# Supplementary material for: Proximity Labeling and Genetic Screening Reveal that DSG2 is a Counter Receptor of Siglec‐9 and Suppresses Macrophage Phagocytosis
Source: Adv Sci (Weinh). 2025 Jan 15;12(9):2406654. doi: 10.1002/advs.202406654 (PMC11884560; doi:10.1002/advs.202406654)
Supplement: Supplementary file 2 — Supporting Information [file ADVS-12-2406654-s002.xlsx]

## Sheet: Table S1
TABLE target protein KD sgRNA information
Gene Symbol	Target Seq	Match Regions	Matches Other Gene in Same Taxon	Forward Oligo Sequence	Reverse Oligo Sequence	GPP Web Portal
LDLR-KD1	GACATCCACCGTCAGGCTAAA	3UTR, CDS	N	CCGGGACATCCACCGTCAGGCTAAACTCGAGTTTAGCCTGACGGTGGATGTCTTTTTG	AATTCAAAAAGACATCCACCGTCAGGCTAAACTCGAGTTTAGCCTGACGGTGGATGTC
LDLR-KD2	GAGTCACTGGTCACCCTTAAT	3UTR	N	CCGGGAGTCACTGGTCACCCTTAATCTCGAGATTAAGGGTGACCAGTGACTCTTTTTG	AATTCAAAAAGAGTCACTGGTCACCCTTAATCTCGAGATTAAGGGTGACCAGTGACTC
DSG2-KD1	ACCCTTAGAGCTACGCATTAA	5UTR, CDS	N	CCGGACCCTTAGAGCTACGCATTAACTCGAGTTAATGCGTAGCTCTAAGGGTTTTTTG	AATTCAAAAAACCCTTAGAGCTACGCATTAACTCGAGTTAATGCGTAGCTCTAAGGGT
DSG2-KD2	GTGAGCAAACTATGGTTAATT	CDS	N	CCGGGTGAGCAAACTATGGTTAATTCTCGAGAATTAACCATAGTTTGCTCACTTTTTG	AATTCAAAAAGTGAGCAAACTATGGTTAATTCTCGAGAATTAACCATAGTTTGCTCAC
IGSF3-KD1	GATGTTACAGGGCTTCTTATT	3UTR	N	CCGGGATGTTACAGGGCTTCTTATTCTCGAGAATAAGAAGCCCTGTAACATCTTTTTG	AATTCAAAAAGATGTTACAGGGCTTCTTATTCTCGAGAATAAGAAGCCCTGTAACATC
IGSF3-KD2	GGTATTCCCTGAGGACTAAAG	CDS	N	CCGGGGTATTCCCTGAGGACTAAAGCTCGAGCTTTAGTCCTCAGGGAATACCTTTTTG	AATTCAAAAAGGTATTCCCTGAGGACTAAAGCTCGAGCTTTAGTCCTCAGGGAATACC

## Sheet: Table S2
Primer Information
	SIGLEC-9-full lenth
1	siglec9-FL-Forward	AGGAACAGACGTTCCCTCGC
2	siglec9-FL-Reverse	ATCAGCCTCTGACTTCTCCCT
	sigec9-mut
3	siglec-9-R120K-Forward	GATGCGGGGAGATACTTCTTTaagATGGAGAAAGGAAGTA
4	siglec-9-R120K-Reverse	TACTTCCTTTCTCCATcttAAAGAAGTATCTCCCCGCATC
	S9-linker-APEX
5	S9-ECD-Forward	CGCGCCGTACGAAGCTCACAGACAAGTAAACTGCTGACG
6	S9-ECD-Reverse	GCTGCCACCGCCACCGCTACCGGAGACGTTCAGGTAGACCTGC
7	APEX-Forward	CGGTGGCGGTGGCAGCGGAAAGAGCTACCCCACCG
8	APEX-Reverse	TTCGGGCCCTCCTCGAGAGGCATCGGCGAAGCCCA
	S9-linker-APEX-hinger-Fc
9	S9A-Forward	cttgacacgaAGCTTgccaccATGGAGACA
10	S9A-Reverse	GGATTTGGGCTCGAGGGCATCGGCGAAGCC
11	Fc-Forward	GCCGATGCCCTCGAGCCCAAATCCTGCGAC
12	Fc-Reverse	cttcgaagcggccgcctaCTTGCCGGGGGA
	SIGLEC9-FC
13	S9ECD+L-F	GCGCCGTACGAAGCT
14	S9ECD+L-R	GTCGCAGGATTTGGGGCTGCCACCGCCACCGCT
15	FC-F	GGTGGCGGTGGCAGCCCCAAATCCTGCGAC
16	FC-R	GATATCTGCAGAATTctaCTTGCCGGGGGA
	DSG2
	DSG2-EcoRI-F	TTCTAGAGCTAGCGAATTCATGGCGCGGAGCCCGGGACG
	DSG2-Xhol-R	TCGTAGGGGTAACTCGAGctGGAGTAAGAATGCTGTACAGTGCTATGC
	DSG2-N112Q-F	caaGTTACCAGCATTCTTGATCGAGAAGAAACAC
	DSG2-N112Q-R	AGAATGCTGGTAACttgCAGTTCTCCAGTATCTTTG
	DSG2-N182Q-F	caaGCAACAGATGCAGATGAGCCC
	DSG2-N182Q-R	TGCATCTGTTGCttgGATTTTCATCACAAGAG
	DSG2-N309Q-F	caaTTTACATTTGCATCAGGAAATGAAGGAGG
	DSG2-N309Q-R	CTGATGCAAATGTAAAttgTGCCAGCCAATTATC
	DSG2-N462Q-F	caaGGCACATACACTGTAAAGATTGTGGC
	DSG2-N462Q-R	CAGTGTATGTGCCttgTTGAACATATCTAGATTCAAAATC
	DSG2-N514Q-F	caaGTTACTGCAGAGGACCTGGATGG
	DSG2-N514Q-R	TCCTCTGCAGTAACttgCACATACTCTGCATC
	DSG2-sh1-mut-F	aTTgGAaCTcCGaATcAAGGTTCTTGATATCAATGACAACGAACCAG
	DSG2-sh1-mut-R	gATtCGgAGtTCcAAtGGTTTCTCTACATTGTTTCCTCTTGCATCC
	DSG2-sh2-mut-F	cGAaCAgACaATGGTaAAcTCAGAGAATACCTACTCCTCTGGCAG
	DSG2-sh2-mut-R	AgTTtACCATtGTcTGtTCgCAGAGTGAATGTGAAGCTGTGTTCATACTTG
	DSG2-ECD-F	CGCGCCGTACGAAGCTGCGCCTGGATCACCGC
	DSG2-ECD-R	GGATATCTGCAGAATTagGCCCACATAGGAGT

## Sheet: Table S3
Antibody	SOURCE	IDENTIFIER	dilution
HRP Anti-HA tag antibody	Cell Single Technology	2999	1:2000
Anti-rabbit IgG, HRP-linked Antibody	Cell Single Technology	7074	1:3000
Anti-mouse IgG, HRP-linked Antibody	Cell Single Technology	7076	1:3000
Human GAPDH Antibody	Santa Cruz	sc-365062	1:3000
Human DSG2 Antibody	Affinity Biosciences	DF3988	1:1000
HRP Streptavidin	Invitrogen	434323	1:4000
Sambucus Nigra Lectin (SNA, EBL), Biotinylated	Vector	B-1305-2	1:2000

## Sheet: Table S4
Checked	Protein FDR Confidence: Combined	Master	Accession	Description	Exp. q-value: Combined	Sum PEP Score	Coverage [%]	# Peptides	# PSMs	# Unique Peptides	# Protein Groups	# AAs	MW [kDa]	calc. pI	Score Sequest HT: Sequest HT	# Peptides (by Search Engine): Sequest HT	# Razor Peptides	Abundance Ratio: (Sample) / (Control)	Abundance Ratio P-Value: (Sample) / (Control)	Abundance Ratio Adj. P-Value: (Sample) / (Control)	Abundances (Grouped): Control	Abundances (Grouped): Sample	Abundances (Grouped) CV [%]: Control	Abundances (Grouped) CV [%]: Sample
FALSE	High	Master Protein	Q09666	Neuroblast differentiation-associated protein AHNAK OS=Homo sapiens OX=9606 GN=AHNAK PE=1 SV=2	0	750.032	54	159	700	159	1	5890	628.7	6.15	1872.37	159	0	1.129	0.125612	0.221399	93.9	106.1	27.29	9.24
FALSE	High	Master Protein	Q07954	Prolow-density lipoprotein receptor-related protein 1 OS=Homo sapiens OX=9606 GN=LRP1 PE=1 SV=2	0	50.429	3	10	15	10	1	4544	504.3	5.39	55.32	10	0	1000				200		19.54
FALSE	High	Master Protein	Q9UQ35	Serine/arginine repetitive matrix protein 2 OS=Homo sapiens OX=9606 GN=SRRM2 PE=1 SV=2	0	645.101	34	76	842	76	1	2752	299.4	12.06	2787.34	76	0	0.811	0.00139279	0.0093672	110.4	89.6	7.76	7.1
FALSE	High	Master Protein	P78527	DNA-dependent protein kinase catalytic subunit OS=Homo sapiens OX=9606 GN=PRKDC PE=1 SV=3	0	577.534	33	130	753	129	1	4128	468.8	7.12	1983.55	130	1	1.338	0.0143564	0.0490576	85.5	114.5	26.07	3.37
FALSE	High	Master Protein	P08670	Vimentin OS=Homo sapiens OX=9606 GN=VIM PE=1 SV=4	0	550.681	83	58	966	54	1	466	53.6	5.12	3279.81	58	4	1.287	0.0143441	0.0490576	87.5	112.5	16.8	3.84
FALSE	High	Master Protein	P11387	DNA topoisomerase 1 OS=Homo sapiens OX=9606 GN=TOP1 PE=1 SV=2	0	505.12	55	67	1045	67	1	765	90.7	9.31	2983.55	67	0	0.764	0.00348001	0.0178471	113.4	86.6	13.06	5.26
FALSE	High	Master Protein	P02545	Prelamin-A/C OS=Homo sapiens OX=9606 GN=LMNA PE=1 SV=1	0	493.846	72	62	821	60	1	664	74.1	7.02	2723.49	62	2	0.715	0.00106308	0.00783401	116.6	83.4	11.68	2.09
FALSE	High	Master Protein	P11498	Pyruvate carboxylase, mitochondrial OS=Homo sapiens OX=9606 GN=PC PE=1 SV=2	0	485.833	59	64	664	64	1	1178	129.6	6.84	2084.19	64	0	1.378	0.000144781	0.00204771	84.1	115.9	9.09	3.51
FALSE	High	Master Protein	P49327	Fatty acid synthase OS=Homo sapiens OX=9606 GN=FASN PE=1 SV=3	0	480.859	38	78	592	77	1	2511	273.3	6.44	1860.79	78	1	1.376	0.00554715	0.0249227	84.2	115.8	18.4	3.34
FALSE	High	Master Protein	Q9UKJ3	G patch domain-containing protein 8 OS=Homo sapiens OX=9606 GN=GPATCH8 PE=1 SV=2	0	474.171	34	48	523	48	1	1502	164.1	8.66	1928.19	48	0	0.883	0.0307729	0.081084	106.2	93.8	10.42	3.27
FALSE	High	Master Protein	P30414	NK-tumor recognition protein OS=Homo sapiens OX=9606 GN=NKTR PE=1 SV=2	0	471.717	42	53	458	53	1	1462	165.6	9.99	1627.34	53	0	0.833	0.223289	0.338583	109.1	90.9	19.12	3.68
FALSE	High	Master Protein	Q1ED39	Lysine-rich nucleolar protein 1 OS=Homo sapiens OX=9606 GN=KNOP1 PE=1 SV=1	0	459.15	66	48	476	48	1	458	51.6	9.86	1880.22	48	0	1.341	0.00172008	0.0110967	85.4	114.6	13.74	4.46
FALSE	High	Master Protein	P21333	Filamin-A OS=Homo sapiens OX=9606 GN=FLNA PE=1 SV=4	0	450.718	35	76	507	71	1	2647	280.6	6.06	1649.52	76	4	1.416	0.00581671	0.0254565	82.8	117.2	21.69	4.28
FALSE	High	Master Protein	Q13428	Treacle protein OS=Homo sapiens OX=9606 GN=TCOF1 PE=1 SV=3	0	448.941	32	52	656	52	1	1488	152	9.04	2292.89	52	0	1.089	0.0728447	0.150067	95.7	104.3	8.83	2.96
FALSE	High	Master Protein	Q7Z6E9	E3 ubiquitin-protein ligase RBBP6 OS=Homo sapiens OX=9606 GN=RBBP6 PE=1 SV=1	0	446.287	34	63	493	63	1	1792	201.4	9.64	1527.42	63	0	0.847	0.0782976	0.15871	108.3	91.7	14.84	6.25
FALSE	High	Master Protein	P26038	Moesin OS=Homo sapiens OX=9606 GN=MSN PE=1 SV=3	0	441.017	68	58	677	41	1	577	67.8	6.4	1953.02	58	18	0.98	0.272565	0.393803	101	99	46.3	10.7
FALSE	High	Master Protein	O15042	U2 snRNP-associated SURP motif-containing protein OS=Homo sapiens OX=9606 GN=U2SURP PE=1 SV=2	0	423.615	42	52	624	51	1	1029	118.2	8.47	1970.42	52	1	1.156	0.00569335	0.0251849	92.8	107.2	7.46	5.1
FALSE	High	Master Protein	Q9NX58	Cell growth-regulating nucleolar protein OS=Homo sapiens OX=9606 GN=LYAR PE=1 SV=3	0	418.917	57	38	511	38	1	379	43.6	9.57	1892.03	38	0	0.781	0.000989656	0.00743185	112.3	87.7	10.49	8.68
FALSE	High	Master Protein	Q5T3I0	G patch domain-containing protein 4 OS=Homo sapiens OX=9606 GN=GPATCH4 PE=1 SV=2	0	414.723	66	41	530	41	1	446	50.4	9.63	1984.52	41	0	1.216	0.0580315	0.127105	90.3	109.7	25.3	3.23
FALSE	High	Master Protein	P35579	Myosin-9 OS=Homo sapiens OX=9606 GN=MYH9 PE=1 SV=4	0	413.664	39	69	362	56	1	1960	226.4	5.6	1102.97	69	12	1.408	0.000200669	0.00260061	83	117	8.92	10.64
FALSE	High	Master Protein	Q13085	Acetyl-CoA carboxylase 1 OS=Homo sapiens OX=9606 GN=ACACA PE=1 SV=2	0	409.392	38	77	537	77	1	2346	265.4	6.37	1589.24	77	0	1.303	0.0795976	0.160218	86.9	113.1	36	11.24
FALSE	High	Master Protein	O43290	U4/U6.U5 tri-snRNP-associated protein 1 OS=Homo sapiens OX=9606 GN=SART1 PE=1 SV=1	0	405.435	53	42	398	41	1	800	90.2	6.13	1442.7	42	1	0.907	0.154598	0.258199	104.9	95.1	13.88	3.58
FALSE	High	Master Protein	P08238	Heat shock protein HSP 90-beta OS=Homo sapiens OX=9606 GN=HSP90AB1 PE=1 SV=4	0	391.026	54	50	568	28	1	724	83.2	5.03	1810.09	50	22	1.464	0.00243726	0.0137516	81.2	118.8	18.63	1.62
FALSE	High	Master Protein	Q7L014	Probable ATP-dependent RNA helicase DDX46 OS=Homo sapiens OX=9606 GN=DDX46 PE=1 SV=2	0	386.004	52	62	551	61	1	1031	117.3	9.29	1643.15	62	1	0.661	0.000207785	0.00260061	120.4	79.6	11.47	3.86
FALSE	High	Master Protein	Q00610	Clathrin heavy chain 1 OS=Homo sapiens OX=9606 GN=CLTC PE=1 SV=5	0	381.763	39	59	384	59	1	1675	191.5	5.69	1231.96	59	0	1.533	0.000298582	0.00335134	78.9	121.1	14.31	6.35
FALSE	High	Master Protein	P05165	Propionyl-CoA carboxylase alpha chain, mitochondrial OS=Homo sapiens OX=9606 GN=PCCA PE=1 SV=4	0	378.72	64	48	516	48	1	728	80	7.52	1601.44	48	0	1.139	0.0908443	0.174922	93.5	106.5	18.47	4.41
FALSE	High	Master Protein	Q9NR30	Nucleolar RNA helicase 2 OS=Homo sapiens OX=9606 GN=DDX21 PE=1 SV=5	0	374.723	54	48	556	45	1	783	87.3	9.28	1846.88	48	2	1.087	0.0485528	0.1126	95.8	104.2	11.31	2.9
FALSE	High	Master Protein	P18583	Protein SON OS=Homo sapiens OX=9606 GN=SON PE=1 SV=4	0	371.488	25	48	487	48	1	2426	263.7	5.64	1670.06	48	0	0.805	0.0286655	0.0774875	110.8	89.2	14.3	6.26
FALSE	High	Master Protein	P35241	Radixin OS=Homo sapiens OX=9606 GN=RDX PE=1 SV=1	0	347.543	54	46	585	27	1	583	68.5	6.37	1605.97	46	2	0.588	2.54758e-08	5.73933e-06	125.9	74.1	6.06	4.31
FALSE	High	Master Protein	Q9P258	Protein RCC2 OS=Homo sapiens OX=9606 GN=RCC2 PE=1 SV=2	0	338.306	72	36	577	36	1	522	56	8.78	2098.33	36	0	1.122	0.051264	0.116741	94.3	105.7	12.48	6.27
FALSE	High	Master Protein	Q00839	Heterogeneous nuclear ribonucleoprotein U OS=Homo sapiens OX=9606 GN=HNRNPU PE=1 SV=6	0	335.934	38	45	508	44	1	825	90.5	6	1670.23	45	1	1.123	0.00955478	0.0361865	94.2	105.8	11.79	7.51
FALSE	High	Master Protein	Q08211	ATP-dependent RNA helicase A OS=Homo sapiens OX=9606 GN=DHX9 PE=1 SV=4	0	335.346	43	54	471	54	1	1270	140.9	6.84	1376.93	54	0	1.281	0.00209152	0.012565	87.7	112.3	12.08	3.51
FALSE	High	Master Protein	O76021	Ribosomal L1 domain-containing protein 1 OS=Homo sapiens OX=9606 GN=RSL1D1 PE=1 SV=3	0	330.742	51	40	447	40	1	490	54.9	10.13	1451.57	40	0	1.105	0.0493751	0.113671	95	105	9.4	3.58
FALSE	High	Master Protein	Q15149	Plectin OS=Homo sapiens OX=9606 GN=PLEC PE=1 SV=3	0	330.66	21	88	300	86	1	4684	531.5	5.96	737.78	88	2	1.138	0.996729	0.997362	93.5	106.5	29.25	5.88
FALSE	High	Master Protein	Q96RQ3	Methylcrotonoyl-CoA carboxylase subunit alpha, mitochondrial OS=Homo sapiens OX=9606 GN=MCCC1 PE=1 SV=3	0	329.828	52	32	404	32	1	725	80.4	7.78	1592	32	0	1.375	0.00854435	0.0334353	84.2	115.8	20.84	7.45
FALSE	High	Master Protein	P46013	Proliferation marker protein Ki-67 OS=Homo sapiens OX=9606 GN=MKI67 PE=1 SV=2	0	321.872	27	63	281	63	1	3256	358.5	9.45	881.13	63	0	0.797	0.542872	0.653269	111.3	88.7	28.1	9.83
FALSE	High	Master Protein	O75369	Filamin-B OS=Homo sapiens OX=9606 GN=FLNB PE=1 SV=2	0	312.157	32	63	280	58	1	2602	278	5.73	841.05	63	0	1.406	0.0342009	0.0877702	83.1	116.9	38.63	4.28
FALSE	High	Master Protein	P53621	Coatomer subunit alpha OS=Homo sapiens OX=9606 GN=COPA PE=1 SV=2	0	308.896	45	53	355	53	1	1224	138.3	7.66	1067.25	53	0	2.882	1.57955e-07	2.21611e-05	51.5	148.5	15.21	13.5
FALSE	High	Master Protein	P07900	Heat shock protein HSP 90-alpha OS=Homo sapiens OX=9606 GN=HSP90AA1 PE=1 SV=5	0	306.872	47	45	511	25	1	732	84.6	5.02	1552.18	45	0	1.585	0.000128111	0.0018535	77.4	122.6	13.22	6.37
FALSE	High	Master Protein	Q14204	Cytoplasmic dynein 1 heavy chain 1 OS=Homo sapiens OX=9606 GN=DYNC1H1 PE=1 SV=5	0	304.043	18	80	253	80	1	4646	532.1	6.4	633.36	80	0	1.186	0.0480092	0.111708	91.5	108.5	36.98	26.57
FALSE	High	Master Protein	Q9Y2X3	Nucleolar protein 58 OS=Homo sapiens OX=9606 GN=NOP58 PE=1 SV=1	0	300.477	45	27	312	27	1	529	59.5	8.92	1224.45	27	0	1.644	0.000582415	0.00522009	75.6	124.4	19.22	5.49
FALSE	High	Master Protein	O00567	Nucleolar protein 56 OS=Homo sapiens OX=9606 GN=NOP56 PE=1 SV=4	0	299.791	54	32	355	32	1	594	66	9.19	1246.32	32	0	1.323	0.00289484	0.0155372	86.1	113.9	14.45	5.91
FALSE	High	Master Protein	Q6P2Q9	Pre-mRNA-processing-splicing factor 8 OS=Homo sapiens OX=9606 GN=PRPF8 PE=1 SV=2	0	299.346	33	72	395	71	1	2335	273.4	8.84	965.63	72	1	0.925	0.456208	0.572347	103.9	96.1	15.93	4.73
FALSE	High	Master Protein	P07814	Bifunctional glutamate/proline--tRNA ligase OS=Homo sapiens OX=9606 GN=EPRS1 PE=1 SV=5	0	297.128	39	53	321	53	1	1512	170.5	7.33	1035.02	53	0	1.185	0.902027	0.934316	91.5	108.5	34.8	3.89
FALSE	High	Master Protein	P14618	Pyruvate kinase PKM OS=Homo sapiens OX=9606 GN=PKM PE=1 SV=4	0	296.795	73	39	400	39	1	531	57.9	7.84	1330.76	39	0	1.565	4.0665e-06	0.000158342	78	122	9.54	6.68
FALSE	High	Master Protein	Q9NQS3	Nectin-3 OS=Homo sapiens OX=9606 GN=NECTIN3 PE=1 SV=1	0	45.825	17	6	16	6	1	549	61	6.19	68.18	6	0	1000				200		30.06
FALSE	High	Master Protein	Q7Z3B1	Neuronal growth regulator 1 OS=Homo sapiens OX=9606 GN=NEGR1 PE=1 SV=3	0	34.323	23	5	13	5	1	354	38.7	6.21	47.16	5	0	1000				200		18.18
FALSE	High	Master Protein	P39060	Collagen alpha-1(XVIII) chain OS=Homo sapiens OX=9606 GN=COL18A1 PE=1 SV=5	0	25.254	5	7	9	7	1	1754	178.1	6.01	27.69	7	0	1000				200		38.13
FALSE	High	Master Protein	Q7L7X3	Serine/threonine-protein kinase TAO1 OS=Homo sapiens OX=9606 GN=TAOK1 PE=1 SV=1	0	289.56	40	45	309	39	1	1001	116	7.65	957.32	45	6	0.673	4.31129e-05	0.000835605	119.5	80.5	10.45	4.85
FALSE	High	Master Protein	O75475	PC4 and SFRS1-interacting protein OS=Homo sapiens OX=9606 GN=PSIP1 PE=1 SV=1	0	277.242	50	35	300	33	1	530	60.1	9.13	1101.53	35	2	2.979	5.12144e-07	4.48695e-05	50.3	149.7	16.68	13.8
FALSE	High	Master Protein	Q14152	Eukaryotic translation initiation factor 3 subunit A OS=Homo sapiens OX=9606 GN=EIF3A PE=1 SV=1	0	270.19	47	71	355	71	1	1382	166.5	6.79	830.07	71	0	0.464	0.0147296	0.0500076	136.6	63.4	93.72	9.86
FALSE	High	Master Protein	P13639	Elongation factor 2 OS=Homo sapiens OX=9606 GN=EEF2 PE=1 SV=4	0	270.18	45	41	370	40	1	858	95.3	6.83	1015.08	41	1	1.703	0.000126361	0.0018535	74	126	15.92	6.47
FALSE	High	Master Protein	Q9H7N4	Splicing factor, arginine/serine-rich 19 OS=Homo sapiens OX=9606 GN=SCAF1 PE=1 SV=3	0	265.373	29	39	323	38	1	1312	139.2	9.25	1173.62	39	1	0.839	0.64392	0.738518	108.8	91.2	22.18	6.03
FALSE	High	Master Protein	P68371	Tubulin beta-4B chain OS=Homo sapiens OX=9606 GN=TUBB4B PE=1 SV=1	0	264.838	69	24	471	3	1	445	49.8	4.89	1479.69	24	28	1.84	0.000382559	0.00394215	70.4	129.6	20.46	7.9
FALSE	High	Master Protein	P11142	Heat shock cognate 71 kDa protein OS=Homo sapiens OX=9606 GN=HSPA8 PE=1 SV=1	0	262.691	52	34	370	29	1	646	70.9	5.52	1233.32	34	5	1.514	0.00142192	0.00948146	79.5	120.5	15.94	6.36
FALSE	High	Master Protein	Q15233	Non-POU domain-containing octamer-binding protein OS=Homo sapiens OX=9606 GN=NONO PE=1 SV=4	0	257.56	52	27	375	25	1	471	54.2	8.95	1191.11	27	2	1.229	0.0160172	0.0526233	89.7	110.3	20.1	5.81
FALSE	High	Master Protein	P07437	Tubulin beta chain OS=Homo sapiens OX=9606 GN=TUBB PE=1 SV=2	0	257.226	69	24	499	4	1	444	49.6	4.89	1562.15	24	2	1.541	0.017417	0.0556568	78.7	121.3	24.66	20.21
FALSE	High	Master Protein	P49756	RNA-binding protein 25 OS=Homo sapiens OX=9606 GN=RBM25 PE=1 SV=3	0	251.549	39	38	269	38	1	843	100.1	6.32	812.7	38	0	0.388	1.55868e-06	9.01623e-05	144.1	55.9	16.24	10.08
FALSE	High	Master Protein	O14617	AP-3 complex subunit delta-1 OS=Homo sapiens OX=9606 GN=AP3D1 PE=1 SV=1	0	251.488	31	38	302	38	1	1153	130.1	8.48	958.42	38	0	1.051	0.242555	0.360178	97.5	102.5	18.5	4.02
FALSE	High	Master Protein	O75400	Pre-mRNA-processing factor 40 homolog A OS=Homo sapiens OX=9606 GN=PRPF40A PE=1 SV=2	0	251.091	38	38	306	36	1	957	108.7	7.56	960.63	38	2	0.467	7.91553e-08	1.38698e-05	136.3	63.7	9.25	5.6
FALSE	High	Master Protein	Q9UP38	Frizzled-1 OS=Homo sapiens OX=9606 GN=FZD1 PE=1 SV=2	0	24.994	12	7	19	6	1	647	71.1	7.99	48.2	7	1	1000				200		10.53
FALSE	High	Master Protein	Q13523	Serine/threonine-protein kinase PRP4 homolog OS=Homo sapiens OX=9606 GN=PRPF4B PE=1 SV=3	0	248.142	37	44	326	44	1	1007	116.9	10.26	974.92	44	0	0.822	0.000241263	0.00290217	109.8	90.2	6.37	6.4
FALSE	High	Master Protein	Q8TCZ2	CD99 antigen-like protein 2 OS=Homo sapiens OX=9606 GN=CD99L2 PE=1 SV=1	0	19.413	13	3	13	3	1	262	28	5.14	62.22	3	0	1000				200		19.34
FALSE	High	Master Protein	P05023	Sodium/potassium-transporting ATPase subunit alpha-1 OS=Homo sapiens OX=9606 GN=ATP1A1 PE=1 SV=1	0	241.596	40	43	348	43	1	1023	112.8	5.49	1069.97	43	0	1.448	0.00057431	0.0052051	81.7	118.3	14.46	3.78
FALSE	High	Master Protein	Q86UE4	Protein LYRIC OS=Homo sapiens OX=9606 GN=MTDH PE=1 SV=2	0	240.516	49	34	296	34	1	582	63.8	9.32	1093.27	34	0	1.364	0.0222012	0.0644775	84.6	115.4	28.67	7.01
FALSE	High	Master Protein	P22626	Heterogeneous nuclear ribonucleoproteins A2/B1 OS=Homo sapiens OX=9606 GN=HNRNPA2B1 PE=1 SV=2	0	240.006	67	26	396	22	1	353	37.4	8.95	1215.15	26	4	1.239	0.00054778	0.00508147	89.3	110.7	8.94	4.89
FALSE	High	Master Protein	P16403	Histone H1.2 OS=Homo sapiens OX=9606 GN=H1-2 PE=1 SV=2	0	237.494	71	34	837	15	1	213	21.4	10.93	2408.01	34	11	0.975	0.820241	0.874082	101.3	98.7	8.51	8.3
FALSE	High	Master Protein	P27708	CAD protein OS=Homo sapiens OX=9606 GN=CAD PE=1 SV=3	0	232.861	26	47	235	47	1	2225	242.8	6.46	671.67	47	0	1.261	0.00229804	0.0134973	88.5	111.5	12.43	5.69
FALSE	High	Master Protein	O95980	Reversion-inducing cysteine-rich protein with Kazal motifs OS=Homo sapiens OX=9606 GN=RECK PE=1 SV=1	0	18.58	6	5	10	5	1	971	106.4	6.74	28.51	5	0	1000				200		24.8
FALSE	High	Master Protein	P11717	Cation-independent mannose-6-phosphate receptor OS=Homo sapiens OX=9606 GN=IGF2R PE=1 SV=3	0	18.197	3	6	6	6	1	2491	274.2	5.94	11.97	6	0	1000				200		46.18
FALSE	High	Master Protein	Q7L1W4	Volume-regulated anion channel subunit LRRC8D OS=Homo sapiens OX=9606 GN=LRRC8D PE=1 SV=1	0	16.39	5	3	6	3	1	858	98.1	7.72	23.61	3	0	1000				200		22.17
FALSE	High	Master Protein	Q9NYV4	Cyclin-dependent kinase 12 OS=Homo sapiens OX=9606 GN=CDK12 PE=1 SV=2	0	229.731	23	30	253	25	1	1490	164.1	9.44	914.57	30	5	0.659	0.00581931	0.0254565	120.5	79.5	21.66	9.57
FALSE	High	Master Protein	P36578	Large ribosomal subunit protein uL4 OS=Homo sapiens OX=9606 GN=RPL4 PE=1 SV=5	0	229.558	57	31	398	31	1	427	47.7	11.06	1260.9	31	0	1.115	0.029894	0.079566	94.6	105.4	10.94	4.47
FALSE	High	Master Protein	P21127	Cyclin-dependent kinase 11B OS=Homo sapiens OX=9606 GN=CDK11B PE=1 SV=4	0	229.041	44	40	301	40	1	795	92.6	5.54	782.43	40	0	0.497	6.78268e-07	5.34814e-05	133.6	66.4	10.03	6.13
FALSE	High	Master Protein	P68104	Elongation factor 1-alpha 1 OS=Homo sapiens OX=9606 GN=EEF1A1 PE=1 SV=1	0	228.754	48	23	342	11	1	462	50.1	9.01	1171.63	23	14	1.508	0.00152121	0.00997483	79.7	120.3	16.69	13.04
FALSE	High	Master Protein	O95232	Luc7-like protein 3 OS=Homo sapiens OX=9606 GN=LUC7L3 PE=1 SV=2	0	228.483	56	32	331	31	1	432	51.4	9.79	1055.18	32	1	0.712	0.0185709	0.0574806	116.9	83.1	15.97	14.66
FALSE	High	Master Protein	Q8WUA2	Peptidyl-prolyl cis-trans isomerase-like 4 OS=Homo sapiens OX=9606 GN=PPIL4 PE=1 SV=1	0	226.715	48	27	260	27	1	492	57.2	5.92	864.63	27	0	0.851	0.116013	0.208611	108.1	91.9	15.78	4.61
FALSE	High	Master Protein	O75643	U5 small nuclear ribonucleoprotein 200 kDa helicase OS=Homo sapiens OX=9606 GN=SNRNP200 PE=1 SV=2	0	226.19	24	50	260	50	1	2136	244.4	6.06	703.98	50	0	1.568	0.0180951	0.056875	77.9	122.1	37.73	6.01
FALSE	High	Master Protein	P60842	Eukaryotic initiation factor 4A-I OS=Homo sapiens OX=9606 GN=EIF4A1 PE=1 SV=1	0	225.288	49	24	380	11	1	406	46.1	5.48	1299.03	24	14	1.55	0.00291366	0.0156022	78.4	121.6	21.62	5.74
FALSE	High	Master Protein	P16402	Histone H1.3 OS=Homo sapiens OX=9606 GN=H1-3 PE=1 SV=2	0	222.326	68	33	823	14	1	221	22.3	11.02	2310.57	33	1	0.503	0.00389275	0.0194714	133	67	33.97	16.08
FALSE	High	Master Protein	Q9H0G5	Nuclear speckle splicing regulatory protein 1 OS=Homo sapiens OX=9606 GN=NSRP1 PE=1 SV=1	0	221.278	49	35	312	35	1	558	66.4	8.84	892.03	35	0	0.524	7.85766e-07	6.04465e-05	131.3	68.7	7.94	11.05
FALSE	High	Master Protein	Q9NZM1	Myoferlin OS=Homo sapiens OX=9606 GN=MYOF PE=1 SV=1	0	221.222	31	55	211	55	1	2061	234.6	6.18	587.33	55	0	1.289	0.00670308	0.0279526	87.4	112.6	17.29	6.37
FALSE	High	Master Protein	P15311	Ezrin OS=Homo sapiens OX=9606 GN=EZR PE=1 SV=4	0	220.213	46	35	405	20	1	586	69.4	6.27	1045.03	35	0	0.707	0.00449536	0.0213208	117.1	82.9	15.35	8.08
FALSE	High	Master Protein	P11388	DNA topoisomerase 2-alpha OS=Homo sapiens OX=9606 GN=TOP2A PE=1 SV=3	0	220.197	32	48	225	34	1	1531	174.3	8.72	615.63	48	12	1.049	0.36888	0.491528	97.6	102.4	20.15	3.29
FALSE	High	Master Protein	O60841	Eukaryotic translation initiation factor 5B OS=Homo sapiens OX=9606 GN=EIF5B PE=1 SV=4	0	218.467	31	33	185	33	1	1220	138.7	5.49	644.03	33	0	1.073	0.0530205	0.119704	96.5	103.5	8.51	11.21
FALSE	High	Master Protein	P14625	Endoplasmin OS=Homo sapiens OX=9606 GN=HSP90B1 PE=1 SV=1	0	217.596	48	38	267	36	1	803	92.4	4.84	784.22	38	0	1.287	0.0806659	0.161639	87.5	112.5	46.17	7.44
FALSE	High	Master Protein	P16401	Histone H1.5 OS=Homo sapiens OX=9606 GN=H1-5 PE=1 SV=3	0	217.352	69	34	420	25	1	226	22.6	10.92	1335.42	34	9	1.037	0.166574	0.273348	98.2	101.8	11.48	4.23
FALSE	High	Master Protein	P05166	Propionyl-CoA carboxylase beta chain, mitochondrial OS=Homo sapiens OX=9606 GN=PCCB PE=1 SV=3	0	217.217	56	26	329	26	1	539	58.2	7.64	1135.34	26	0	0.949	0.601615	0.705388	102.6	97.4	19.82	3.84
FALSE	High	Master Protein	O43707	Alpha-actinin-4 OS=Homo sapiens OX=9606 GN=ACTN4 PE=1 SV=2	0	217.11	44	36	139	23	1	911	104.8	5.44	466.22	36	12	1.737	0.00424388	0.020561	73.1	126.9	31.65	6.06
FALSE	High	Master Protein	P04406	Glyceraldehyde-3-phosphate dehydrogenase OS=Homo sapiens OX=9606 GN=GAPDH PE=1 SV=3	0	216.967	56	19	302	18	1	335	36	8.46	947.95	19	2	1.5	0.000183738	0.00244519	80	120	12.07	5.52
FALSE	High	Master Protein	P49411	Elongation factor Tu, mitochondrial OS=Homo sapiens OX=9606 GN=TUFM PE=1 SV=3	0	216.019	62	27	252	27	1	455	49.8	7.61	886.67	27	0	1.464	0.0514239	0.117021	81.2	118.8	38.19	9.33
FALSE	High	Master Protein	Q9H0A0	RNA cytidine acetyltransferase OS=Homo sapiens OX=9606 GN=NAT10 PE=1 SV=2	0	215.711	37	38	251	37	1	1025	115.7	8.27	703.99	38	1	0.899	0.126581	0.222415	105.3	94.7	13.66	13.17
FALSE	High	Master Protein	Q8IYB3	Serine/arginine repetitive matrix protein 1 OS=Homo sapiens OX=9606 GN=SRRM1 PE=1 SV=2	0	214.969	27	33	310	33	1	904	102.3	11.84	1030.35	33	0	0.907	0.0401945	0.0981219	104.9	95.1	7.94	4.56
FALSE	High	Master Protein	P26358	DNA (cytosine-5)-methyltransferase 1 OS=Homo sapiens OX=9606 GN=DNMT1 PE=1 SV=2	0	212.702	29	43	194	43	1	1616	183.1	7.75	519.78	43	0	1.108	0.209632	0.322307	94.9	105.1	14.46	8.21
FALSE	High	Master Protein	P60709	Actin, cytoplasmic 1 OS=Homo sapiens OX=9606 GN=ACTB PE=1 SV=1	0	212.603	67	20	285	10	1	375	41.7	5.48	927.1	20	14	2.042	0.000118008	0.00178727	65.8	134.2	19.8	6.42
FALSE	High	Master Protein	P21860	Receptor tyrosine-protein kinase erbB-3 OS=Homo sapiens OX=9606 GN=ERBB3 PE=1 SV=1	0	16.038	4	5	10	5	1	1342	148	6.55	21.06	5	0	1000				200		26.99
FALSE	High	Master Protein	Q5T200	Zinc finger CCCH domain-containing protein 13 OS=Homo sapiens OX=9606 GN=ZC3H13 PE=1 SV=1	0	211.295	25	42	235	42	1	1668	196.5	9.42	696.88	42	0	0.652	0.000129637	0.00185853	121.1	78.9	14.11	9.41
FALSE	High	Master Protein	O60508	Pre-mRNA-processing factor 17 OS=Homo sapiens OX=9606 GN=CDC40 PE=1 SV=1	0	15.904	8	4	4	4	1	579	65.5	7.06	8.92	4	0	1000				200		28.27
FALSE	High	Master Protein	P20700	Lamin-B1 OS=Homo sapiens OX=9606 GN=LMNB1 PE=1 SV=2	0	208.813	53	39	288	34	1	586	66.4	5.16	843.64	39	3	0.886	0.0159795	0.0526088	106	94	9.65	7.93
FALSE	High	Master Protein	Q12906	Interleukin enhancer-binding factor 3 OS=Homo sapiens OX=9606 GN=ILF3 PE=1 SV=3	0	208.479	38	32	285	27	1	894	95.3	8.76	790.17	32	5	0.896	0.771257	0.841711	105.5	94.5	17.21	4.68
FALSE	High	Master Protein	P16615	Sarcoplasmic/endoplasmic reticulum calcium ATPase 2 OS=Homo sapiens OX=9606 GN=ATP2A2 PE=1 SV=1	0	206.609	36	37	240	37	1	1042	114.7	5.34	706.75	37	0	1.202	0.0252313	0.0704242	90.8	109.2	10.58	6.94
FALSE	High	Master Protein	Q8NE71	ATP-binding cassette sub-family F member 1 OS=Homo sapiens OX=9606 GN=ABCF1 PE=1 SV=2	0	203.505	37	34	243	34	1	845	95.9	6.8	757.2	34	0	1.105	0.00579071	0.0254565	95	105	6.07	6.21
FALSE	High	Master Protein	Q9Y383	Putative RNA-binding protein Luc7-like 2 OS=Homo sapiens OX=9606 GN=LUC7L2 PE=1 SV=2	0	203.493	48	25	527	18	1	392	46.5	10.01	1833.61	25	8	0.61	1.1894e-06	8.3364e-05	124.2	75.8	4.17	7.7
FALSE	High	Master Protein	O00461	Golgi integral membrane protein 4 OS=Homo sapiens OX=9606 GN=GOLIM4 PE=1 SV=1	0	15.856	6	3	5	3	1	696	81.8	4.77	18.74	3	0	1000				200		51.16
FALSE	High	Master Protein	P68363	Tubulin alpha-1B chain OS=Homo sapiens OX=9606 GN=TUBA1B PE=1 SV=1	0	202.069	58	22	355	3	1	451	50.1	5.06	1224.86	22	21	2.006	0.000160588	0.00221275	66.5	133.5	21.71	11.89
FALSE	High	Master Protein	Q13509	Tubulin beta-3 chain OS=Homo sapiens OX=9606 GN=TUBB3 PE=1 SV=2	0	199.203	50	18	365	4	1	450	50.4	4.93	1167.35	18	2	1.318	0.0470773	0.109905	86.3	113.7	27.24	13.54
FALSE	High	Master Protein	Q6P1X5	Transcription initiation factor TFIID subunit 2 OS=Homo sapiens OX=9606 GN=TAF2 PE=1 SV=3	0	199.203	37	35	185	35	1	1199	136.9	8.19	549.7	35	0	1.966	0.00029818	0.00335134	67.4	132.6	24.88	13.8
FALSE	High	Master Protein	P07355	Annexin A2 OS=Homo sapiens OX=9606 GN=ANXA2 PE=1 SV=2	0	195.748	63	28	274	28	1	339	38.6	7.75	841.4	28	0	1.469	0.00254336	0.0141536	81	119	19.51	4.79
FALSE	High	Master Protein	P39023	Large ribosomal subunit protein uL3 OS=Homo sapiens OX=9606 GN=RPL3 PE=1 SV=2	0	195.662	46	29	241	29	1	403	46.1	10.18	712.52	29	0	0.923	0.258534	0.377333	104	96	4.09	7.76
FALSE	High	Master Protein	O94804	Serine/threonine-protein kinase 10 OS=Homo sapiens OX=9606 GN=STK10 PE=1 SV=1	0	195.237	33	34	197	32	1	968	112.1	6.95	561.3	34	2	0.701	0.00659848	0.0276413	117.6	82.4	17.5	4.27
FALSE	High	Master Protein	Q8NI27	THO complex subunit 2 OS=Homo sapiens OX=9606 GN=THOC2 PE=1 SV=2	0	193.031	21	35	208	35	1	1593	182.7	8.44	586.98	35	0	1.229	0.0105945	0.0392211	89.7	110.3	16.52	7.32
FALSE	High	Master Protein	P06858	Lipoprotein lipase OS=Homo sapiens OX=9606 GN=LPL PE=1 SV=1	0	15.573	9	4	11	4	1	475	53.1	8.15	34.8	4	0	1000				200		14.31
FALSE	High	Master Protein	P22234	Bifunctional phosphoribosylaminoimidazole carboxylase/phosphoribosylaminoimidazole succinocarboxamide synthetase OS=Homo sapiens OX=9606 GN=PAICS PE=1 SV=3	0	191.72	54	27	297	27	1	425	47	7.23	923.72	27	0	0.729	0.00203613	0.0123976	115.7	84.3	15.69	5.18
FALSE	High	Master Protein	Q9P2Q2	FERM domain-containing protein 4A OS=Homo sapiens OX=9606 GN=FRMD4A PE=1 SV=3	0	14.981	5	4	5	4	1	1039	115.4	8.87	11.81	4	0	1000				200		65.76
FALSE	High	Master Protein	P11216	Glycogen phosphorylase, brain form OS=Homo sapiens OX=9606 GN=PYGB PE=1 SV=5	0	190.036	47	38	193	32	1	843	96.6	6.86	549.52	38	6	1.416	0.0134225	0.0472484	82.8	117.2	24.57	3.95
FALSE	High	Master Protein	P22413	Ectonucleotide pyrophosphatase/phosphodiesterase family member 1 OS=Homo sapiens OX=9606 GN=ENPP1 PE=1 SV=2	0	14.818	6	4	7	4	1	925	104.9	7.14	21.39	4	0	1000				200		43.06
FALSE	High	Master Protein	P52272	Heterogeneous nuclear ribonucleoprotein M OS=Homo sapiens OX=9606 GN=HNRNPM PE=1 SV=3	0	189.086	53	35	252	35	1	730	77.5	8.7	716.22	35	0	1.316	0.018867	0.057907	86.4	113.6	16.14	8.49
FALSE	High	Master Protein	P09651	Heterogeneous nuclear ribonucleoprotein A1 OS=Homo sapiens OX=9606 GN=HNRNPA1 PE=1 SV=5	0	184.803	45	20	366	16	1	372	38.7	9.13	1173.95	20	0	1.251	0.00176052	0.0111949	88.9	111.1	12.08	8.39
FALSE	High	Master Protein	P09874	Poly [ADP-ribose] polymerase 1 OS=Homo sapiens OX=9606 GN=PARP1 PE=1 SV=4	0	184.444	36	30	162	30	1	1014	113	8.88	497.91	30	0	1.366	0.0597468	0.130409	84.5	115.5	49.18	6.61
FALSE	High	Master Protein	Q05048	Cleavage stimulation factor subunit 1 OS=Homo sapiens OX=9606 GN=CSTF1 PE=1 SV=1	0	14.669	9	3	4	3	1	431	48.3	6.58	13.24	3	0	1000				200		32.64
FALSE	High	Master Protein	Q9Y5B9	FACT complex subunit SPT16 OS=Homo sapiens OX=9606 GN=SUPT16H PE=1 SV=1	0	180.484	32	37	230	37	1	1047	119.8	5.66	677.53	37	0	1.919	0.000320916	0.00352672	68.5	131.5	21.94	8.18
FALSE	High	Master Protein	P41252	Isoleucine--tRNA ligase, cytoplasmic OS=Homo sapiens OX=9606 GN=IARS1 PE=1 SV=2	0	180.183	32	37	237	37	1	1262	144.4	6.15	657.38	37	0	1.328	0.0140202	0.0484398	85.9	114.1	24.69	8.19
FALSE	High	Master Protein	P53396	ATP-citrate synthase OS=Homo sapiens OX=9606 GN=ACLY PE=1 SV=3	0	179.25	36	35	236	35	1	1101	120.8	7.33	659.35	35	0	1.372	0.000324461	0.0035507	84.3	115.7	11.16	6.65
FALSE	High	Master Protein	P61923	Coatomer subunit zeta-1 OS=Homo sapiens OX=9606 GN=COPZ1 PE=1 SV=1	0	13.473	25	3	3	3	1	177	20.2	4.81	5.35	3	0	1000				200
FALSE	High	Master Protein	Q01518	Adenylyl cyclase-associated protein 1 OS=Homo sapiens OX=9606 GN=CAP1 PE=1 SV=5	0	178.974	43	23	249	21	1	475	51.9	8.06	790.72	23	2	1.276	0.457686	0.573973	87.9	112.1	99.35	5.13
FALSE	High	Master Protein	P13010	X-ray repair cross-complementing protein 5 OS=Homo sapiens OX=9606 GN=XRCC5 PE=1 SV=3	0	177.716	38	32	204	31	1	732	82.7	5.81	593.59	32	1	1.363	0.0292516	0.0787198	84.7	115.3	33.02	4.74
FALSE	High	Master Protein	Q9BQG0	Myb-binding protein 1A OS=Homo sapiens OX=9606 GN=MYBBP1A PE=1 SV=2	0	177.652	29	36	206	36	1	1328	148.8	9.28	645.78	36	0	0.973	0.867063	0.909148	101.4	98.6	9.28	10.81
FALSE	High	Master Protein	Q05519	Serine/arginine-rich splicing factor 11 OS=Homo sapiens OX=9606 GN=SRSF11 PE=1 SV=1	0	177.577	34	19	288	19	1	484	53.5	10.52	892.97	19	0	0.64	3.16614e-05	0.000674731	121.9	78.1	12.41	7.84
FALSE	High	Master Protein	Q9BU76	Multiple myeloma tumor-associated protein 2 OS=Homo sapiens OX=9606 GN=MMTAG2 PE=1 SV=1	0	176.088	65	23	256	23	1	263	29.4	10.02	831.23	23	0	0.983	0.911309	0.93961	100.9	99.1	15.61	5.52
FALSE	High	Master Protein	Q99832	T-complex protein 1 subunit eta OS=Homo sapiens OX=9606 GN=CCT7 PE=1 SV=2	0	175.952	53	29	223	29	1	543	59.3	7.65	635.97	29	0	1.288	0.0642609	0.137877	87.4	112.6	39.02	7.19
FALSE	High	Master Protein	O43143	ATP-dependent RNA helicase DHX15 OS=Homo sapiens OX=9606 GN=DHX15 PE=1 SV=2	0	175.307	40	32	234	31	1	795	90.9	7.46	643.49	32	2	1.199	0.0716551	0.148587	91	109	20.87	2.83
FALSE	High	Master Protein	P62424	Large ribosomal subunit protein eL8 OS=Homo sapiens OX=9606 GN=RPL7A PE=1 SV=2	0	174.222	46	22	318	22	1	266	30	10.61	1137.66	22	0	0.927	0.0534868	0.120498	103.8	96.2	9.46	3.22
FALSE	High	Master Protein	O00571	ATP-dependent RNA helicase DDX3X OS=Homo sapiens OX=9606 GN=DDX3X PE=1 SV=3	0	173.558	46	30	265	29	1	662	73.2	7.18	724.61	30	0	1.137	0.0426528	0.101683	93.6	106.4	16.96	4.37
FALSE	High	Master Protein	P09429	High mobility group protein B1 OS=Homo sapiens OX=9606 GN=HMGB1 PE=1 SV=3	0	173.337	49	21	262	18	1	215	24.9	5.74	827.67	21	3	0.939	0.746766	0.820377	103.2	96.8	7.47	10.76
FALSE	High	Master Protein	Q15361	Transcription termination factor 1 OS=Homo sapiens OX=9606 GN=TTF1 PE=1 SV=3	0	172.298	42	32	126	32	1	905	103	9.38	389.94	32	0	0.845	0.0762313	0.155419	108.4	91.6	47.5	9.23
FALSE	High	Master Protein	O76094	Signal recognition particle subunit SRP72 OS=Homo sapiens OX=9606 GN=SRP72 PE=1 SV=3	0	172.146	41	25	234	25	1	671	74.6	9.26	745.55	25	0	1.121	0.101774	0.189938	94.3	105.7	13.41	6.08
FALSE	High	Master Protein	Q96J84	Kin of IRRE-like protein 1 OS=Homo sapiens OX=9606 GN=KIRREL1 PE=1 SV=2	0	12.351	6	3	4	3	1	757	83.5	5.73	10.02	3	0	1000				200		27.81
FALSE	High	Master Protein	Q02539	Histone H1.1 OS=Homo sapiens OX=9606 GN=H1-1 PE=1 SV=3	0	171.494	42	18	394	8	1	215	21.8	10.99	1235.55	18	0	1.922	1.51735e-06	9.01623e-05	68.4	131.6	10.4	12.26
FALSE	High	Master Protein	Q92900	Regulator of nonsense transcripts 1 OS=Homo sapiens OX=9606 GN=UPF1 PE=1 SV=2	0	171.363	36	35	143	35	1	1129	124.3	6.61	405.94	35	0	1.661	0.00489948	0.0227249	75.2	124.8	29.72	12.29
FALSE	High	Master Protein	P14866	Heterogeneous nuclear ribonucleoprotein L OS=Homo sapiens OX=9606 GN=HNRNPL PE=1 SV=2	0	171.322	51	22	188	21	1	589	64.1	8.22	689.9	22	1	1.27	0.00393308	0.0194714	88.1	111.9	11.76	7.08
FALSE	High	Master Protein	P23246	Splicing factor, proline- and glutamine-rich OS=Homo sapiens OX=9606 GN=SFPQ PE=1 SV=2	0	169.962	37	25	225	24	1	707	76.1	9.44	739.25	25	0	1.046	0.579076	0.686259	97.8	102.2	9.4	3.35
FALSE	High	Master Protein	P05204	Non-histone chromosomal protein HMG-17 OS=Homo sapiens OX=9606 GN=HMGN2 PE=1 SV=3	0	169.601	68	12	158	11	1	90	9.4	9.99	666.69	12	0	0.798	0.133504	0.23174	111.3	88.7	27.83	20.49
FALSE	High	Master Protein	P11940	Polyadenylate-binding protein 1 OS=Homo sapiens OX=9606 GN=PABPC1 PE=1 SV=2	0	169.358	37	28	227	18	1	636	70.6	9.5	685.07	28	11	1.161	0.116862	0.209778	92.6	107.4	24.23	10.35
FALSE	High	Master Protein	Q9UN66	Protocadherin beta-8 OS=Homo sapiens OX=9606 GN=PCDHB8 PE=2 SV=4	0	12.324	5	3	3	3	1	801	87.5	4.88	8.28	3	0	1000				200		27.96
FALSE	High	Master Protein	Q9NPI1	Bromodomain-containing protein 7 OS=Homo sapiens OX=9606 GN=BRD7 PE=1 SV=1	0	167.418	41	23	126	23	1	651	74.1	6.39	403.04	23	0	1.569	0.0105375	0.0392211	77.9	122.1	30.9	12.26
FALSE	High	Master Protein	P46087	Probable 28S rRNA (cytosine(4447)-C(5))-methyltransferase OS=Homo sapiens OX=9606 GN=NOP2 PE=1 SV=2	0	165.09	39	31	255	31	1	812	89.2	9.23	731.88	31	0	0.802	0.0279951	0.0761178	111	89	15.65	4.78
FALSE	High	Master Protein	Q7KZF4	Staphylococcal nuclease domain-containing protein 1 OS=Homo sapiens OX=9606 GN=SND1 PE=1 SV=1	0	163.546	40	31	193	31	1	910	101.9	7.17	537.25	31	0	1.161	0.100297	0.187848	92.6	107.4	32.71	5.88
FALSE	High	Master Protein	P05362	Intercellular adhesion molecule 1 OS=Homo sapiens OX=9606 GN=ICAM1 PE=1 SV=2	0	11.963	8	3	9	3	1	532	57.8	7.99	29.81	3	0	1000				200		25.78
FALSE	High	Master Protein	P30530	Tyrosine-protein kinase receptor UFO OS=Homo sapiens OX=9606 GN=AXL PE=1 SV=4	0.001	9.008	6	4	4	4	1	894	98.3	5.39	7.15	4	0	1000				200		46.66
FALSE	High	Master Protein	P17844	Probable ATP-dependent RNA helicase DDX5 OS=Homo sapiens OX=9606 GN=DDX5 PE=1 SV=1	0	162.87	45	33	311	24	1	614	69.1	8.92	800.29	33	9	1.032	0.309861	0.431754	98.4	101.6	11.45	4.06
FALSE	High	Master Protein	Q8WXA9	Splicing regulatory glutamine/lysine-rich protein 1 OS=Homo sapiens OX=9606 GN=SREK1 PE=1 SV=1	0	161.635	30	19	207	19	1	508	59.3	10.39	702.21	19	0	0.847	0.0174743	0.055695	108.3	91.7	9.95	7.41
FALSE	High	Master Protein	Q9UIF9	Bromodomain adjacent to zinc finger domain protein 2A OS=Homo sapiens OX=9606 GN=BAZ2A PE=1 SV=4	0	161.339	17	27	149	27	1	1905	211.1	6.64	500.49	27	0	0.786	0.0262218	0.0721671	112	88	31.52	9.19
FALSE	High	Master Protein	Q6UB99	Ankyrin repeat domain-containing protein 11 OS=Homo sapiens OX=9606 GN=ANKRD11 PE=1 SV=3	0	160.753	15	39	169	39	1	2663	297.7	7.11	416.04	39	0	1.147	0.794777	0.859351	93.2	106.8	29.7	3.37
FALSE	High	Master Protein	P35606	Coatomer subunit beta' OS=Homo sapiens OX=9606 GN=COPB2 PE=1 SV=2	0	160.493	41	32	169	32	1	906	102.4	5.27	510.54	32	0	1.35	9.98461e-07	7.15715e-05	85.1	114.9	5.5	5.09
FALSE	High	Master Protein	P26641	Elongation factor 1-gamma OS=Homo sapiens OX=9606 GN=EEF1G PE=1 SV=3	0	160.282	41	21	221	21	1	437	50.1	6.67	671.63	21	0	1.289	0.00173804	0.0110967	87.4	112.6	10.65	7.55
FALSE	High	Master Protein	P55290	Cadherin-13 OS=Homo sapiens OX=9606 GN=CDH13 PE=1 SV=1	0	21.03	8	5	18	5	1	713	78.2	4.98	61.94	5	0	512.404			0.4	199.6		16.74
FALSE	High	Master Protein	Q9BUQ8	Probable ATP-dependent RNA helicase DDX23 OS=Homo sapiens OX=9606 GN=DDX23 PE=1 SV=3	0	159.348	44	37	178	37	1	820	95.5	9.55	439.14	37	0	0.714	0.0324403	0.0844198	116.7	83.3	21.4	7.73
FALSE	High	Master Protein	Q02040	A-kinase anchor protein 17A OS=Homo sapiens OX=9606 GN=AKAP17A PE=1 SV=2	0	158.838	40	30	222	30	1	695	80.7	9.73	610.64	30	0	0.674	2.30382e-07	2.79471e-05	119.4	80.6	6.35	4.73
FALSE	High	Master Protein	Q13427	Peptidyl-prolyl cis-trans isomerase G OS=Homo sapiens OX=9606 GN=PPIG PE=1 SV=2	0	157.954	27	25	185	25	1	754	88.6	10.29	580.86	25	0	0.617	0.00757762	0.0305624	123.7	76.3	20.47	13.39
FALSE	High	Master Protein	P61978	Heterogeneous nuclear ribonucleoprotein K OS=Homo sapiens OX=9606 GN=HNRNPK PE=1 SV=1	0	156.018	43	19	205	19	1	463	50.9	5.54	661.96	19	0	1.25	2.27037e-05	0.000542482	88.9	111.1	5.62	6.27
FALSE	High	Master Protein	P17987	T-complex protein 1 subunit alpha OS=Homo sapiens OX=9606 GN=TCP1 PE=1 SV=1	0	155.096	50	26	246	26	1	556	60.3	6.11	745.35	26	0	1.34	0.0134812	0.0474021	85.5	114.5	19.77	6.65
FALSE	High	Master Protein	P12956	X-ray repair cross-complementing protein 6 OS=Homo sapiens OX=9606 GN=XRCC6 PE=1 SV=2	0	154.499	37	23	212	23	1	609	69.8	6.64	648.22	23	0	1.185	0.0786332	0.15898	91.5	108.5	26.78	7.07
FALSE	High	Master Protein	P51991	Heterogeneous nuclear ribonucleoprotein A3 OS=Homo sapiens OX=9606 GN=HNRNPA3 PE=1 SV=2	0	154.2	33	19	227	17	1	378	39.6	9.01	718.25	19	0	1.668	0.00011663	0.00178569	75	125	13.54	4.03
FALSE	High	Master Protein	P43243	Matrin-3 OS=Homo sapiens OX=9606 GN=MATR3 PE=1 SV=2	0	151.751	34	28	194	28	1	847	94.6	6.25	541.17	28	0	1.329	0.00216052	0.0128088	85.9	114.1	14.14	8.56
FALSE	High	Master Protein	P67809	Y-box-binding protein 1 OS=Homo sapiens OX=9606 GN=YBX1 PE=1 SV=3	0	151.732	49	13	136	8	1	324	35.9	9.88	560.75	13	5	1.385	0.0263259	0.0723276	83.8	116.2	25.73	13.03
FALSE	High	Master Protein	Q7Z6Z7	E3 ubiquitin-protein ligase HUWE1 OS=Homo sapiens OX=9606 GN=HUWE1 PE=1 SV=3	0	151.707	9	33	116	33	1	4374	481.6	5.22	331.65	33	0	1.278	0.0654633	0.139508	87.8	112.2	37.17	12.82
FALSE	High	Master Protein	Q96PD2	Discoidin, CUB and LCCL domain-containing protein 2 OS=Homo sapiens OX=9606 GN=DCBLD2 PE=1 SV=1	0	134.231	34	20	98	20	1	775	85	7.17	325.58	20	0	389.56	1.68416e-05	0.000435396	0.5	199.5	83.64	8.92
FALSE	High	Master Protein	P0DOX5	Immunoglobulin gamma-1 heavy chain OS=Homo sapiens OX=9606 PE=1 SV=2	0	203.113	37	14	362	7	1	449	49.3	8.72	1473.34	14	7	344.462	1.68632e-07	2.21611e-05	0.6	199.4	39	7.62
FALSE	High	Master Protein	P63244	Small ribosomal subunit protein RACK1 OS=Homo sapiens OX=9606 GN=RACK1 PE=1 SV=3	0	150.258	79	21	231	21	1	317	35.1	7.69	797.43	21	0	3.17	2.51219e-05	0.000582607	48	152	27.03	14.43
FALSE	High	Master Protein	P33993	DNA replication licensing factor MCM7 OS=Homo sapiens OX=9606 GN=MCM7 PE=1 SV=4	0	149.715	44	27	150	27	1	719	81.3	6.46	431.98	27	0	1.274	0.057351	0.12614	87.9	112.1	23.09	7.2
FALSE	High	Master Protein	Q13740	CD166 antigen OS=Homo sapiens OX=9606 GN=ALCAM PE=1 SV=2	0	191.889	42	23	141	23	1	583	65.1	6.25	452.69	23	0	333.46	0.000412417	0.00418251	0.6	199.4	148.16	7.11
FALSE	High	Master Protein	P53618	Coatomer subunit beta OS=Homo sapiens OX=9606 GN=COPB1 PE=1 SV=3	0	149.121	30	23	142	23	1	953	107.1	6.05	453.77	23	0	1.299	0.0505501	0.115784	87	113	34.53	10.11
FALSE	High	Master Protein	P15151	Poliovirus receptor OS=Homo sapiens OX=9606 GN=PVR PE=1 SV=2	0	41.117	15	5	34	5	1	417	45.3	6.52	120.82	5	0	328.182	0.0055459	0.0249227	0.6	199.4	76.03	7.86
FALSE	High	Master Protein	O43242	26S proteasome non-ATPase regulatory subunit 3 OS=Homo sapiens OX=9606 GN=PSMD3 PE=1 SV=2	0	148.084	50	26	173	26	1	534	60.9	8.44	473.15	26	0	1.036	0.599315	0.703215	98.2	101.8	15.97	7.65
FALSE	High	Master Protein	Q9BRS2	Serine/threonine-protein kinase RIO1 OS=Homo sapiens OX=9606 GN=RIOK1 PE=1 SV=2	0	146.828	37	21	158	21	1	568	65.5	6.19	505.37	21	0	0.835	0.0133914	0.0472444	109	91	10.13	2.76
FALSE	High	Master Protein	P23284	Peptidyl-prolyl cis-trans isomerase B OS=Homo sapiens OX=9606 GN=PPIB PE=1 SV=2	0	146.588	62	18	325	18	1	216	23.7	9.41	876.03	18	0	1.417	0.000678329	0.0058705	82.7	117.3	13.39	9.43
FALSE	High	Master Protein	P47897	Glutamine--tRNA ligase OS=Homo sapiens OX=9606 GN=QARS1 PE=1 SV=1	0	146.095	41	28	176	28	1	775	87.7	7.15	528.19	28	0	0.956	0.306389	0.42795	102.2	97.8	59.91	11.73
FALSE	High	Master Protein	Q14241	Elongin-A OS=Homo sapiens OX=9606 GN=ELOA PE=1 SV=2	0	145.343	37	30	169	30	1	798	89.9	9.57	484.4	30	0	0.933	0.630804	0.727975	103.5	96.5	8.75	11.49
FALSE	High	Master Protein	Q9NT99	Leucine-rich repeat-containing protein 4B OS=Homo sapiens OX=9606 GN=LRRC4B PE=2 SV=3	0	44.693	18	11	35	11	1	713	76.4	7.23	102.31	11	0	299.869	0.147156	0.249801	0.7	199.3	123.77	16.38
FALSE	High	Master Protein	Q92598	Heat shock protein 105 kDa OS=Homo sapiens OX=9606 GN=HSPH1 PE=1 SV=1	0	143.656	38	27	130	26	1	858	96.8	5.39	389.67	27	1	1.656	0.0088098	0.0341353	75.3	124.7	32.23	8.26
FALSE	High	Master Protein	P38159	RNA-binding motif protein, X chromosome OS=Homo sapiens OX=9606 GN=RBMX PE=1 SV=3	0	143.635	50	24	299	9	1	391	42.3	10.05	792.83	24	15	0.436	1.71724e-06	9.57392e-05	139.3	60.7	10.23	2.9
FALSE	High	Master Protein	P61247	Small ribosomal subunit protein eS1 OS=Homo sapiens OX=9606 GN=RPS3A PE=1 SV=2	0	142.998	64	22	246	22	1	264	29.9	9.73	718.65	22	0	1.007	0.891377	0.925717	99.7	100.3	11.45	4.39
FALSE	High	Master Protein	Q14839	Chromodomain-helicase-DNA-binding protein 4 OS=Homo sapiens OX=9606 GN=CHD4 PE=1 SV=2	0	142.48	21	37	176	28	1	1912	217.9	5.86	452.75	37	9	0.965	0.378132	0.501315	101.8	98.2	21.2	5.9
FALSE	High	Master Protein	P35580	Myosin-10 OS=Homo sapiens OX=9606 GN=MYH10 PE=1 SV=3	0	142.126	17	29	133	16	1	1976	228.9	5.54	351.25	29	0	1.233	0.138574	0.238831	89.6	110.4	39.81	15.45
FALSE	High	Master Protein	P62701	Small ribosomal subunit protein eS4, X isoform OS=Homo sapiens OX=9606 GN=RPS4X PE=1 SV=2	0	141.814	67	21	260	21	1	263	29.6	10.15	772.06	21	0	1.132	0.000738215	0.00619237	93.8	106.2	5.04	3.67
FALSE	High	Master Protein	P50990	T-complex protein 1 subunit theta OS=Homo sapiens OX=9606 GN=CCT8 PE=1 SV=4	0	141.725	58	30	210	30	1	548	59.6	5.6	580.44	30	0	1.59	0.00451021	0.0213272	77.2	122.8	26.91	3.33
FALSE	High	Master Protein	O00159	Unconventional myosin-Ic OS=Homo sapiens OX=9606 GN=MYO1C PE=1 SV=4	0	141.385	33	30	139	30	1	1063	121.6	9.41	361.86	30	0	1.667	0.00289016	0.0155372	75	125	24.06	9.69
FALSE	High	Master Protein	P23396	Small ribosomal subunit protein uS3 OS=Homo sapiens OX=9606 GN=RPS3 PE=1 SV=2	0	141.271	82	23	290	23	1	243	26.7	9.66	854.97	23	0	1.519	0.000229328	0.00280628	79.4	120.6	14.06	5.73
FALSE	High	Master Protein	P27816	Microtubule-associated protein 4 OS=Homo sapiens OX=9606 GN=MAP4 PE=1 SV=3	0	140.895	23	24	177	24	1	1152	120.9	5.43	483.39	24	0	0.962	0.180969	0.291064	101.9	98.1	9.09	4.14
FALSE	High	Master Protein	P46821	Microtubule-associated protein 1B OS=Homo sapiens OX=9606 GN=MAP1B PE=1 SV=2	0	140.893	14	27	142	25	1	2468	270.5	4.81	401.41	27	2	1.174	0.0704629	0.147472	92	108	17.21	4.78
FALSE	High	Master Protein	P62979	Ubiquitin-ribosomal protein eS31 fusion protein OS=Homo sapiens OX=9606 GN=RPS27A PE=1 SV=2	0	140.303	67	13	269	6	1	156	18	9.64	972.21	13	7	1.006	0.997542	0.997859	99.7	100.3	18.62	8.32
FALSE	High	Master Protein	Q01813	ATP-dependent 6-phosphofructokinase, platelet type OS=Homo sapiens OX=9606 GN=PFKP PE=1 SV=2	0	139.856	38	24	117	22	1	784	85.5	7.55	358.65	24	2	1.543	0.0150629	0.0507028	78.7	121.3	37.64	9.67
FALSE	High	Master Protein	Q5VTL8	Pre-mRNA-splicing factor 38B OS=Homo sapiens OX=9606 GN=PRPF38B PE=1 SV=1	0	139.57	32	22	196	22	1	546	64.4	10.54	547.9	22	0	0.767	0.189838	0.299999	113.2	86.8	20.37	4.76
FALSE	High	Master Protein	P23528	Cofilin-1 OS=Homo sapiens OX=9606 GN=CFL1 PE=1 SV=3	0	139.398	69	16	211	14	1	166	18.5	8.09	695.77	16	3	1.375	9.62456e-05	0.00153437	84.2	115.8	9.19	5.7
FALSE	High	Master Protein	Q02878	Large ribosomal subunit protein eL6 OS=Homo sapiens OX=9606 GN=RPL6 PE=1 SV=3	0	139.039	45	21	240	21	1	288	32.7	10.58	661.75	21	0	0.961	0.82276	0.875668	102	98	9.91	9.58
FALSE	High	Master Protein	P07910	Heterogeneous nuclear ribonucleoproteins C1/C2 OS=Homo sapiens OX=9606 GN=HNRNPC PE=1 SV=4	0	138.965	48	20	232	20	1	306	33.7	5.08	698	20	0	1.266	0.00285676	0.0154021	88.3	111.7	11.42	4.32
FALSE	High	Master Protein	P00338	L-lactate dehydrogenase A chain OS=Homo sapiens OX=9606 GN=LDHA PE=1 SV=2	0	138.684	46	21	178	19	1	332	36.7	8.27	503.47	21	2	1.298	0.0129179	0.0460374	87.1	112.9	17.52	8.93
FALSE	High	Master Protein	Q9HB71	Calcyclin-binding protein OS=Homo sapiens OX=9606 GN=CACYBP PE=1 SV=2	0	137.983	62	17	140	17	1	228	26.2	8.25	504.05	17	0	1.619	0.00355634	0.0181207	76.4	123.6	23.92	9.41
FALSE	High	Master Protein	Q12872	Splicing factor, suppressor of white-apricot homolog OS=Homo sapiens OX=9606 GN=SFSWAP PE=1 SV=3	0	137.66	23	26	228	26	1	951	104.8	8.05	609.91	26	0	0.785	0.0184153	0.0571671	112	88	15.1	6.33
FALSE	High	Master Protein	P26639	Threonine--tRNA ligase 1, cytoplasmic OS=Homo sapiens OX=9606 GN=TARS1 PE=1 SV=3	0	137.458	42	30	128	30	1	723	83.4	6.67	334.18	30	0	1.309	0.0065992	0.0276413	86.6	113.4	16.95	5.09
FALSE	High	Master Protein	P63241	Eukaryotic translation initiation factor 5A-1 OS=Homo sapiens OX=9606 GN=EIF5A PE=1 SV=2	0	137.377	42	12	173	12	1	154	16.8	5.24	620.37	12	0	1.228	0.00454019	0.0213728	89.8	110.2	11.87	10.88
FALSE	High	Master Protein	Q14684	Ribosomal RNA processing protein 1 homolog B OS=Homo sapiens OX=9606 GN=RRP1B PE=1 SV=3	0	137.344	40	25	125	25	1	758	84.4	9.76	421.14	25	0	0.582	0.431349	0.546595	126.5	73.5	50.24	9.78
FALSE	High	Master Protein	P50991	T-complex protein 1 subunit delta OS=Homo sapiens OX=9606 GN=CCT4 PE=1 SV=4	0	137.073	51	26	188	25	1	539	57.9	7.83	560.99	26	1	1.341	0.00539992	0.0244002	85.4	114.6	17.72	9.25
FALSE	High	Master Protein	P08648	Integrin alpha-5 OS=Homo sapiens OX=9606 GN=ITGA5 PE=1 SV=2	0	120.28	22	18	98	18	1	1049	114.5	5.77	317.81	18	0	294.818	0.00030889	0.00341838	0.7	199.3	57.17	11.99
FALSE	High	Master Protein	O60832	H/ACA ribonucleoprotein complex subunit DKC1 OS=Homo sapiens OX=9606 GN=DKC1 PE=1 SV=3	0	136.62	34	22	223	22	1	514	57.6	9.42	673.92	22	0	1.186	0.000148909	0.00209669	91.5	108.5	5.16	5.99
FALSE	High	Master Protein	Q96PK6	RNA-binding protein 14 OS=Homo sapiens OX=9606 GN=RBM14 PE=1 SV=2	0	136.149	35	26	169	26	1	669	69.4	9.67	514.98	26	0	1.041	0.362651	0.484457	98	102	23.74	9.1
FALSE	High	Master Protein	Q5SSJ5	Heterochromatin protein 1-binding protein 3 OS=Homo sapiens OX=9606 GN=HP1BP3 PE=1 SV=1	0	136.144	36	23	203	23	1	553	61.2	9.67	524.33	23	0	1.071	0.107099	0.196504	96.6	103.4	14.64	4.31
FALSE	High	Master Protein	P41091	Eukaryotic translation initiation factor 2 subunit 3 OS=Homo sapiens OX=9606 GN=EIF2S3 PE=1 SV=3	0	135.546	51	22	148	22	1	472	51.1	8.4	472.85	22	0	1.488	0.0123425	0.0444893	80.4	119.6	31.59	10.82
FALSE	High	Master Protein	P52701	DNA mismatch repair protein Msh6 OS=Homo sapiens OX=9606 GN=MSH6 PE=1 SV=2	0	135.234	27	30	82	29	1	1360	152.7	6.9	214.54	30	1	1.155	0.13209	0.230418	92.8	107.2	36.67	3.89
FALSE	High	Master Protein	P32004	Neural cell adhesion molecule L1 OS=Homo sapiens OX=9606 GN=L1CAM PE=1 SV=2	0	208.954	30	31	156	31	1	1257	139.9	6.24	517.98	31	0	291.22	7.08448e-05	0.00123	0.7	199.3	83.87	6.69
FALSE	High	Master Protein	P18124	Large ribosomal subunit protein uL30 OS=Homo sapiens OX=9606 GN=RPL7 PE=1 SV=1	0	134.713	56	21	243	21	1	248	29.2	10.65	707.86	21	0	0.95	0.393929	0.516183	102.6	97.4	7.34	6.41
FALSE	High	Master Protein	P08069	Insulin-like growth factor 1 receptor OS=Homo sapiens OX=9606 GN=IGF1R PE=1 SV=1	0	144.534	25	27	104	24	1	1367	154.7	5.8	292.44	27	3	238.054	0.0110988	0.0407042	0.8	199.2	92.81	4.38
FALSE	High	Master Protein	P18084	Integrin beta-5 OS=Homo sapiens OX=9606 GN=ITGB5 PE=1 SV=1	0	163.498	36	27	112	27	1	799	88	6.06	407.35	27	0	225.518	0.000205144	0.00260061	0.9	199.1	98.51	5.87
FALSE	High	Master Protein	P0DMV9	Heat shock 70 kDa protein 1B OS=Homo sapiens OX=9606 GN=HSPA1B PE=1 SV=1	0	133.986	38	23	157	19	1	641	70	5.66	477.74	23	0	1.451	0.00283807	0.0153538	81.6	118.4	17.53	5.73
FALSE	High	Master Protein	Q92841	Probable ATP-dependent RNA helicase DDX17 OS=Homo sapiens OX=9606 GN=DDX17 PE=1 SV=2	0	131.213	43	28	216	19	1	729	80.2	8.27	609.5	28	0	1.03	0.25013	0.368305	98.5	101.5	19.25	6.73
FALSE	High	Master Protein	Q12931	Heat shock protein 75 kDa, mitochondrial OS=Homo sapiens OX=9606 GN=TRAP1 PE=1 SV=3	0	130.986	40	24	124	23	1	704	80.1	8.21	404.47	24	0	1.335	0.0297314	0.0793342	85.7	114.3	28.71	7
FALSE	High	Master Protein	P19338	Nucleolin OS=Homo sapiens OX=9606 GN=NCL PE=1 SV=3	0	130.82	31	25	180	25	1	710	76.6	4.7	535	25	0	1.125	0.0883217	0.171907	94.1	105.9	25.32	3.61
FALSE	High	Master Protein	O43660	Pleiotropic regulator 1 OS=Homo sapiens OX=9606 GN=PLRG1 PE=1 SV=1	0	130.675	58	21	73	21	1	514	57.2	9.17	255.24	21	0	1.825	0.0177687	0.0562675	70.8	129.2	48.33	22.49
FALSE	High	Master Protein	O75367	Core histone macro-H2A.1 OS=Homo sapiens OX=9606 GN=MACROH2A1 PE=1 SV=5	0	130.533	45	15	193	15	1	369	39.2	9.83	704.89	15	0	1.007	0.531649	0.6432	99.7	100.3	10.59	7.46
FALSE	High	Master Protein	P46777	Large ribosomal subunit protein uL18 OS=Homo sapiens OX=9606 GN=RPL5 PE=1 SV=3	0	130.459	51	20	205	20	1	297	34.3	9.72	617.87	20	0	1.098	0.310195	0.431754	95.3	104.7	16.74	13.82
FALSE	High	Master Protein	O94776	Metastasis-associated protein MTA2 OS=Homo sapiens OX=9606 GN=MTA2 PE=1 SV=1	0	130.211	42	27	156	24	1	668	75	9.66	404.43	27	3	1.067	0.194554	0.305285	96.8	103.2	34.12	4.45
FALSE	High	Master Protein	O43390	Heterogeneous nuclear ribonucleoprotein R OS=Homo sapiens OX=9606 GN=HNRNPR PE=1 SV=1	0	129.176	37	22	203	16	1	633	70.9	8.13	556.8	22	6	1.048	0.156845	0.261463	97.6	102.4	10.4	5.28
FALSE	High	Master Protein	Q9NP64	Zinc finger CCHC domain-containing protein 17 OS=Homo sapiens OX=9606 GN=ZCCHC17 PE=1 SV=1	0	129.054	49	16	209	16	1	241	27.6	9.7	641.28	16	0	0.972	0.972171	0.982451	101.4	98.6	24.66	16.46
FALSE	High	Master Protein	O75534	Cold shock domain-containing protein E1 OS=Homo sapiens OX=9606 GN=CSDE1 PE=1 SV=2	0	128.917	38	26	127	26	1	798	88.8	6.25	373.54	26	0	0.633	0.781183	0.849311	122.5	77.5	44.07	25.78
FALSE	High	Master Protein	O60264	SWI/SNF-related matrix-associated actin-dependent regulator of chromatin subfamily A member 5 OS=Homo sapiens OX=9606 GN=SMARCA5 PE=1 SV=1	0	128.802	31	34	163	20	1	1052	121.8	8.09	372.45	34	12	1.29	0.036118	0.0911329	87.3	112.7	25.2	9.88
FALSE	High	Master Protein	Q9H9J4	Ubiquitin carboxyl-terminal hydrolase 42 OS=Homo sapiens OX=9606 GN=USP42 PE=1 SV=3	0	128.641	16	21	121	21	1	1324	145.3	8.63	414.37	21	0	0.631	0.00239954	0.0136118	122.6	77.4	19.21	13.71
FALSE	High	Master Protein	Q01082	Spectrin beta chain, non-erythrocytic 1 OS=Homo sapiens OX=9606 GN=SPTBN1 PE=1 SV=2	0	128.488	11	23	108	23	1	2364	274.4	5.57	369.64	23	0	0.818	0.0281166	0.0763241	110	90	18.12	8.52
FALSE	High	Master Protein	P49368	T-complex protein 1 subunit gamma OS=Homo sapiens OX=9606 GN=CCT3 PE=1 SV=4	0	128.218	44	24	166	24	1	545	60.5	6.49	480.61	24	0	1.788	0.0112055	0.0409526	71.7	128.3	37.66	11.61
FALSE	High	Master Protein	P05114	Non-histone chromosomal protein HMG-14 OS=Homo sapiens OX=9606 GN=HMGN1 PE=1 SV=3	0	127.857	67	16	131	16	1	100	10.7	9.6	477.95	16	0	0.698	0.00275741	0.0149999	117.8	82.2	15.81	16.79
FALSE	High	Master Protein	P61221	ATP-binding cassette sub-family E member 1 OS=Homo sapiens OX=9606 GN=ABCE1 PE=1 SV=1	0	127.501	38	22	143	22	1	599	67.3	8.34	470.48	22	0	0.721	0.097199	0.183572	116.2	83.8	22.59	7.66
FALSE	High	Master Protein	P15529	Membrane cofactor protein OS=Homo sapiens OX=9606 GN=CD46 PE=1 SV=3	0	56.775	19	9	54	9	1	392	43.7	6.74	141.36	9	0	202.545	8.87941e-09	2.3338e-06	1	199	37.66	21.76
FALSE	High	Master Protein	Q8NC51	SERPINE1 mRNA-binding protein 1 OS=Homo sapiens OX=9606 GN=SERBP1 PE=1 SV=2	0	126.004	42	19	141	19	1	408	44.9	8.65	428.72	19	0	1.107	0.0254438	0.070892	94.9	105.1	10.53	8.75
FALSE	High	Master Protein	Q96AG4	Leucine-rich repeat-containing protein 59 OS=Homo sapiens OX=9606 GN=LRRC59 PE=1 SV=1	0	125.912	58	18	157	18	1	307	34.9	9.57	500.8	18	0	1.34	0.0222509	0.0645535	85.5	114.5	23.32	8.39
FALSE	High	Master Protein	Q9Y678	Coatomer subunit gamma-1 OS=Homo sapiens OX=9606 GN=COPG1 PE=1 SV=1	0	125.778	34	24	113	21	1	874	97.7	5.47	331.67	24	3	1.291	0.014022	0.0484398	87.3	112.7	16.83	15.42
FALSE	High	Master Protein	Q92979	Ribosomal RNA small subunit methyltransferase NEP1 OS=Homo sapiens OX=9606 GN=EMG1 PE=1 SV=4	0	124	67	13	160	13	1	244	26.7	9.17	540.65	13	0	1.159	0.0910586	0.175228	92.6	107.4	32.38	8.55
FALSE	High	Master Protein	Q9BUF5	Tubulin beta-6 chain OS=Homo sapiens OX=9606 GN=TUBB6 PE=1 SV=1	0	123.719	40	16	239	6	1	446	49.8	4.88	684.7	16	0	3.609	0.00396004	0.0194851	43.4	156.6	33.92	59.9
FALSE	High	Master Protein	P26640	Valine--tRNA ligase OS=Homo sapiens OX=9606 GN=VARS1 PE=1 SV=4	0	123.695	25	28	100	28	1	1264	140.4	7.59	287.43	28	0	1.171	0.123839	0.219432	92.1	107.9	44.03	3.08
FALSE	High	Master Protein	P62805	Histone H4 OS=Homo sapiens OX=9606 GN=H4C1 PE=1 SV=2	0	123.659	59	12	286	12	1	103	11.4	11.36	906.85	12	0	1.244	0.00837132	0.0330866	89.1	110.9	12.44	5.17
FALSE	High	Master Protein	P48444	Coatomer subunit delta OS=Homo sapiens OX=9606 GN=ARCN1 PE=1 SV=1	0	123.024	41	24	169	24	1	511	57.2	6.21	412.9	24	0	1.102	0.133649	0.231864	95.1	104.9	12.87	6.43
FALSE	High	Master Protein	P08621	U1 small nuclear ribonucleoprotein 70 kDa OS=Homo sapiens OX=9606 GN=SNRNP70 PE=1 SV=2	0	122.873	45	22	185	22	1	437	51.5	9.94	481.38	22	0	0.651	0.00196276	0.0121622	121.2	78.8	17.96	4.74
FALSE	High	Master Protein	Q14103	Heterogeneous nuclear ribonucleoprotein D0 OS=Homo sapiens OX=9606 GN=HNRNPD PE=1 SV=1	0	121.254	41	16	166	14	1	355	38.4	7.81	563.25	16	2	1.263	0.00103614	0.00765339	88.4	111.6	10.39	7.03
FALSE	High	Master Protein	P55265	Double-stranded RNA-specific adenosine deaminase OS=Homo sapiens OX=9606 GN=ADAR PE=1 SV=4	0	121.233	25	27	109	27	1	1226	136	8.65	307.16	27	0	1.369	0.00667348	0.0279153	84.4	115.6	17.33	11.27
FALSE	High	Master Protein	Q13310	Polyadenylate-binding protein 4 OS=Homo sapiens OX=9606 GN=PABPC4 PE=1 SV=1	0	121.152	34	25	148	15	1	644	70.7	9.26	414.56	25	0	0.987	0.315617	0.436221	100.7	99.3	41.46	6.35
FALSE	High	Master Protein	P06748	Nucleophosmin OS=Homo sapiens OX=9606 GN=NPM1 PE=1 SV=2	0	120.858	44	15	137	15	1	294	32.6	4.78	406.3	15	0	1.09	0.0424239	0.101521	95.7	104.3	4.32	9.87
FALSE	High	Master Protein	Q6UVK1	Chondroitin sulfate proteoglycan 4 OS=Homo sapiens OX=9606 GN=CSPG4 PE=1 SV=2	0	748.229	42	84	675	84	1	2322	250.4	5.47	2481.71	84	0	175.547	1.81399e-05	0.000461489	1.1	198.9	58.05	3.59
FALSE	High	Master Protein	Q9UHX1	Poly(U)-binding-splicing factor PUF60 OS=Homo sapiens OX=9606 GN=PUF60 PE=1 SV=1	0	120.596	38	19	148	19	1	559	59.8	5.29	475.8	19	0	0.448	0.00578724	0.0254565	138.1	61.9	32.9	10.09
FALSE	High	Master Protein	P25705	ATP synthase subunit alpha, mitochondrial OS=Homo sapiens OX=9606 GN=ATP5F1A PE=1 SV=1	0	120.435	43	23	216	23	1	553	59.7	9.13	642.91	23	0	1.309	0.0111587	0.040829	86.6	113.4	17.74	2.86
FALSE	High	Master Protein	P15144	Aminopeptidase N OS=Homo sapiens OX=9606 GN=ANPEP PE=1 SV=4	0	246.206	36	38	197	38	1	967	109.5	5.48	622.33	38	0	174.422	2.8952e-05	0.000640779	1.1	198.9	63.1	3.56
FALSE	High	Master Protein	Q9Y262	Eukaryotic translation initiation factor 3 subunit L OS=Homo sapiens OX=9606 GN=EIF3L PE=1 SV=1	0	119.954	45	24	143	24	1	564	66.7	6.34	412.08	24	0	1.108	0.14542	0.247253	94.9	105.1	26.28	10.24
FALSE	High	Master Protein	P00734	Prothrombin OS=Homo sapiens OX=9606 GN=F2 PE=1 SV=2	0	25.939	6	4	16	4	1	622	70	5.9	59.63	4	0	173.086	0.00590526	0.025709	1.1	198.9	59.01	20.24
FALSE	High	Master Protein	Q8IY81	pre-rRNA 2'-O-ribose RNA methyltransferase FTSJ3 OS=Homo sapiens OX=9606 GN=FTSJ3 PE=1 SV=2	0	119.196	32	24	113	24	1	847	96.5	8.4	293.87	24	0	0.741	0.00173134	0.0110967	114.9	85.1	10.58	12.16
FALSE	High	Master Protein	Q5T4S7	E3 ubiquitin-protein ligase UBR4 OS=Homo sapiens OX=9606 GN=UBR4 PE=1 SV=1	0	118.692	7	29	57	29	1	5183	573.5	6.04	166.88	29	0	0.877	0.617236	0.719159	106.6	93.4	46.85	14.69
FALSE	High	Master Protein	Q5JTH9	RRP12-like protein OS=Homo sapiens OX=9606 GN=RRP12 PE=1 SV=2	0	118.588	25	29	138	29	1	1297	143.6	8.75	320.94	29	0	0.898	0.0509546	0.116289	105.4	94.6	6.14	11.27
FALSE	High	Master Protein	Q15050	Ribosome biogenesis regulatory protein homolog OS=Homo sapiens OX=9606 GN=RRS1 PE=1 SV=2	0	118.542	51	22	142	22	1	365	41.2	10.7	364.67	22	0	1.679	0.151784	0.255049	74.7	125.3	20.83	66.42
FALSE	High	Master Protein	P31689	DnaJ homolog subfamily A member 1 OS=Homo sapiens OX=9606 GN=DNAJA1 PE=1 SV=2	0	117.637	44	16	150	16	1	397	44.8	7.08	440.21	16	0	1.25	0.0067973	0.0280979	88.9	111.1	17.25	7.41
FALSE	High	Master Protein	P12268	Inosine-5'-monophosphate dehydrogenase 2 OS=Homo sapiens OX=9606 GN=IMPDH2 PE=1 SV=2	0	117.479	38	18	139	17	1	514	55.8	6.9	500.49	18	1	1.227	3.60282e-05	0.000742699	89.8	110.2	5.04	4.26
FALSE	High	Master Protein	P11586	C-1-tetrahydrofolate synthase, cytoplasmic OS=Homo sapiens OX=9606 GN=MTHFD1 PE=1 SV=4	0	117.374	32	27	117	27	1	935	101.5	7.3	315.25	27	0	1.243	0.0688085	0.144874	89.2	110.8	35.76	12.52
FALSE	High	Master Protein	P22087	rRNA 2'-O-methyltransferase fibrillarin OS=Homo sapiens OX=9606 GN=FBL PE=1 SV=2	0	117.135	52	17	138	17	1	321	33.8	10.18	470.76	17	0	1.672	0.000262779	0.00305832	74.9	125.1	18.27	8.65
FALSE	High	Master Protein	Q04637	Eukaryotic translation initiation factor 4 gamma 1 OS=Homo sapiens OX=9606 GN=EIF4G1 PE=1 SV=4	0	115.691	21	28	116	28	1	1599	175.4	5.33	292.49	28	0	0.96	0.573457	0.68098	102	98	19.33	6.77
FALSE	High	Master Protein	P54886	Delta-1-pyrroline-5-carboxylate synthase OS=Homo sapiens OX=9606 GN=ALDH18A1 PE=1 SV=2	0	115.278	27	20	99	20	1	795	87.2	7.12	314.54	20	0	1.691	0.00271515	0.0148932	74.3	125.7	25.32	5.64
FALSE	High	Master Protein	O43776	Asparagine--tRNA ligase, cytoplasmic OS=Homo sapiens OX=9606 GN=NARS1 PE=1 SV=1	0	115.2	39	20	123	20	1	548	62.9	6.25	367.63	20	0	1.08	0.158225	0.263173	96.1	103.9	36.34	7.97
FALSE	High	Master Protein	Q05639	Elongation factor 1-alpha 2 OS=Homo sapiens OX=9606 GN=EEF1A2 PE=1 SV=1	0	115.18	34	15	180	3	1	463	50.4	9.03	484.76	15	0	1.457	0.495653	0.611616	81.4	118.6	63.41	67.16
FALSE	High	Master Protein	P06733	Alpha-enolase OS=Homo sapiens OX=9606 GN=ENO1 PE=1 SV=2	0	115.098	41	19	139	19	1	434	47.1	7.39	412.09	19	0	2.057	0.0018232	0.011461	65.4	134.6	31.73	8.34
FALSE	High	Master Protein	P18754	Regulator of chromosome condensation OS=Homo sapiens OX=9606 GN=RCC1 PE=1 SV=1	0	114.945	37	12	114	12	1	421	44.9	7.52	388.1	12	0	1.124	0.0489493	0.113038	94.2	105.8	13.75	10.25
FALSE	High	Master Protein	Q99623	Prohibitin-2 OS=Homo sapiens OX=9606 GN=PHB2 PE=1 SV=2	0	114.056	59	17	165	17	1	299	33.3	9.83	444.84	17	0	1.05	0.128995	0.225799	97.6	102.4	12.24	4.88
FALSE	High	Master Protein	P40227	T-complex protein 1 subunit zeta OS=Homo sapiens OX=9606 GN=CCT6A PE=1 SV=3	0	114.031	34	19	150	19	1	531	58	6.68	424.33	19	0	1.434	0.00309948	0.0163201	82.2	117.8	18.54	3.95
FALSE	High	Master Protein	Q08945	FACT complex subunit SSRP1 OS=Homo sapiens OX=9606 GN=SSRP1 PE=1 SV=1	0	113.831	32	23	175	23	1	709	81	6.87	479.58	23	0	1.078	0.595925	0.700279	96.2	103.8	16.95	7.56
FALSE	High	Master Protein	P33992	DNA replication licensing factor MCM5 OS=Homo sapiens OX=9606 GN=MCM5 PE=1 SV=5	0	113.29	42	27	95	27	1	734	82.2	8.37	245.06	27	0	1.572	0.0143197	0.0490384	77.8	122.2	39.81	13.45
FALSE	High	Master Protein	P62263	Small ribosomal subunit protein uS11 OS=Homo sapiens OX=9606 GN=RPS14 PE=1 SV=3	0	112.944	43	10	150	10	1	151	16.3	10.05	563.95	10	0	1.342	0.00512958	0.0234814	85.4	114.6	16.5	7.77
FALSE	High	Master Protein	P18621	Large ribosomal subunit protein uL22 OS=Homo sapiens OX=9606 GN=RPL17 PE=1 SV=3	0	112.524	59	12	197	11	1	184	21.4	10.17	608.43	12	1	1.381	0.0136262	0.0476464	84	116	21.2	11.2
FALSE	High	Master Protein	Q86XP3	ATP-dependent RNA helicase DDX42 OS=Homo sapiens OX=9606 GN=DDX42 PE=1 SV=1	0	112.172	34	25	121	25	1	938	102.9	7.02	336.36	25	0	0.618	4.75625e-05	0.000903688	123.6	76.4	12.78	11.49
FALSE	High	Master Protein	Q14151	Scaffold attachment factor B2 OS=Homo sapiens OX=9606 GN=SAFB2 PE=1 SV=1	0	111.437	24	24	93	18	1	953	107.4	6.16	216.52	24	4	0.668	0.690576	0.778441	119.9	80.1	44.55	5.69
FALSE	High	Master Protein	P26006	Integrin alpha-3 OS=Homo sapiens OX=9606 GN=ITGA3 PE=1 SV=5	0	136.743	20	21	125	21	1	1051	116.5	6.77	371.84	21	0	140.108	5.61859e-05	0.00104261	1.4	198.6	105.02	9.47
FALSE	High	Master Protein	B5ME19	Eukaryotic translation initiation factor 3 subunit C-like protein OS=Homo sapiens OX=9606 GN=EIF3CL PE=1 SV=1	0	111.283	23	23	125	23	1	914	105.4	5.64	359.69	23	0	1.076	0.437144	0.552827	96.3	103.7	29.64	13.46
FALSE	High	Master Protein	Q9BVP2	Guanine nucleotide-binding protein-like 3 OS=Homo sapiens OX=9606 GN=GNL3 PE=1 SV=2	0	111.255	37	23	149	23	1	549	62	9.16	378.69	23	0	0.705	0.181541	0.291686	117.3	82.7	50.44	3.61
FALSE	High	Master Protein	Q8TBB5	Kelch domain-containing protein 4 OS=Homo sapiens OX=9606 GN=KLHDC4 PE=1 SV=1	0	111.213	34	17	118	17	1	520	57.9	5.72	375.14	17	0	1.413	2.90992e-05	0.000640779	82.9	117.1	7.71	6.6
FALSE	High	Master Protein	P12814	Alpha-actinin-1 OS=Homo sapiens OX=9606 GN=ACTN1 PE=1 SV=2	0	110.522	30	22	79	9	1	892	103	5.41	253.86	22	0	2.69	0.000590534	0.00526142	54.2	145.8	34.39	17.83
FALSE	High	Master Protein	P62753	Small ribosomal subunit protein eS6 OS=Homo sapiens OX=9606 GN=RPS6 PE=1 SV=1	0	110.113	36	13	155	13	1	249	28.7	10.84	501	13	0	1.134	0.056372	0.124686	93.7	106.3	14.05	5.74
FALSE	High	Master Protein	O43684	Mitotic checkpoint protein BUB3 OS=Homo sapiens OX=9606 GN=BUB3 PE=1 SV=1	0	109.54	44	13	144	13	1	328	37.1	6.84	494.31	13	0	0.731	0.00172168	0.0110967	115.5	84.5	12.89	9.58
FALSE	High	Master Protein	P78371	T-complex protein 1 subunit beta OS=Homo sapiens OX=9606 GN=CCT2 PE=1 SV=4	0	109.125	47	22	98	22	1	535	57.5	6.46	305.72	22	0	1.357	0.0214258	0.0627454	84.9	115.1	22.71	5.38
FALSE	High	Master Protein	Q86UP2	Kinectin OS=Homo sapiens OX=9606 GN=KTN1 PE=1 SV=1	0	109.073	15	18	88	18	1	1357	156.2	5.64	298.28	18	0	1.06	0.190641	0.300641	97.1	102.9	23.3	11.19
FALSE	High	Master Protein	O75533	Splicing factor 3B subunit 1 OS=Homo sapiens OX=9606 GN=SF3B1 PE=1 SV=3	0	108.71	22	23	110	23	1	1304	145.7	7.09	342.85	23	0	1.369	0.0223807	0.0645825	84.4	115.6	21.14	9.98
FALSE	High	Master Protein	Q9BY44	Eukaryotic translation initiation factor 2A OS=Homo sapiens OX=9606 GN=EIF2A PE=1 SV=3	0	108.518	49	19	103	19	1	585	64.9	8.87	338.62	19	0	0.92	0.632396	0.728546	104.1	95.9	17.39	8.47
FALSE	High	Master Protein	P27694	Replication protein A 70 kDa DNA-binding subunit OS=Homo sapiens OX=9606 GN=RPA1 PE=1 SV=2	0	108.144	36	19	115	19	1	616	68.1	7.21	346.16	19	0	1.94	1.95223e-05	0.000489968	68	132	13.84	5.7
FALSE	High	Master Protein	P22102	Trifunctional purine biosynthetic protein adenosine-3 OS=Homo sapiens OX=9606 GN=GART PE=1 SV=1	0	108.135	27	24	112	24	1	1010	107.7	6.7	343.67	24	0	1.577	0.00210053	0.0125713	77.6	122.4	21.43	10.92
FALSE	High	Master Protein	P38919	Eukaryotic initiation factor 4A-III OS=Homo sapiens OX=9606 GN=EIF4A3 PE=1 SV=4	0	107.838	39	20	150	16	1	411	46.8	6.73	472.58	20	0	1.006	0.346135	0.467742	99.7	100.3	56.75	5.76
FALSE	High	Master Protein	Q14980	Nuclear mitotic apparatus protein 1 OS=Homo sapiens OX=9606 GN=NUMA1 PE=1 SV=2	0	107.499	12	21	92	20	1	2115	238.1	5.78	289.97	21	0	0.934	0.806218	0.86669	103.4	96.6	31.96	12.85
FALSE	High	Master Protein	Q8NFZ8	Cell adhesion molecule 4 OS=Homo sapiens OX=9606 GN=CADM4 PE=1 SV=1	0	81.058	35	9	45	9	1	388	42.8	6.3	176.72	9	0	134.932	0.000811217	0.00661132	1.5	198.5	24.5	3.63
FALSE	High	Master Protein	O15371	Eukaryotic translation initiation factor 3 subunit D OS=Homo sapiens OX=9606 GN=EIF3D PE=1 SV=1	0	107.362	41	16	79	16	1	548	63.9	6.05	263.88	16	0	1.347	0.0428373	0.101969	85.2	114.8	28.89	10.7
FALSE	High	Master Protein	Q13442	28 kDa heat- and acid-stable phosphoprotein OS=Homo sapiens OX=9606 GN=PDAP1 PE=1 SV=1	0	107.357	45	12	145	12	1	181	20.6	8.87	482.24	12	0	0.632	0.00489262	0.0227249	122.6	77.4	21.71	3.45
FALSE	High	Master Protein	Q9BUJ2	Heterogeneous nuclear ribonucleoprotein U-like protein 1 OS=Homo sapiens OX=9606 GN=HNRNPUL1 PE=1 SV=2	0	107.199	25	20	110	19	1	856	95.7	6.92	362.97	20	0	1.452	0.0544108	0.121797	81.6	118.4	50.33	4.66
FALSE	High	Master Protein	Q14669	E3 ubiquitin-protein ligase TRIP12 OS=Homo sapiens OX=9606 GN=TRIP12 PE=1 SV=1	0	106.859	11	16	132	16	1	1992	220.3	8.48	436.37	16	0	0.975	0.740572	0.815275	101.3	98.7	15.73	4.73
FALSE	High	Master Protein	Q13823	Nucleolar GTP-binding protein 2 OS=Homo sapiens OX=9606 GN=GNL2 PE=1 SV=1	0	106.729	25	20	95	20	1	731	83.6	9.25	248.54	20	0	0.811	0.522156	0.636845	110.4	89.6	30.16	15.42
FALSE	High	Master Protein	Q9P2J5	Leucine--tRNA ligase, cytoplasmic OS=Homo sapiens OX=9606 GN=LARS1 PE=1 SV=2	0	106.686	23	25	110	25	1	1176	134.4	7.3	319.59	25	0	0.955	0.918102	0.944429	102.3	97.7	13.76	13.89
FALSE	High	Master Protein	P51659	Peroxisomal multifunctional enzyme type 2 OS=Homo sapiens OX=9606 GN=HSD17B4 PE=1 SV=3	0	106.533	34	19	87	19	1	736	79.6	8.84	300.93	19	0	1.04	0.347425	0.469285	98	102	20.29	13.24
FALSE	High	Master Protein	P22314	Ubiquitin-like modifier-activating enzyme 1 OS=Homo sapiens OX=9606 GN=UBA1 PE=1 SV=3	0	106.53	22	19	95	19	1	1058	117.8	5.76	282.5	19	0	1.524	0.00412361	0.0200708	79.2	120.8	21.78	5.53
FALSE	High	Master Protein	Q16658	Fascin OS=Homo sapiens OX=9606 GN=FSCN1 PE=1 SV=3	0	106.512	43	19	178	19	1	493	54.5	7.24	464.12	19	0	1.311	0.00146178	0.00962515	86.5	113.5	13.17	4.09
FALSE	High	Master Protein	P62906	Large ribosomal subunit protein uL1 OS=Homo sapiens OX=9606 GN=RPL10A PE=1 SV=2	0	106.436	39	10	107	10	1	217	24.8	9.94	356.88	10	0	2.178	1.31371e-05	0.000366675	62.9	137.1	12.27	1.99
FALSE	High	Master Protein	P48643	T-complex protein 1 subunit epsilon OS=Homo sapiens OX=9606 GN=CCT5 PE=1 SV=1	0	106.403	38	24	183	23	1	541	59.6	5.66	480.52	24	0	1.466	0.00252254	0.0141065	81.1	118.9	22.81	8.97
FALSE	High	Master Protein	Q8N5F7	NF-kappa-B-activating protein OS=Homo sapiens OX=9606 GN=NKAP PE=1 SV=1	0	106.374	35	15	123	15	1	415	47.1	10.11	464.17	15	0	1.047	0.32457	0.444504	97.7	102.3	4.42	4.39
FALSE	High	Master Protein	Q08380	Galectin-3-binding protein OS=Homo sapiens OX=9606 GN=LGALS3BP PE=1 SV=1	0	49.961	18	11	48	11	1	585	65.3	5.27	118.46	11	0	132.396	3.40079e-05	0.000710337	1.5	198.5	64.31	3.45
FALSE	High	Master Protein	P62241	Small ribosomal subunit protein eS8 OS=Homo sapiens OX=9606 GN=RPS8 PE=1 SV=2	0	106.008	59	13	187	13	1	208	24.2	10.32	551.65	13	0	0.909	0.465715	0.582548	104.8	95.2	15.1	4.78
FALSE	High	Master Protein	O95573	Fatty acid CoA ligase Acsl3 OS=Homo sapiens OX=9606 GN=ACSL3 PE=1 SV=3	0	105.999	34	20	110	18	1	720	80.4	8.38	301.56	20	2	1.229	0.0874416	0.170768	89.7	110.3	30.68	7.83
FALSE	High	Master Protein	Q8TD26	Chromodomain-helicase-DNA-binding protein 6 OS=Homo sapiens OX=9606 GN=CHD6 PE=1 SV=4	0	105.99	11	26	71	20	1	2715	305.2	6.27	180.3	26	6	1.168	0.208305	0.320619	92.2	107.8	31.35	16.88
FALSE	High	Master Protein	P08240	Signal recognition particle receptor subunit alpha OS=Homo sapiens OX=9606 GN=SRPRA PE=1 SV=2	0	105.537	33	20	124	20	1	638	69.8	8.95	346.83	20	0	1.235	0.0163805	0.0534553	89.5	110.5	14.64	7.25
FALSE	High	Master Protein	Q9BRR8	G patch domain-containing protein 1 OS=Homo sapiens OX=9606 GN=GPATCH1 PE=1 SV=1	0	105.169	22	17	82	17	1	931	103.3	7.05	238.63	17	0	1.762	0.000953695	0.00724808	72.4	127.6	22.72	9.56
FALSE	High	Master Protein	Q02880	DNA topoisomerase 2-beta OS=Homo sapiens OX=9606 GN=TOP2B PE=1 SV=3	0	105.103	18	28	111	14	1	1626	183.2	8	286.87	28	0	1.513	0.0411747	0.0995133	79.6	120.4	31.35	15.9
FALSE	High	Master Protein	P54136	Arginine--tRNA ligase, cytoplasmic OS=Homo sapiens OX=9606 GN=RARS1 PE=1 SV=2	0	104.954	40	25	94	25	1	660	75.3	6.68	247.81	25	0	1.998	0.00144605	0.00958158	66.7	133.3	29.46	9.56
FALSE	High	Master Protein	P46063	ATP-dependent DNA helicase Q1 OS=Homo sapiens OX=9606 GN=RECQL PE=1 SV=3	0	104.661	34	20	105	19	1	649	73.4	7.88	270.29	20	1	1.477	0.252625	0.370422	80.7	119.3	46.24	11.06
FALSE	High	Master Protein	Q9HCC0	Methylcrotonoyl-CoA carboxylase beta chain, mitochondrial OS=Homo sapiens OX=9606 GN=MCCC2 PE=1 SV=1	0	104.565	40	19	126	19	1	563	61.3	7.68	394.2	19	0	1.55	0.00137217	0.00934733	78.4	121.6	15.88	11.35
FALSE	High	Master Protein	Q7Z417	FMR1-interacting protein NUFIP2 OS=Homo sapiens OX=9606 GN=NUFIP2 PE=1 SV=1	0	104.294	37	19	99	19	1	695	76.1	8.7	312.11	19	0	0.795	0.0819903	0.163153	111.4	88.6	21.65	8.3
FALSE	High	Master Protein	Q9UG63	ATP-binding cassette sub-family F member 2 OS=Homo sapiens OX=9606 GN=ABCF2 PE=1 SV=2	0	104.113	34	21	117	21	1	623	71.2	7.37	331.15	21	0	1.052	0.308905	0.430909	97.5	102.5	46.65	11.08
FALSE	High	Master Protein	Q15365	Poly(rC)-binding protein 1 OS=Homo sapiens OX=9606 GN=PCBP1 PE=1 SV=2	0	104.093	56	13	110	9	1	356	37.5	7.09	376.29	13	4	1.526	0.00265774	0.0146533	79.2	120.8	23.27	9.08
FALSE	High	Master Protein	Q12965	Unconventional myosin-Ie OS=Homo sapiens OX=9606 GN=MYO1E PE=1 SV=2	0	103.356	23	24	79	24	1	1108	127	8.92	223.51	24	0	1.242	0.14821	0.250686	89.2	110.8	39.64	25.81
FALSE	High	Master Protein	P08237	ATP-dependent 6-phosphofructokinase, muscle type OS=Homo sapiens OX=9606 GN=PFKM PE=1 SV=2	0	103.254	30	17	65	16	1	780	85.1	7.99	202.55	17	0	1.725	0.00214362	0.0127566	73.4	126.6	25.2	10.53
FALSE	High	Master Protein	Q9NZI8	Insulin-like growth factor 2 mRNA-binding protein 1 OS=Homo sapiens OX=9606 GN=IGF2BP1 PE=1 SV=2	0	102.948	38	19	109	17	1	577	63.4	9.2	323.42	19	2	1.148	0.136372	0.23581	93.1	106.9	45.03	3.26
FALSE	High	Master Protein	Q13283	Ras GTPase-activating protein-binding protein 1 OS=Homo sapiens OX=9606 GN=G3BP1 PE=1 SV=1	0	102.626	39	12	96	12	1	466	52.1	5.52	312.01	12	0	1.364	0.00221269	0.0130935	84.6	115.4	14.33	7.31
FALSE	High	Master Protein	Q7L576	Cytoplasmic FMR1-interacting protein 1 OS=Homo sapiens OX=9606 GN=CYFIP1 PE=1 SV=1	0	101.966	23	27	102	27	1	1253	145.1	6.9	279.66	27	0	1.271	0.0321889	0.0839041	88.1	111.9	24.7	8.06
FALSE	High	Master Protein	Q7L2E3	ATP-dependent RNA helicase DHX30 OS=Homo sapiens OX=9606 GN=DHX30 PE=1 SV=1	0	101.912	26	28	90	28	1	1194	133.9	8.78	214.77	28	0	0.934	0.732772	0.811218	103.4	96.6	42.07	21.72
FALSE	High	Master Protein	P19367	Hexokinase-1 OS=Homo sapiens OX=9606 GN=HK1 PE=1 SV=3	0	101.77	30	28	99	24	1	917	102.4	6.8	216.65	28	3	1.396	0.0160476	0.0526683	83.5	116.5	32.13	10.24
FALSE	High	Master Protein	O15031	Plexin-B2 OS=Homo sapiens OX=9606 GN=PLXNB2 PE=1 SV=3	0	94.245	12	17	71	17	1	1838	205	6.24	222.7	17	0	125.733			1.6	198.4		5.94
FALSE	High	Master Protein	P49748	Very long-chain specific acyl-CoA dehydrogenase, mitochondrial OS=Homo sapiens OX=9606 GN=ACADVL PE=1 SV=1	0	101.638	39	21	104	21	1	655	70.3	8.75	288.17	21	0	1.171	0.172717	0.280654	92.1	107.9	20.06	6.73
FALSE	High	Master Protein	P17301	Integrin alpha-2 OS=Homo sapiens OX=9606 GN=ITGA2 PE=1 SV=2	0	293.447	41	39	197	39	1	1181	129.2	5.25	734.77	39	0	123.658	4.35086e-06	0.000161442	1.6	198.4	52.85	6.87
FALSE	High	Master Protein	Q8TA86	Retinitis pigmentosa 9 protein OS=Homo sapiens OX=9606 GN=RP9 PE=1 SV=2	0	101.562	51	14	190	14	1	221	26.1	9.79	575.59	14	0	1.001	0.789428	0.854739	99.9	100.1	12.73	6.22
FALSE	High	Master Protein	P55884	Eukaryotic translation initiation factor 3 subunit B OS=Homo sapiens OX=9606 GN=EIF3B PE=1 SV=3	0	100.746	27	22	133	22	1	814	92.4	5	352.92	22	0	1.592	0.000589588	0.00526142	77.2	122.8	16.49	4.15
FALSE	High	Master Protein	Q9H8M2	Bromodomain-containing protein 9 OS=Homo sapiens OX=9606 GN=BRD9 PE=1 SV=2	0	100.237	39	17	68	17	1	597	67	6.19	231.04	17	0	0.975	0.521692	0.636771	101.2	98.8	28.33	4.09
FALSE	High	Master Protein	P21796	Voltage-dependent anion-selective channel protein 1 OS=Homo sapiens OX=9606 GN=VDAC1 PE=1 SV=2	0	100.215	69	14	145	13	1	283	30.8	8.54	515.01	14	1	1.738	0.00157956	0.0103146	73	127	22.8	15.4
FALSE	High	Master Protein	Q9NTJ3	Structural maintenance of chromosomes protein 4 OS=Homo sapiens OX=9606 GN=SMC4 PE=1 SV=2	0	100.13	23	27	113	27	1	1288	147.1	6.79	278.31	27	0	1.261	0.0319867	0.083584	88.4	111.6	28.64	10.93
FALSE	High	Master Protein	Q06830	Peroxiredoxin-1 OS=Homo sapiens OX=9606 GN=PRDX1 PE=1 SV=1	0	99.973	61	14	160	11	1	199	22.1	8.13	536.2	14	3	1.357	0.0213535	0.0626501	84.9	115.1	24.31	7.27
FALSE	High	Master Protein	Q9UQ80	Proliferation-associated protein 2G4 OS=Homo sapiens OX=9606 GN=PA2G4 PE=1 SV=3	0	99.917	45	18	144	18	1	394	43.8	6.55	428.35	18	0	1.314	0.0294386	0.0789067	86.4	113.6	31.97	3.47
FALSE	High	Master Protein	Q15366	Poly(rC)-binding protein 2 OS=Homo sapiens OX=9606 GN=PCBP2 PE=1 SV=1	0	99.291	42	10	100	5	1	365	38.6	6.79	326.05	10	1	2.184	9.0478e-06	0.000274392	62.8	137.2	16.9	10.13
FALSE	High	Master Protein	Q16630	Cleavage and polyadenylation specificity factor subunit 6 OS=Homo sapiens OX=9606 GN=CPSF6 PE=1 SV=2	0	99.139	23	12	144	12	1	551	59.2	7.15	475.3	12	0	0.633	0.00209757	0.0125713	122.5	77.5	17.24	7.91
FALSE	High	Master Protein	P04083	Annexin A1 OS=Homo sapiens OX=9606 GN=ANXA1 PE=1 SV=2	0	98.989	58	19	141	19	1	346	38.7	7.02	462.9	19	0	1.548	0.000940761	0.00721226	78.5	121.5	17.71	9.9
FALSE	High	Master Protein	P56192	Methionine--tRNA ligase, cytoplasmic OS=Homo sapiens OX=9606 GN=MARS1 PE=1 SV=2	0	98.509	29	18	102	18	1	900	101.1	6.16	338.36	18	0	1.529	2.3956e-05	0.00056386	79.1	120.9	11.5	9.69
FALSE	High	Master Protein	P50395	Rab GDP dissociation inhibitor beta OS=Homo sapiens OX=9606 GN=GDI2 PE=1 SV=2	0	98.325	51	19	58	19	1	445	50.6	6.47	167.55	19	0	0.819	0.624739	0.723823	109.9	90.1	49.24	11.32
FALSE	High	Master Protein	O43818	U3 small nucleolar RNA-interacting protein 2 OS=Homo sapiens OX=9606 GN=RRP9 PE=1 SV=1	0	98.142	29	15	91	15	1	475	51.8	7.85	308.71	15	0	1.052	0.054598	0.122043	97.5	102.5	8.25	6.43
FALSE	High	Master Protein	P50579	Methionine aminopeptidase 2 OS=Homo sapiens OX=9606 GN=METAP2 PE=1 SV=1	0	97.924	34	14	71	14	1	478	52.9	5.82	242.94	14	0	1.427	0.000732152	0.00617435	82.4	117.6	16.61	11.95
FALSE	High	Master Protein	Q96E39	RNA binding motif protein, X-linked-like-1 OS=Homo sapiens OX=9606 GN=RBMXL1 PE=1 SV=1	0	97.806	45	19	202	5	1	390	42.1	9.89	540.1	19	0	0.782	0.406649	0.527017	112.2	87.8	43.56	9.59
FALSE	High	Master Protein	P46940	Ras GTPase-activating-like protein IQGAP1 OS=Homo sapiens OX=9606 GN=IQGAP1 PE=1 SV=1	0	97.652	14	21	79	21	1	1657	189.1	6.48	220.73	21	0	0.996	0.928365	0.950613	100.2	99.8	17.97	6.22
FALSE	High	Master Protein	P31943	Heterogeneous nuclear ribonucleoprotein H OS=Homo sapiens OX=9606 GN=HNRNPH1 PE=1 SV=4	0	97.459	37	13	150	5	1	449	49.2	6.3	530.79	13	8	1.296	0.0449188	0.105727	87.1	112.9	29.56	7.97
FALSE	High	Master Protein	Q6YHK3	CD109 antigen OS=Homo sapiens OX=9606 GN=CD109 PE=1 SV=2	0	292.195	33	46	251	46	1	1445	161.6	5.85	788.68	46	0	122.252	0.000750891	0.00624884	1.6	198.4	201.39	10.21
FALSE	High	Master Protein	Q66PJ3	ADP-ribosylation factor-like protein 6-interacting protein 4 OS=Homo sapiens OX=9606 GN=ARL6IP4 PE=1 SV=3	0	95.892	41	9	136	9	1	237	26.4	10.86	440.15	9	0	1.181	0.0166708	0.0541798	91.7	108.3	12.27	2.53
FALSE	High	Master Protein	P51572	B-cell receptor-associated protein 31 OS=Homo sapiens OX=9606 GN=BCAP31 PE=1 SV=3	0	95.836	33	12	97	12	1	246	28	8.44	293.22	12	0	3.369	7.1539e-06	0.000225634	45.8	154.2	22.89	11.17
FALSE	High	Master Protein	Q16555	Dihydropyrimidinase-related protein 2 OS=Homo sapiens OX=9606 GN=DPYSL2 PE=1 SV=1	0	95.742	40	17	111	14	1	572	62.3	6.38	358	17	3	1.081	0.0964545	0.182637	96.1	103.9	10.26	4.42
FALSE	High	Master Protein	P62191	26S proteasome regulatory subunit 4 OS=Homo sapiens OX=9606 GN=PSMC1 PE=1 SV=1	0	95.681	39	14	83	12	1	440	49.2	6.21	267.87	14	2	0.98	0.78079	0.849176	101	99	9.11	11.18
FALSE	High	Master Protein	P04843	Dolichyl-diphosphooligosaccharide--protein glycosyltransferase subunit 1 OS=Homo sapiens OX=9606 GN=RPN1 PE=1 SV=1	0	95.567	34	18	117	18	1	607	68.5	6.38	333.7	18	0	1.362	0.241228	0.358971	84.7	115.3	72.86	2.17
FALSE	High	Master Protein	Q8IWX8	Calcium homeostasis endoplasmic reticulum protein OS=Homo sapiens OX=9606 GN=CHERP PE=1 SV=3	0	95.521	20	16	116	16	1	916	103.6	9.04	302.91	16	0	1.453	0.00254167	0.0141536	81.5	118.5	17.99	7.57
FALSE	High	Master Protein	O60506	Heterogeneous nuclear ribonucleoprotein Q OS=Homo sapiens OX=9606 GN=SYNCRIP PE=1 SV=2	0	94.7	33	18	149	12	1	623	69.6	8.59	399.72	18	0	1.387	0.049938	0.114632	83.8	116.2	32.18	13.6
FALSE	High	Master Protein	P51149	Ras-related protein Rab-7a OS=Homo sapiens OX=9606 GN=RAB7A PE=1 SV=1	0	94.679	82	17	131	17	1	207	23.5	6.7	399.82	17	0	1.372	0.000617792	0.00545803	84.3	115.7	11.28	2.36
FALSE	High	Master Protein	P50552	Vasodilator-stimulated phosphoprotein OS=Homo sapiens OX=9606 GN=VASP PE=1 SV=3	0	94.65	36	14	96	14	1	380	39.8	8.94	307.8	14	0	1.469	0.00556737	0.0249329	81	119	25.21	7.46
FALSE	High	Master Protein	Q92621	Nuclear pore complex protein Nup205 OS=Homo sapiens OX=9606 GN=NUP205 PE=1 SV=3	0	94.582	13	25	84	25	1	2012	227.8	6.19	209.15	25	0	0.836	0.116928	0.209778	108.9	91.1	46.62	10.75
FALSE	High	Master Protein	Q9Y2L1	Exosome complex exonuclease RRP44 OS=Homo sapiens OX=9606 GN=DIS3 PE=1 SV=2	0	94.47	23	18	91	18	1	958	108.9	7.14	301.14	18	0	1.101	0.632093	0.728546	95.2	104.8	24.63	10.68
FALSE	High	Master Protein	P19256	Lymphocyte function-associated antigen 3 OS=Homo sapiens OX=9606 GN=CD58 PE=1 SV=1	0	24.992	14	4	17	4	1	250	28.1	6.76	50.75	4	0	116.936	0.028878	0.0779139	1.7	198.3	124.96	9.25
FALSE	High	Master Protein	P27635	Large ribosomal subunit protein uL16 OS=Homo sapiens OX=9606 GN=RPL10 PE=1 SV=5	0	93.693	55	14	183	14	1	214	24.6	10.08	464.2	14	0	1.504	9.11984e-05	0.00149036	79.9	120.1	9.98	9.72
FALSE	High	Master Protein	Q99873	Protein arginine N-methyltransferase 1 OS=Homo sapiens OX=9606 GN=PRMT1 PE=1 SV=3	0	93.216	42	14	77	14	1	371	42.4	5.35	268.31	14	0	1.857	0.00135283	0.00927569	70	130	27.29	11.13
FALSE	High	Master Protein	Q96GQ7	Probable ATP-dependent RNA helicase DDX27 OS=Homo sapiens OX=9606 GN=DDX27 PE=1 SV=2	0	93.041	32	26	124	26	1	796	89.8	9.28	292.67	26	0	0.584	3.10377e-06	0.000128807	126.3	73.7	11.49	8.98
FALSE	High	Master Protein	Q14697	Neutral alpha-glucosidase AB OS=Homo sapiens OX=9606 GN=GANAB PE=1 SV=3	0	92.151	22	21	87	21	1	944	106.8	6.14	249.88	21	0	1.041	0.175192	0.283508	98	102	54.46	9.63
FALSE	High	Master Protein	Q13435	Splicing factor 3B subunit 2 OS=Homo sapiens OX=9606 GN=SF3B2 PE=1 SV=2	0	92.09	25	20	89	20	1	895	100.2	5.67	217.28	20	0	0.817	0.285283	0.406704	110.1	89.9	17.62	12.21
FALSE	High	Master Protein	Q9Y263	Phospholipase A-2-activating protein OS=Homo sapiens OX=9606 GN=PLAA PE=1 SV=2	0	91.94	31	22	86	22	1	795	87.1	6.37	234.87	22	0	1.394	0.00272274	0.0148972	83.5	116.5	16.32	8.78
FALSE	High	Master Protein	Q9NNW5	tRNA (34-2'-O)-methyltransferase regulator WDR6 OS=Homo sapiens OX=9606 GN=WDR6 PE=1 SV=1	0	91.924	18	15	76	15	1	1121	121.6	6.87	238.08	15	0	2.156	0.000245414	0.0029209	63.4	136.6	21.01	25.56
FALSE	High	Master Protein	Q99575	Ribonucleases P/MRP protein subunit POP1 OS=Homo sapiens OX=9606 GN=POP1 PE=1 SV=2	0	91.485	20	16	56	16	1	1024	114.6	9.22	179.94	16	0	0.664	0.0135592	0.0474646	120.2	79.8	35.26	8.75
FALSE	High	Master Protein	Q7Z2W4	Zinc finger CCCH-type antiviral protein 1 OS=Homo sapiens OX=9606 GN=ZC3HAV1 PE=1 SV=3	0	91.028	28	19	82	19	1	902	101.4	8.4	294.11	19	0	1.304	0.0726584	0.149881	86.8	113.2	35.78	12.22
FALSE	High	Master Protein	P00558	Phosphoglycerate kinase 1 OS=Homo sapiens OX=9606 GN=PGK1 PE=1 SV=3	0	90.816	48	17	65	17	1	417	44.6	8.1	187.39	17	0	1.752	0.018709	0.057738	72.7	127.3	43.93	13.11
FALSE	High	Master Protein	P08708	Small ribosomal subunit protein eS17 OS=Homo sapiens OX=9606 GN=RPS17 PE=1 SV=2	0	90.27	63	10	88	10	1	135	15.5	9.85	285.43	10	0	0.911	0.390567	0.513396	104.7	95.3	9.59	15.23
FALSE	High	Master Protein	Q9UKV3	Apoptotic chromatin condensation inducer in the nucleus OS=Homo sapiens OX=9606 GN=ACIN1 PE=1 SV=2	0	89.754	11	16	117	16	1	1341	151.8	6.43	332.97	16	0	0.557	1.11205e-05	0.000324761	128.5	71.5	13.33	7.72
FALSE	High	Master Protein	P61586	Transforming protein RhoA OS=Homo sapiens OX=9606 GN=RHOA PE=1 SV=1	0	89.563	47	11	104	3	1	193	21.8	6.1	311.87	11	7	1.412	0.00732272	0.0298396	82.9	117.1	25.36	6.38
FALSE	High	Master Protein	Q9BZE4	GTP-binding protein 4 OS=Homo sapiens OX=9606 GN=GTPBP4 PE=1 SV=3	0	89.423	37	24	117	24	1	634	73.9	9.5	312.5	24	0	0.92	0.104936	0.193549	104.2	95.8	28.79	4.58
FALSE	High	Master Protein	Q9UHD1	Cysteine and histidine-rich domain-containing protein 1 OS=Homo sapiens OX=9606 GN=CHORDC1 PE=1 SV=2	0	89.335	48	13	94	13	1	332	37.5	7.87	323.07	13	0	2.74	0.000914026	0.00706578	53.5	146.5	37.82	7.81
FALSE	High	Master Protein	P49736	DNA replication licensing factor MCM2 OS=Homo sapiens OX=9606 GN=MCM2 PE=1 SV=4	0	89.023	26	21	81	21	1	904	101.8	5.52	263.33	21	0	1.531	0.000929564	0.00715084	79	121	20.75	13.89
FALSE	High	Master Protein	P51532	Transcription activator BRG1 OS=Homo sapiens OX=9606 GN=SMARCA4 PE=1 SV=2	0	88.834	14	22	84	12	1	1647	184.5	7.88	192.58	22	10	1.959	1.73481e-06	9.57392e-05	67.6	132.4	12.24	9.89
FALSE	High	Master Protein	Q9NVP1	ATP-dependent RNA helicase DDX18 OS=Homo sapiens OX=9606 GN=DDX18 PE=1 SV=2	0	88.248	25	15	91	15	1	670	75.4	9.5	286	15	0	1.318	0.132619	0.231094	86.3	113.7	33.15	8.97
FALSE	High	Master Protein	P62937	Peptidyl-prolyl cis-trans isomerase A OS=Homo sapiens OX=9606 GN=PPIA PE=1 SV=2	0	87.818	53	9	110	9	1	165	18	7.81	324.18	9	0	1.99	0.000255426	0.00299485	66.9	133.1	22.02	16.71
FALSE	High	Master Protein	P27695	DNA-(apurinic or apyrimidinic site) endonuclease OS=Homo sapiens OX=9606 GN=APEX1 PE=1 SV=2	0	87.688	43	13	81	13	1	318	35.5	8.12	276.16	13	0	0.918	0.506004	0.621955	104.3	95.7	40.2	5.47
FALSE	High	Master Protein	Q06210	Glutamine--fructose-6-phosphate aminotransferase [isomerizing] 1 OS=Homo sapiens OX=9606 GN=GFPT1 PE=1 SV=3	0	87.286	32	19	81	16	1	699	78.8	7.11	238.72	19	3	1.313	0.0468885	0.109627	86.5	113.5	31.63	11.51
FALSE	High	Master Protein	O14763	Tumor necrosis factor receptor superfamily member 10B OS=Homo sapiens OX=9606 GN=TNFRSF10B PE=1 SV=2	0	14.684	9	3	12	3	1	440	47.8	5.55	32.2	3	0	115.554			1.7	198.3		31.27
FALSE	High	Master Protein	Q9Y336	Sialic acid-binding Ig-like lectin 9 OS=Homo sapiens OX=9606 GN=SIGLEC9 PE=1 SV=2	0	70.017	21	10	121	10	1	463	50.1	7.25	387.16	10	0	104.164	3.58385e-06	0.000141293	1.9	198.1	46.93	8.74
FALSE	High	Master Protein	P14868	Aspartate--tRNA ligase, cytoplasmic OS=Homo sapiens OX=9606 GN=DARS1 PE=1 SV=2	0	86.979	49	23	106	23	1	501	57.1	6.55	296.06	23	0	1.206	0.197072	0.307705	90.6	109.4	19.85	6.91
FALSE	High	Master Protein	P26368	Splicing factor U2AF 65 kDa subunit OS=Homo sapiens OX=9606 GN=U2AF2 PE=1 SV=4	0	86.76	28	10	110	10	1	475	53.5	9.09	370.28	10	0	0.564	9.28774e-07	6.97465e-05	127.9	72.1	9.71	5.81
FALSE	High	Master Protein	P17096	High mobility group protein HMG-I/HMG-Y OS=Homo sapiens OX=9606 GN=HMGA1 PE=1 SV=3	0	86.541	64	10	138	10	1	107	11.7	10.32	593.56	10	0	1.193	0.0808769	0.161856	91.2	108.8	18.94	11.74
FALSE	High	Master Protein	P33991	DNA replication licensing factor MCM4 OS=Homo sapiens OX=9606 GN=MCM4 PE=1 SV=5	0	86.398	22	17	83	17	1	863	96.5	6.74	242.83	17	0	1.458	0.0139566	0.0484398	81.4	118.6	27.15	11.23
FALSE	High	Master Protein	Q96CT7	Coiled-coil domain-containing protein 124 OS=Homo sapiens OX=9606 GN=CCDC124 PE=1 SV=1	0	86.289	47	16	152	16	1	223	25.8	9.54	402.76	16	0	0.403	0.000156789	0.00218811	142.5	57.5	18.48	3.17
FALSE	High	Master Protein	P51610	Host cell factor 1 OS=Homo sapiens OX=9606 GN=HCFC1 PE=1 SV=2	0	85.637	12	19	67	19	1	2035	208.6	7.46	184.02	19	0	1.577	0.000513259	0.00493543	77.6	122.4	16.47	12.84
FALSE	High	Master Protein	Q08J23	RNA cytosine C(5)-methyltransferase NSUN2 OS=Homo sapiens OX=9606 GN=NSUN2 PE=1 SV=2	0	85.545	25	18	62	18	1	767	86.4	6.77	195.64	18	0	1.372	0.037867	0.0938653	84.3	115.7	41	20.96
FALSE	High	Master Protein	Q15717	ELAV-like protein 1 OS=Homo sapiens OX=9606 GN=ELAVL1 PE=1 SV=2	0	85.391	48	13	86	13	1	326	36.1	9.17	269.95	13	0	0.956	0.826752	0.877972	102.3	97.7	17.73	9.3
FALSE	High	Master Protein	Q13838	Spliceosome RNA helicase DDX39B OS=Homo sapiens OX=9606 GN=DDX39B PE=1 SV=1	0	85.209	38	16	146	6	1	428	49	5.67	354.07	16	10	1.927	6.35671e-07	5.27607e-05	68.3	131.7	10.3	9.48
FALSE	High	Master Protein	O00148	ATP-dependent RNA helicase DDX39A OS=Homo sapiens OX=9606 GN=DDX39A PE=1 SV=2	0	85.098	37	15	133	5	1	427	49.1	5.68	347.51	15	0	1.625	0.00316744	0.0165126	76.2	123.8	22.39	19.19
FALSE	High	Master Protein	P62140	Serine/threonine-protein phosphatase PP1-beta catalytic subunit OS=Homo sapiens OX=9606 GN=PPP1CB PE=1 SV=3	0	85.09	40	13	102	3	1	327	37.2	6.19	320.59	13	0	1.033	0.739502	0.814381	98.4	101.6	23.47	17.11
FALSE	High	Master Protein	P09543	2',3'-cyclic-nucleotide 3'-phosphodiesterase OS=Homo sapiens OX=9606 GN=CNP PE=1 SV=2	0	84.845	38	19	83	18	1	421	47.5	9.07	207.35	19	1	1.37	0.0299328	0.0796022	84.4	115.6	33.03	5.12
FALSE	High	Master Protein	Q8N257	Histone H2B type 3-B OS=Homo sapiens OX=9606 GN=H2BC26 PE=1 SV=3	0	84.74	73	15	274	3	1	126	13.9	10.32	706.43	15	12	0.775	0.00766709	0.0308051	112.7	87.3	16.18	10.87
FALSE	High	Master Protein	P15880	Small ribosomal subunit protein uS5 OS=Homo sapiens OX=9606 GN=RPS2 PE=1 SV=2	0	84.539	48	16	164	16	1	293	31.3	10.24	458.26	16	0	1.153	0.0695035	0.146113	92.9	107.1	13.63	5.92
FALSE	High	Master Protein	Q12905	Interleukin enhancer-binding factor 2 OS=Homo sapiens OX=9606 GN=ILF2 PE=1 SV=2	0	84.403	29	12	84	12	1	390	43	5.26	279.08	12	0	1.508	0.00140217	0.00940944	79.8	120.2	10.45	14.44
FALSE	High	Master Protein	Q6IBS0	Twinfilin-2 OS=Homo sapiens OX=9606 GN=TWF2 PE=1 SV=2	0	84.329	41	11	64	9	1	349	39.5	6.84	223.21	11	2	1.672	0.0131755	0.0467302	74.8	125.2	38.39	5.03
FALSE	High	Master Protein	P26583	High mobility group protein B2 OS=Homo sapiens OX=9606 GN=HMGB2 PE=1 SV=2	0	84.265	36	12	81	9	1	209	24	7.81	266.57	12	0	0.465	0.0128586	0.0459405	136.5	63.5	26.91	40.26
FALSE	High	Master Protein	Q13200	26S proteasome non-ATPase regulatory subunit 2 OS=Homo sapiens OX=9606 GN=PSMD2 PE=1 SV=3	0	84.239	21	16	68	16	1	908	100.1	5.2	226.44	16	0	1.316	0.0191834	0.0585715	86.4	113.6	20	8.47
FALSE	High	Master Protein	Q9ULV4	Coronin-1C OS=Homo sapiens OX=9606 GN=CORO1C PE=1 SV=1	0	84.018	36	17	77	17	1	474	53.2	7.08	232.02	17	0	0.995	0.564345	0.673456	100.3	99.7	29.16	13.02
FALSE	High	Master Protein	Q86X95	Corepressor interacting with RBPJ 1 OS=Homo sapiens OX=9606 GN=CIR1 PE=1 SV=1	0	83.949	32	16	115	16	1	450	52.3	9.86	307.92	16	0	0.625	1.53847e-05	0.000414729	123.1	76.9	10.7	8.6
FALSE	High	Master Protein	P42285	Exosome RNA helicase MTR4 OS=Homo sapiens OX=9606 GN=MTREX PE=1 SV=3	0	83.707	19	18	76	18	1	1042	117.7	6.52	187.76	18	0	1.52	0.0122284	0.0442299	79.4	120.6	25.59	8.98
FALSE	High	Master Protein	Q99848	Probable rRNA-processing protein EBP2 OS=Homo sapiens OX=9606 GN=EBNA1BP2 PE=1 SV=2	0	83.686	49	17	102	17	1	306	34.8	10.1	279.77	17	0	0.721	0.0199192	0.0601741	116.2	83.8	17.15	16.87
FALSE	High	Master Protein	Q13547	Histone deacetylase 1 OS=Homo sapiens OX=9606 GN=HDAC1 PE=1 SV=1	0	83.636	29	13	115	7	1	482	55.1	5.48	336.18	13	7	1.408	3.78941e-05	0.000771083	83.1	116.9	9.58	5.58
FALSE	High	Master Protein	Q96IZ7	Serine/Arginine-related protein 53 OS=Homo sapiens OX=9606 GN=RSRC1 PE=1 SV=1	0	83.486	40	14	80	14	1	334	38.7	11.08	236.91	14	0	0.749	0.00201429	0.012336	114.4	85.6	14.7	11.85
FALSE	High	Master Protein	Q9NWT1	p21-activated protein kinase-interacting protein 1 OS=Homo sapiens OX=9606 GN=PAK1IP1 PE=1 SV=2	0	83.438	35	16	128	16	1	392	43.9	8.91	329	16	0	0.704	0.00134285	0.00926537	117.3	82.7	15.46	9.46
FALSE	High	Master Protein	Q92522	Histone H1.10 OS=Homo sapiens OX=9606 GN=H1-10 PE=1 SV=1	0	83.362	46	15	176	15	1	213	22.5	10.76	492.01	15	0	1.104	0.00606374	0.0259498	95.1	104.9	6.92	6.92
FALSE	High	Master Protein	P21589	5'-nucleotidase OS=Homo sapiens OX=9606 GN=NT5E PE=1 SV=1	0	119.823	39	21	101	21	1	574	63.3	7.03	329.58	21	0	101.88	3.95104e-07	3.73796e-05	1.9	198.1	44.96	17.35
FALSE	High	Master Protein	P20042	Eukaryotic translation initiation factor 2 subunit 2 OS=Homo sapiens OX=9606 GN=EIF2S2 PE=1 SV=2	0	83.235	51	18	107	18	1	333	38.4	5.8	288.98	18	0	1.153	0.00736706	0.0298659	92.9	107.1	8.67	7.19
FALSE	High	Master Protein	P34932	Heat shock 70 kDa protein 4 OS=Homo sapiens OX=9606 GN=HSPA4 PE=1 SV=4	0	83.086	29	19	54	18	1	840	94.3	5.19	165.92	19	0	0.851	0.141361	0.24218	108.1	91.9	77.62	30.68
FALSE	High	Master Protein	P55060	Exportin-2 OS=Homo sapiens OX=9606 GN=CSE1L PE=1 SV=3	0	83.076	23	19	64	19	1	971	110.3	5.77	161.65	19	0	1.141	0.0520775	0.117997	93.4	106.6	14.77	10.11
FALSE	High	Master Protein	P25205	DNA replication licensing factor MCM3 OS=Homo sapiens OX=9606 GN=MCM3 PE=1 SV=3	0	83.051	23	18	79	18	1	808	90.9	5.77	194.35	18	0	1.35	0.0160664	0.0526752	85.1	114.9	17.69	19.27
FALSE	High	Master Protein	Q13263	Transcription intermediary factor 1-beta OS=Homo sapiens OX=9606 GN=TRIM28 PE=1 SV=5	0	82.969	21	16	82	16	1	835	88.5	5.77	230.12	16	0	1.39	0.0149672	0.0504881	83.7	116.3	27.5	12.8
FALSE	High	Master Protein	Q9H583	HEAT repeat-containing protein 1 OS=Homo sapiens OX=9606 GN=HEATR1 PE=1 SV=3	0	82.903	11	22	68	22	1	2144	242.2	6.54	157.51	22	0	1.18	0.0162716	0.0531821	91.7	108.3	12.54	5.61
FALSE	High	Master Protein	Q86VM9	Zinc finger CCCH domain-containing protein 18 OS=Homo sapiens OX=9606 GN=ZC3H18 PE=1 SV=2	0	82.828	20	15	82	15	1	953	106.3	8.32	255.37	15	0	0.932	0.827657	0.878637	103.5	96.5	21.62	16.73
FALSE	High	Master Protein	Q15046	Lysine--tRNA ligase OS=Homo sapiens OX=9606 GN=KARS1 PE=1 SV=3	0	82.619	29	18	110	18	1	597	68	6.35	282.43	18	0	1.559	0.000503316	0.00489349	78.2	121.8	17.13	5.68
FALSE	High	Master Protein	Q16629	Serine/arginine-rich splicing factor 7 OS=Homo sapiens OX=9606 GN=SRSF7 PE=1 SV=1	0	82.406	41	12	153	11	1	238	27.4	11.82	444.72	12	1	0.511	4.23529e-06	0.000159025	132.3	67.7	13.15	9.07
FALSE	High	Master Protein	P62280	Small ribosomal subunit protein uS17 OS=Homo sapiens OX=9606 GN=RPS11 PE=1 SV=3	0	82.111	61	16	176	16	1	158	18.4	10.3	496.89	16	0	1.046	0.181967	0.292182	97.8	102.2	9.74	4.68
FALSE	High	Master Protein	O43172	U4/U6 small nuclear ribonucleoprotein Prp4 OS=Homo sapiens OX=9606 GN=PRPF4 PE=1 SV=2	0	81.967	37	17	66	17	1	522	58.4	7.42	199.61	17	0	1.805	0.00354984	0.0181168	71.3	128.7	27.77	9.07
FALSE	High	Master Protein	P46781	Small ribosomal subunit protein uS4 OS=Homo sapiens OX=9606 GN=RPS9 PE=1 SV=3	0	81.689	60	18	172	18	1	194	22.6	10.65	384.78	18	0	1.272	0.00686615	0.0282713	88	112	14.51	4.18
FALSE	High	Master Protein	P36873	Serine/threonine-protein phosphatase PP1-gamma catalytic subunit OS=Homo sapiens OX=9606 GN=PPP1CC PE=1 SV=1	0	81.445	42	14	101	3	1	323	37	6.54	325.13	14	0	1.606	0.0559818	0.124255	76.8	123.2	44.8	22.6
FALSE	High	Master Protein	Q14247	Src substrate cortactin OS=Homo sapiens OX=9606 GN=CTTN PE=1 SV=2	0	81.444	33	19	80	19	1	550	61.5	5.4	194.7	19	0	0.637	0.186863	0.297509	122.2	77.8	40.79	25.79
FALSE	High	Master Protein	Q03252	Lamin-B2 OS=Homo sapiens OX=9606 GN=LMNB2 PE=1 SV=4	0	81.324	29	18	120	13	1	620	69.9	5.59	307.77	18	0	0.596	0.000390128	0.00398208	125.3	74.7	20.95	20.78
FALSE	High	Master Protein	P55145	Mesencephalic astrocyte-derived neurotrophic factor OS=Homo sapiens OX=9606 GN=MANF PE=1 SV=3	0	81.111	52	13	75	13	1	182	20.7	8.69	219.49	13	0	1.025	0.871189	0.911353	98.8	101.2	24.46	8.81
FALSE	High	Master Protein	Q9Y624	Junctional adhesion molecule A OS=Homo sapiens OX=9606 GN=F11R PE=1 SV=1	0	19.553	21	5	13	5	1	299	32.6	7.9	36.99	5	0	91.596			2.2	197.8		14.21
FALSE	High	Master Protein	Q9NQ29	Putative RNA-binding protein Luc7-like 1 OS=Homo sapiens OX=9606 GN=LUC7L PE=1 SV=1	0	80.831	32	13	130	6	1	371	43.7	9.92	405.44	13	0	0.905	0.931245	0.950966	105	95	43.01	25.14
FALSE	High	Master Protein	Q9Y2A7	Nck-associated protein 1 OS=Homo sapiens OX=9606 GN=NCKAP1 PE=1 SV=1	0	80.83	19	19	57	19	1	1128	128.7	6.62	146.75	19	0	0.945	0.99274	0.99585	102.8	97.2	15.91	19.67
FALSE	High	Master Protein	Q8TDN6	Ribosome biogenesis protein BRX1 homolog OS=Homo sapiens OX=9606 GN=BRIX1 PE=1 SV=2	0	80.732	33	15	87	15	1	353	41.4	9.92	242.88	15	0	1.6	0.00857861	0.0335278	76.9	123.1	29.36	8.22
FALSE	High	Master Protein	Q13151	Heterogeneous nuclear ribonucleoprotein A0 OS=Homo sapiens OX=9606 GN=HNRNPA0 PE=1 SV=1	0	80.689	42	10	126	8	1	305	30.8	9.29	366.43	10	0	1.344	0.000852617	0.00679079	85.3	114.7	9.79	11.91
FALSE	High	Master Protein	P62829	Large ribosomal subunit protein uL14 OS=Homo sapiens OX=9606 GN=RPL23 PE=1 SV=1	0	80.663	58	11	132	11	1	140	14.9	10.51	391.38	11	0	1.297	0.00817768	0.0324841	87.1	112.9	17.28	5.22
FALSE	High	Master Protein	P16070	CD44 antigen OS=Homo sapiens OX=9606 GN=CD44 PE=1 SV=3	0	126.292	19	14	194	14	1	742	81.5	5.33	616.56	14	0	84.765	1.15748e-11	3.65069e-08	2.3	197.7	13.66	6.89
FALSE	High	Master Protein	P62136	Serine/threonine-protein phosphatase PP1-alpha catalytic subunit OS=Homo sapiens OX=9606 GN=PPP1CA PE=1 SV=1	0	80.465	41	14	93	3	1	330	37.5	6.33	301.25	14	11	2.384	0.000245077	0.0029209	59.1	140.9	25.43	7.87
FALSE	High	Master Protein	O43592	Exportin-T OS=Homo sapiens OX=9606 GN=XPOT PE=1 SV=2	0	80.286	21	18	66	18	1	962	109.9	5.39	184.16	18	0	1.62	0.0235065	0.0665968	76.3	123.7	41.47	6.88
FALSE	High	Master Protein	P50570	Dynamin-2 OS=Homo sapiens OX=9606 GN=DNM2 PE=1 SV=2	0	80.272	24	20	91	12	1	870	98	7.44	220.69	20	6	1.018	0.313856	0.434664	99.1	100.9	49.24	10.86
FALSE	High	Master Protein	P06576	ATP synthase subunit beta, mitochondrial OS=Homo sapiens OX=9606 GN=ATP5F1B PE=1 SV=3	0	80.138	34	14	63	14	1	529	56.5	5.4	196.35	14	0	1.199	0.0251903	0.0704242	90.9	109.1	20.75	9.83
FALSE	High	Master Protein	Q9Y2W1	Thyroid hormone receptor-associated protein 3 OS=Homo sapiens OX=9606 GN=THRAP3 PE=1 SV=2	0	80.025	23	17	87	17	1	955	108.6	10.15	246.4	17	0	1.755	0.00431628	0.0207597	72.6	127.4	28.01	5.83
FALSE	High	Master Protein	P40939	Trifunctional enzyme subunit alpha, mitochondrial OS=Homo sapiens OX=9606 GN=HADHA PE=1 SV=2	0	79.933	29	19	82	19	1	763	82.9	9.04	215.99	19	0	1.259	0.147693	0.250175	88.5	111.5	28.31	19.5
FALSE	High	Master Protein	Q9HD20	Endoplasmic reticulum transmembrane helix translocase OS=Homo sapiens OX=9606 GN=ATP13A1 PE=1 SV=2	0	79.907	18	18	71	18	1	1204	132.9	8.13	190.77	18	0	0.933	0.944335	0.960785	103.5	96.5	42.57	38.42
FALSE	High	Master Protein	P07305	Histone H1.0 OS=Homo sapiens OX=9606 GN=H1-0 PE=1 SV=3	0	79.891	44	13	318	13	1	194	20.9	10.84	954.77	13	0	1.017	0.677691	0.766661	99.1	100.9	11.5	2
FALSE	High	Master Protein	P07195	L-lactate dehydrogenase B chain OS=Homo sapiens OX=9606 GN=LDHB PE=1 SV=2	0	79.844	40	13	127	11	1	334	36.6	6.05	360.07	13	0	1.233	0.0506363	0.115804	89.5	110.5	24.83	13.81
FALSE	High	Master Protein	Q9NYU2	UDP-glucose:glycoprotein glucosyltransferase 1 OS=Homo sapiens OX=9606 GN=UGGT1 PE=1 SV=3	0	79.714	15	21	55	21	1	1555	177.1	5.63	128.3	21	0	0.765	0.0876087	0.170975	113.3	86.7	57.45	13.88
FALSE	High	Master Protein	P05141	ADP/ATP translocase 2 OS=Homo sapiens OX=9606 GN=SLC25A5 PE=1 SV=7	0	79.658	41	15	190	5	1	298	32.8	9.69	485.05	15	8	1.074	0.0962064	0.182353	96.4	103.6	8.48	10.16
FALSE	High	Master Protein	Q96DI7	U5 small nuclear ribonucleoprotein 40 kDa protein OS=Homo sapiens OX=9606 GN=SNRNP40 PE=1 SV=1	0	79.15	48	14	67	14	1	357	39.3	8.1	242.69	14	0	0.918	0.930204	0.950966	104.3	95.7	35.33	9.62
FALSE	High	Master Protein	Q8N1F7	Nuclear pore complex protein Nup93 OS=Homo sapiens OX=9606 GN=NUP93 PE=1 SV=2	0	79.072	28	22	59	22	1	819	93.4	5.72	120.4	22	0	1.368	0.0373744	0.0928912	84.5	115.5	11.97	27.51
FALSE	High	Master Protein	Q1KMD3	Heterogeneous nuclear ribonucleoprotein U-like protein 2 OS=Homo sapiens OX=9606 GN=HNRNPUL2 PE=1 SV=1	0	78.948	23	18	97	18	1	747	85.1	4.91	262.69	18	0	1.276	0.0347194	0.0888145	87.9	112.1	28.33	5.27
FALSE	High	Master Protein	Q8NFC6	Biorientation of chromosomes in cell division protein 1-like 1 OS=Homo sapiens OX=9606 GN=BOD1L1 PE=1 SV=2	0	78.895	5	15	53	15	1	3051	330.3	5.08	161.56	15	0	0.485	0.00010885	0.00168291	134.7	65.3	9.04	21.4
FALSE	High	Master Protein	Q14258	E3 ubiquitin/ISG15 ligase TRIM25 OS=Homo sapiens OX=9606 GN=TRIM25 PE=1 SV=2	0	78.831	27	15	44	15	1	630	70.9	8.09	128.26	15	0	1.492	0.00671093	0.0279526	80.2	119.8	21.39	3.91
FALSE	High	Master Protein	P50454	Serpin H1 OS=Homo sapiens OX=9606 GN=SERPINH1 PE=1 SV=2	0	78.639	34	13	80	13	1	418	46.4	8.69	258.65	13	0	1.934	0.00165945	0.0108138	68.2	131.8	27.86	7.19
FALSE	High	Master Protein	Q9H2G2	STE20-like serine/threonine-protein kinase OS=Homo sapiens OX=9606 GN=SLK PE=1 SV=1	0	78.477	15	18	85	16	1	1235	142.6	5.15	207.16	18	0	0.757	0.0565567	0.124785	113.8	86.2	17.27	13.49
FALSE	High	Master Protein	P26599	Polypyrimidine tract-binding protein 1 OS=Homo sapiens OX=9606 GN=PTBP1 PE=1 SV=2	0	78.351	31	13	133	9	1	557	59.6	9.16	381.45	13	5	1.146	0.00167422	0.0108652	93.2	106.8	7.84	4.06
FALSE	High	Master Protein	Q9UK58	Cyclin-L1 OS=Homo sapiens OX=9606 GN=CCNL1 PE=1 SV=1	0	78.328	19	10	89	8	1	526	59.6	10.7	288.27	10	2	1.038	0.925263	0.949961	98.1	101.9	15.3	20.52
FALSE	High	Master Protein	Q13347	Eukaryotic translation initiation factor 3 subunit I OS=Homo sapiens OX=9606 GN=EIF3I PE=1 SV=1	0	78.238	46	12	81	12	1	325	36.5	5.64	255.16	12	0	1.408	0.00256654	0.0142265	83	117	17.49	5.86
FALSE	High	Master Protein	O15143	Actin-related protein 2/3 complex subunit 1B OS=Homo sapiens OX=9606 GN=ARPC1B PE=1 SV=3	0	78.149	39	12	74	12	1	372	40.9	8.35	229.69	12	0	1.11	0.186812	0.297509	94.8	105.2	32.54	7.29
FALSE	High	Master Protein	P13667	Protein disulfide-isomerase A4 OS=Homo sapiens OX=9606 GN=PDIA4 PE=1 SV=2	0	78.05	36	20	65	19	1	645	72.9	5.07	161.2	20	1	0.78	0.206852	0.318779	112.3	87.7	25.76	15.88
FALSE	High	Master Protein	P33176	Kinesin-1 heavy chain OS=Homo sapiens OX=9606 GN=KIF5B PE=1 SV=1	0	77.839	18	14	51	14	1	963	109.6	6.51	179.65	14	0	1.607	0.0781361	0.158587	76.7	123.3	66.39	15.51
FALSE	High	Master Protein	P61254	Large ribosomal subunit protein uL24 OS=Homo sapiens OX=9606 GN=RPL26 PE=1 SV=1	0	77.764	63	15	155	3	1	145	17.2	10.55	361.13	15	12	1.428	0.0160034	0.0526233	82.4	117.6	22.54	8.08
FALSE	High	Master Protein	P21291	Cysteine and glycine-rich protein 1 OS=Homo sapiens OX=9606 GN=CSRP1 PE=1 SV=3	0	77.413	64	9	82	9	1	193	20.6	8.57	331.68	9	0	0.948	0.234989	0.352093	102.7	97.3	20.34	15.96
FALSE	High	Master Protein	Q96KR1	Zinc finger RNA-binding protein OS=Homo sapiens OX=9606 GN=ZFR PE=1 SV=2	0	77.354	21	20	57	19	1	1074	116.9	9.04	140.8	20	0	1.176	0.089182	0.172883	91.9	108.1	24.71	15
FALSE	High	Master Protein	P10809	60 kDa heat shock protein, mitochondrial OS=Homo sapiens OX=9606 GN=HSPD1 PE=1 SV=2	0	77.324	37	20	87	20	1	573	61	5.87	272.6	20	0	0.113	0.0173538	0.0555111	179.6	20.4	82.78	9.71
FALSE	High	Master Protein	P38646	Stress-70 protein, mitochondrial OS=Homo sapiens OX=9606 GN=HSPA9 PE=1 SV=2	0	77.283	32	16	64	16	1	679	73.6	6.16	182.27	16	0	1.92	0.00141477	0.00945527	68.5	131.5	29.1	14.98
FALSE	High	Master Protein	Q8TAD8	Smad nuclear-interacting protein 1 OS=Homo sapiens OX=9606 GN=SNIP1 PE=1 SV=1	0	77.145	39	16	70	16	1	396	45.8	9.99	177.11	16	0	0.554	0.00719081	0.029378	128.7	71.3	54.71	20.95
FALSE	High	Master Protein	P56199	Integrin alpha-1 OS=Homo sapiens OX=9606 GN=ITGA1 PE=1 SV=2	0	77.084	17	20	72	19	1	1179	130.8	6.29	186.82	20	1	3.815	0.0191589	0.0585715	41.5	158.5	68.2	10.72
FALSE	High	Master Protein	P23381	Tryptophan--tRNA ligase, cytoplasmic OS=Homo sapiens OX=9606 GN=WARS1 PE=1 SV=2	0	76.978	35	14	64	14	1	471	53.1	6.23	216.73	14	0	1.912	0.00643828	0.0271113	68.7	131.3	22.68	49.13
FALSE	High	Master Protein	Q5SW79	Centrosomal protein of 170 kDa OS=Homo sapiens OX=9606 GN=CEP170 PE=1 SV=1	0	76.849	11	14	47	14	1	1584	175.2	7.11	145.06	14	0	0.654	0.0128616	0.0459405	120.9	79.1	25.63	4.8
FALSE	High	Master Protein	O00425	Insulin-like growth factor 2 mRNA-binding protein 3 OS=Homo sapiens OX=9606 GN=IGF2BP3 PE=1 SV=2	0	76.79	30	14	80	12	1	579	63.7	8.87	218.24	14	0	1.971	0.00743352	0.0300967	67.3	132.7	35.98	3.3
FALSE	High	Master Protein	P61353	Large ribosomal subunit protein eL27 OS=Homo sapiens OX=9606 GN=RPL27 PE=1 SV=2	0	76.237	55	10	116	10	1	136	15.8	10.56	356.17	10	0	1.082	0.206893	0.318779	96	104	14.32	5.3
FALSE	High	Master Protein	P07996	Thrombospondin-1 OS=Homo sapiens OX=9606 GN=THBS1 PE=1 SV=2	0	120.692	24	26	111	25	1	1170	129.3	4.94	314.16	26	1	83.058	6.91846e-06	0.000222661	2.4	197.6	45.58	6.6
FALSE	High	Master Protein	Q15424	Scaffold attachment factor B1 OS=Homo sapiens OX=9606 GN=SAFB PE=1 SV=4	0	76.23	23	20	83	14	1	915	102.6	5.47	176.51	20	0	0.204	0.000900563	0.00703804	166.1	33.9	39.37	9.94
FALSE	High	Master Protein	Q00341	Vigilin OS=Homo sapiens OX=9606 GN=HDLBP PE=1 SV=2	0	76.147	17	19	58	18	1	1268	141.4	6.87	169.8	19	0	1.417	0.283519	0.404691	82.8	117.2	103.97	5.34
FALSE	High	Master Protein	P42166	Lamina-associated polypeptide 2, isoform alpha OS=Homo sapiens OX=9606 GN=TMPO PE=1 SV=2	0	75.974	26	14	69	7	1	694	75.4	7.66	231.87	14	6	0.897	0.221078	0.336039	105.4	94.6	14.04	13.26
FALSE	High	Master Protein	P26196	Probable ATP-dependent RNA helicase DDX6 OS=Homo sapiens OX=9606 GN=DDX6 PE=1 SV=2	0	75.91	44	16	83	15	1	483	54.4	8.66	274.46	16	1	1.455	0.0159261	0.0526088	81.5	118.5	29.73	9.87
FALSE	High	Master Protein	Q86VP6	Cullin-associated NEDD8-dissociated protein 1 OS=Homo sapiens OX=9606 GN=CAND1 PE=1 SV=2	0	75.849	17	19	70	19	1	1230	136.3	5.78	184.77	19	0	1.355	0.015479	0.0517238	84.9	115.1	28.6	10.57
FALSE	High	Master Protein	P11413	Glucose-6-phosphate 1-dehydrogenase OS=Homo sapiens OX=9606 GN=G6PD PE=1 SV=4	0	75.054	36	18	80	18	1	515	59.2	6.84	210.97	18	0	1.661	0.00628429	0.0265692	75.2	124.8	30.44	11.09
FALSE	High	Master Protein	Q14004	Cyclin-dependent kinase 13 OS=Homo sapiens OX=9606 GN=CDK13 PE=1 SV=2	0	75.049	10	14	63	9	1	1512	164.8	9.69	193.16	14	0	0.458	0.000222513	0.00274143	137.2	62.8	25.61	22.39
FALSE	High	Master Protein	P19022	Cadherin-2 OS=Homo sapiens OX=9606 GN=CDH2 PE=1 SV=4	0	190.488	34	22	128	22	1	906	99.7	4.81	500.81	22	0	82.975	0.0302029	0.0801852	2.4	197.6	83.51	11.39
FALSE	High	Master Protein	Q16181	Septin-7 OS=Homo sapiens OX=9606 GN=SEPTIN7 PE=1 SV=2	0	74.958	30	12	104	11	1	437	50.6	8.63	297.4	12	1	1.162	0.247743	0.365302	92.5	107.5	26.79	9.3
FALSE	High	Master Protein	Q6UN15	Pre-mRNA 3'-end-processing factor FIP1 OS=Homo sapiens OX=9606 GN=FIP1L1 PE=1 SV=1	0	74.727	24	12	60	12	1	594	66.5	5.59	200.81	12	0	0.398	4.31844e-05	0.000835605	143.1	56.9	11.71	22.92
FALSE	High	Master Protein	P51858	Hepatoma-derived growth factor OS=Homo sapiens OX=9606 GN=HDGF PE=1 SV=1	0	74.556	63	13	74	12	1	240	26.8	4.73	219.05	13	0	0.837	0.825163	0.877466	108.8	91.2	32.96	13.57
FALSE	High	Master Protein	Q9Y490	Talin-1 OS=Homo sapiens OX=9606 GN=TLN1 PE=1 SV=3	0	74.435	9	20	48	18	1	2541	269.6	6.07	122.65	20	2	0.983	0.197953	0.308623	100.9	99.1	62.39	7.9
FALSE	High	Master Protein	P45880	Voltage-dependent anion-selective channel protein 2 OS=Homo sapiens OX=9606 GN=VDAC2 PE=1 SV=2	0	74.381	49	11	95	11	1	294	31.5	7.56	321.83	11	0	1.618	0.000496529	0.00486417	76.4	123.6	16.08	12.52
FALSE	High	Master Protein	Q9NVI7	ATPase family AAA domain-containing protein 3A OS=Homo sapiens OX=9606 GN=ATAD3A PE=1 SV=2	0	74.208	28	16	82	5	1	634	71.3	8.98	228.86	16	11	0.861	0.460802	0.576981	107.5	92.5	30.35	13.24
FALSE	High	Master Protein	P54577	Tyrosine--tRNA ligase, cytoplasmic OS=Homo sapiens OX=9606 GN=YARS1 PE=1 SV=4	0	74.045	43	20	73	20	1	528	59.1	7.05	171.95	20	0	1.387	0.000644345	0.00562954	83.8	116.2	12.85	6.83
FALSE	High	Master Protein	P62750	Large ribosomal subunit protein uL23 OS=Homo sapiens OX=9606 GN=RPL23A PE=1 SV=1	0	73.972	45	11	164	11	1	156	17.7	10.45	465.92	11	0	1.028	0.721348	0.802233	98.6	101.4	8.72	7.44
FALSE	High	Master Protein	P62910	Large ribosomal subunit protein eL32 OS=Homo sapiens OX=9606 GN=RPL32 PE=1 SV=2	0	73.759	52	11	123	11	1	135	15.9	11.33	373.14	11	0	1.144	0.0563919	0.124686	93.3	106.7	16.08	8.61
FALSE	High	Master Protein	P61313	Large ribosomal subunit protein eL15 OS=Homo sapiens OX=9606 GN=RPL15 PE=1 SV=2	0	73.736	47	11	124	11	1	204	24.1	11.62	422.74	11	0	0.965	0.253911	0.371273	101.8	98.2	7.28	9.36
FALSE	High	Master Protein	Q969P0	Immunoglobulin superfamily member 8 OS=Homo sapiens OX=9606 GN=IGSF8 PE=1 SV=1	0	51.205	22	11	34	11	1	613	65	8	96.71	11	0	80.646	0.000842116	0.00679079	2.4	197.6	64.36	5.01
FALSE	High	Master Protein	P30101	Protein disulfide-isomerase A3 OS=Homo sapiens OX=9606 GN=PDIA3 PE=1 SV=4	0	73.462	25	13	93	13	1	505	56.7	6.35	256.17	13	0	1.476	1.35427e-05	0.000374681	80.8	119.2	5.96	8.86
FALSE	High	Master Protein	P30876	DNA-directed RNA polymerase II subunit RPB2 OS=Homo sapiens OX=9606 GN=POLR2B PE=1 SV=1	0	73.249	17	15	70	15	1	1174	133.8	6.87	195.15	15	0	1.497	0.0149332	0.0504275	80.1	119.9	35.17	3.86
FALSE	High	Master Protein	P35659	Protein DEK OS=Homo sapiens OX=9606 GN=DEK PE=1 SV=1	0	73.199	27	12	78	12	1	375	42.6	8.56	229.4	12	0	1.019	0.384678	0.507266	99.1	100.9	29.1	7.13
FALSE	High	Master Protein	Q9Y520	Protein PRRC2C OS=Homo sapiens OX=9606 GN=PRRC2C PE=1 SV=4	0	73.046	8	20	53	18	1	2896	316.7	9.13	110.76	20	1	0.655	0.0648907	0.138607	120.9	79.1	26.11	33.58
FALSE	High	Master Protein	Q9H2K8	Serine/threonine-protein kinase TAO3 OS=Homo sapiens OX=9606 GN=TAOK3 PE=1 SV=2	0	72.817	17	17	81	13	1	898	105.3	7.3	196.65	17	0	0.402	9.63856e-05	0.00153437	142.6	57.4	22.63	22.29
FALSE	High	Master Protein	P04792	Heat shock protein beta-1 OS=Homo sapiens OX=9606 GN=HSPB1 PE=1 SV=2	0	72.816	60	12	78	12	1	205	22.8	6.4	237.97	12	0	1.395	0.0305942	0.0808158	83.5	116.5	28.64	8.38
FALSE	High	Master Protein	Q9NWB6	Arginine and glutamate-rich protein 1 OS=Homo sapiens OX=9606 GN=ARGLU1 PE=1 SV=1	0	72.681	45	23	151	22	1	273	33.2	10.35	261.76	23	1	0.837	0.0379407	0.0939284	108.9	91.1	14.41	6.06
FALSE	High	Master Protein	P62888	Large ribosomal subunit protein eL30 OS=Homo sapiens OX=9606 GN=RPL30 PE=1 SV=2	0	72.601	67	8	104	8	1	115	12.8	9.63	364.1	8	0	1.367	0.000307194	0.00341159	84.5	115.5	10.1	4.02
FALSE	High	Master Protein	P37802	Transgelin-2 OS=Homo sapiens OX=9606 GN=TAGLN2 PE=1 SV=3	0	72.563	52	11	109	11	1	199	22.4	8.25	335.78	11	0	1.157	0.0156941	0.0521593	92.7	107.3	14.34	11.13
FALSE	High	Master Protein	P62826	GTP-binding nuclear protein Ran OS=Homo sapiens OX=9606 GN=RAN PE=1 SV=3	0	72.417	39	12	109	12	1	216	24.4	7.49	314.31	12	0	0.819	0.00242525	0.0137083	110	90	8.85	8.21
FALSE	High	Master Protein	O00154	Cytosolic acyl coenzyme A thioester hydrolase OS=Homo sapiens OX=9606 GN=ACOT7 PE=1 SV=3	0	72.396	33	10	55	10	1	380	41.8	8.54	185.19	10	0	3.081	6.8174e-08	1.26483e-05	49	151	13.15	9
FALSE	High	Master Protein	Q06330	Recombining binding protein suppressor of hairless OS=Homo sapiens OX=9606 GN=RBPJ PE=1 SV=3	0	71.866	31	15	107	15	1	500	55.6	7.18	286.57	15	0	1.486	0.00483241	0.02248	80.5	119.5	21.42	6.07
FALSE	High	Master Protein	P25398	Small ribosomal subunit protein eS12 OS=Homo sapiens OX=9606 GN=RPS12 PE=1 SV=3	0	71.826	58	9	97	9	1	132	14.5	7.21	314.69	9	0	1.767	8.72482e-05	0.00144074	72.3	127.7	14.02	4.65
FALSE	High	Master Protein	Q16666	Gamma-interferon-inducible protein 16 OS=Homo sapiens OX=9606 GN=IFI16 PE=1 SV=3	0	71.801	24	17	86	17	1	785	88.2	9.28	223.48	17	0	1.233	0.0163891	0.0534553	89.6	110.4	13.7	8.76
FALSE	High	Master Protein	O75131	Copine-3 OS=Homo sapiens OX=9606 GN=CPNE3 PE=1 SV=1	0	71.642	31	17	62	16	1	537	60.1	5.85	165.83	17	1	1.709	0.0108356	0.0399195	73.8	126.2	40.88	16.32
FALSE	High	Master Protein	Q14690	Protein RRP5 homolog OS=Homo sapiens OX=9606 GN=PDCD11 PE=1 SV=3	0	71.598	11	20	73	20	1	1871	208.6	8.87	173.05	20	0	0.956	0.61444	0.716695	102.2	97.8	20.2	30.38
FALSE	High	Master Protein	O95819	Mitogen-activated protein kinase kinase kinase kinase 4 OS=Homo sapiens OX=9606 GN=MAP4K4 PE=1 SV=2	0	71.402	17	17	57	17	1	1239	142	7.46	170.8	17	0	0.856	0.862692	0.905468	107.8	92.2	69.38	17.73
FALSE	High	Master Protein	Q9Y266	Nuclear migration protein nudC OS=Homo sapiens OX=9606 GN=NUDC PE=1 SV=1	0	71.315	56	18	68	18	1	331	38.2	5.38	155.79	18	0	1.155	0.103719	0.191865	92.8	107.2	12.36	10.05
FALSE	High	Master Protein	O95793	Double-stranded RNA-binding protein Staufen homolog 1 OS=Homo sapiens OX=9606 GN=STAU1 PE=1 SV=2	0	71.29	31	15	63	13	1	577	63.1	9.44	152.65	15	2	0.974	0.797472	0.860532	101.3	98.7	29.76	17.08
FALSE	High	Master Protein	P62249	Small ribosomal subunit protein uS9 OS=Homo sapiens OX=9606 GN=RPS16 PE=1 SV=2	0	70.993	70	15	142	15	1	146	16.4	10.21	348.65	15	0	1.683	0.00307332	0.0162094	74.5	125.5	25.57	7.37
FALSE	High	Master Protein	Q9Y4L1	Hypoxia up-regulated protein 1 OS=Homo sapiens OX=9606 GN=HYOU1 PE=1 SV=1	0	70.936	20	16	59	16	1	999	111.3	5.22	153.33	16	0	1.803	0.016086	0.0526844	71.4	128.6	47.07	7.73
FALSE	High	Master Protein	Q07065	Cytoskeleton-associated protein 4 OS=Homo sapiens OX=9606 GN=CKAP4 PE=1 SV=2	0	70.864	27	13	33	13	1	602	66	5.92	106.76	13	0	1.187	0.137736	0.237777	91.5	108.5	31.54	12
FALSE	High	Master Protein	P49915	GMP synthase [glutamine-hydrolyzing] OS=Homo sapiens OX=9606 GN=GMPS PE=1 SV=1	0	70.502	27	17	59	17	1	693	76.7	6.87	149.7	17	0	0.816	0.479794	0.595534	110.2	89.8	56.9	9.75
FALSE	High	Master Protein	Q12904	Aminoacyl tRNA synthase complex-interacting multifunctional protein 1 OS=Homo sapiens OX=9606 GN=AIMP1 PE=1 SV=2	0	70.401	46	11	38	11	1	312	34.3	8.43	127.97	11	0	2.373	0.0307199	0.081068	59.3	140.7	62.39	14.67
FALSE	High	Master Protein	Q07666	KH domain-containing, RNA-binding, signal transduction-associated protein 1 OS=Homo sapiens OX=9606 GN=KHDRBS1 PE=1 SV=1	0	70.385	15	9	85	9	1	443	48.2	8.66	237.26	9	0	1.07	0.429054	0.544475	96.6	103.4	16.63	22.68
FALSE	High	Master Protein	P61106	Ras-related protein Rab-14 OS=Homo sapiens OX=9606 GN=RAB14 PE=1 SV=4	0	70.312	72	13	88	11	1	215	23.9	6.21	295.21	13	1	1.68	0.00197676	0.0122249	74.6	125.4	23.87	3.9
FALSE	High	Master Protein	Q14498	RNA-binding protein 39 OS=Homo sapiens OX=9606 GN=RBM39 PE=1 SV=2	0	70.259	28	13	127	11	1	530	59.3	10.1	376.11	13	2	0.986	0.767675	0.838963	100.7	99.3	7.91	12.58
FALSE	High	Master Protein	P42167	Lamina-associated polypeptide 2, isoforms beta/gamma OS=Homo sapiens OX=9606 GN=TMPO PE=1 SV=2	0	70.218	38	13	88	6	1	454	50.6	9.38	254.1	13	0	1.27	0.0156012	0.0519649	88.1	111.9	19.99	16.6
FALSE	High	Master Protein	Q04721	Neurogenic locus notch homolog protein 2 OS=Homo sapiens OX=9606 GN=NOTCH2 PE=1 SV=3	0	83.341	7	12	52	12	1	2471	265.2	5.14	181.63	12	0	78.572	2.02298e-06	0.000104598	2.5	197.5	20.68	10.99
FALSE	High	Master Protein	Q02809	Procollagen-lysine,2-oxoglutarate 5-dioxygenase 1 OS=Homo sapiens OX=9606 GN=PLOD1 PE=1 SV=2	0	69.953	28	16	74	16	1	727	83.5	6.95	201.36	16	0	1.199	0.0836109	0.165024	90.9	109.1	36.62	5.89
FALSE	High	Master Protein	P63010	AP-2 complex subunit beta OS=Homo sapiens OX=9606 GN=AP2B1 PE=1 SV=1	0	69.764	23	20	64	9	1	937	104.5	5.38	145.1	20	9	1.357	0.0354428	0.0900054	84.9	115.1	25.98	15.26
FALSE	High	Master Protein	Q9ULC4	Malignant T-cell-amplified sequence 1 OS=Homo sapiens OX=9606 GN=MCTS1 PE=1 SV=1	0	69.659	40	8	75	8	1	181	20.5	8.82	233.22	8	0	1.372	0.015754	0.0522219	84.3	115.7	25.24	9.63
FALSE	High	Master Protein	P23588	Eukaryotic translation initiation factor 4B OS=Homo sapiens OX=9606 GN=EIF4B PE=1 SV=2	0	69.504	20	12	74	12	1	611	69.1	5.73	237.26	12	0	0.768	0.157939	0.263009	113.1	86.9	24.78	6.21
FALSE	High	Master Protein	Q3YEC7	Rab-like protein 6 OS=Homo sapiens OX=9606 GN=RABL6 PE=1 SV=2	0	69.47	22	14	84	14	1	729	79.5	5.22	264.87	14	0	1.131	0.18852	0.29894	93.9	106.1	20.23	6.79
FALSE	High	Master Protein	Q8WUM4	Programmed cell death 6-interacting protein OS=Homo sapiens OX=9606 GN=PDCD6IP PE=1 SV=1	0	69.468	23	18	49	18	1	868	96	6.52	108.67	18	0	1.559	0.0222887	0.0645535	78.2	121.8	40.36	21.19
FALSE	High	Master Protein	P30041	Peroxiredoxin-6 OS=Homo sapiens OX=9606 GN=PRDX6 PE=1 SV=3	0	69.347	50	14	124	14	1	224	25	6.38	355.79	14	0	1.46	0.00205133	0.0124421	81.3	118.7	18.64	7.55
FALSE	High	Master Protein	P35998	26S proteasome regulatory subunit 7 OS=Homo sapiens OX=9606 GN=PSMC2 PE=1 SV=3	0	69.178	48	18	64	18	1	433	48.6	5.95	181.69	18	0	1.322	0.0320471	0.0836035	86.1	113.9	31.86	3.69
FALSE	High	Master Protein	Q14195	Dihydropyrimidinase-related protein 3 OS=Homo sapiens OX=9606 GN=DPYSL3 PE=1 SV=1	0	69.173	31	14	67	10	1	570	61.9	6.49	207.58	14	1	1.222	0.087078	0.170481	90	110	23.5	16.27
FALSE	High	Master Protein	Q15393	Splicing factor 3B subunit 3 OS=Homo sapiens OX=9606 GN=SF3B3 PE=1 SV=4	0	69.148	16	16	52	16	1	1217	135.5	5.26	142.34	16	0	1.6	0.0348386	0.0889005	76.9	123.1	43.2	20.47
FALSE	High	Master Protein	P40200	T-cell surface protein tactile OS=Homo sapiens OX=9606 GN=CD96 PE=1 SV=2	0	22.384	6	4	11	4	1	585	65.6	7.12	41.6	4	0	74.122			2.7	197.3		6.94
FALSE	High	Master Protein	P01130	Low-density lipoprotein receptor OS=Homo sapiens OX=9606 GN=LDLR PE=1 SV=1	0	73.706	20	14	53	13	1	860	95.3	5.05	163.17	14	1	68.044	6.29078e-05	0.00114029	2.9	197.1	52.61	4.65
FALSE	High	Master Protein	Q8WWM7	Ataxin-2-like protein OS=Homo sapiens OX=9606 GN=ATXN2L PE=1 SV=2	0	68.718	20	16	69	16	1	1075	113.3	8.59	191.55	16	0	1.084	0.332181	0.453354	96	104	38.61	12.75
FALSE	High	Master Protein	P35637	RNA-binding protein FUS OS=Homo sapiens OX=9606 GN=FUS PE=1 SV=1	0	68.57	13	8	80	6	1	526	53.4	9.36	338.82	8	2	1.22	0.205442	0.317723	90.1	109.9	20.1	15.88
FALSE	High	Master Protein	Q92616	Stalled ribosome sensor GCN1 OS=Homo sapiens OX=9606 GN=GCN1 PE=1 SV=7	0	68.541	8	20	39	20	1	2671	292.5	7.43	102.06	20	0	1.563	0.0106087	0.0392262	78	122	38.5	18.75
FALSE	High	Master Protein	O00541	Pescadillo homolog OS=Homo sapiens OX=9606 GN=PES1 PE=1 SV=1	0	68.424	29	17	107	17	1	588	68	7.33	256.55	17	0	0.96	0.271823	0.39327	102.1	97.9	28.03	11.21
FALSE	High	Master Protein	O14980	Exportin-1 OS=Homo sapiens OX=9606 GN=XPO1 PE=1 SV=1	0	68.014	17	17	78	17	1	1071	123.3	6.06	204.25	17	0	1.742	0.00471074	0.0220114	72.9	127.1	32.96	18.82
FALSE	High	Master Protein	Q9UNN8	Endothelial protein C receptor OS=Homo sapiens OX=9606 GN=PROCR PE=1 SV=1	0	21.224	20	4	19	4	1	238	26.7	7.18	68.11	4	0	65.263	0.00612095	0.0260533	3	197	50.77	10.04
FALSE	High	Master Protein	Q16832	Discoidin domain-containing receptor 2 OS=Homo sapiens OX=9606 GN=DDR2 PE=1 SV=2	0	107.496	29	19	89	18	1	855	96.7	5.36	283.11	19	1	64.193	0.00184035	0.0115168	3.1	196.9	33.07	4.19
FALSE	High	Master Protein	Q9NW13	RNA-binding protein 28 OS=Homo sapiens OX=9606 GN=RBM28 PE=1 SV=3	0	67.644	27	18	48	18	1	759	85.7	9.22	105.35	18	0	1.053	0.109553	0.200192	97.4	102.6	13.12	17.52
FALSE	High	Master Protein	Q8NAV1	Pre-mRNA-splicing factor 38A OS=Homo sapiens OX=9606 GN=PRPF38A PE=1 SV=1	0	67.578	26	10	127	10	1	312	37.5	9.96	357.52	10	0	0.83	0.977898	0.986973	109.3	90.7	18.67	94.85
FALSE	High	Master Protein	P23634	Plasma membrane calcium-transporting ATPase 4 OS=Homo sapiens OX=9606 GN=ATP2B4 PE=1 SV=2	0	67.557	15	15	38	8	1	1241	137.8	6.6	112	15	6	1.264	0.148413	0.250721	88.3	111.7	52.77	16.96
FALSE	High	Master Protein	P43358	Melanoma-associated antigen 4 OS=Homo sapiens OX=9606 GN=MAGEA4 PE=1 SV=2	0	67.491	36	12	125	12	1	317	34.9	4.69	302.19	12	0	1.82	0.000984226	0.00740871	70.9	129.1	24.15	13.18
FALSE	High	Master Protein	Q9H6R4	Nucleolar protein 6 OS=Homo sapiens OX=9606 GN=NOL6 PE=1 SV=2	0	67.409	14	13	51	13	1	1146	127.5	7.64	156.46	13	0	1.096	0.271338	0.392768	95.4	104.6	30.84	16.54
FALSE	High	Master Protein	Q00325	Solute carrier family 25 member 3 OS=Homo sapiens OX=9606 GN=SLC25A3 PE=1 SV=2	0	67.393	37	16	119	16	1	362	40.1	9.38	312.26	16	0	1.212	0.00138055	0.00936396	90.4	109.6	9.36	7.54
FALSE	High	Master Protein	Q8NI36	WD repeat-containing protein 36 OS=Homo sapiens OX=9606 GN=WDR36 PE=1 SV=1	0	67.29	20	17	78	17	1	951	105.3	7.53	191.97	17	0	1.101	0.168936	0.276074	95.2	104.8	17.95	10.31
FALSE	High	Master Protein	Q96HC4	PDZ and LIM domain protein 5 OS=Homo sapiens OX=9606 GN=PDLIM5 PE=1 SV=5	0	67.237	36	16	52	16	1	596	63.9	8.21	139.9	16	0	1.122	0.106998	0.196432	94.3	105.7	29.37	9.55
FALSE	High	Master Protein	Q9GZZ1	N-alpha-acetyltransferase 50 OS=Homo sapiens OX=9606 GN=NAA50 PE=1 SV=1	0	66.87	52	12	54	12	1	169	19.4	8.81	157.35	12	0	1.5	4.03164e-05	0.000809924	80	120	11.02	7.94
FALSE	High	Master Protein	Q9P0L0	Vesicle-associated membrane protein-associated protein A OS=Homo sapiens OX=9606 GN=VAPA PE=1 SV=3	0	66.747	37	9	80	8	1	249	27.9	8.62	243.13	9	1	1.689	0.000196463	0.00256051	74.4	125.6	16.37	8.84
FALSE	High	Master Protein	P62873	Guanine nucleotide-binding protein G(I)/G(S)/G(T) subunit beta-1 OS=Homo sapiens OX=9606 GN=GNB1 PE=1 SV=3	0	66.605	34	10	60	4	1	340	37.4	6	191.24	10	4	1.396	1.12284e-05	0.000324903	83.5	116.5	7.66	5.54
FALSE	High	Master Protein	Q14126	Desmoglein-2 OS=Homo sapiens OX=9606 GN=DSG2 PE=1 SV=2	0	149.4	32	27	116	27	1	1118	122.2	5.24	369.01	27	0	62.107	0.000173231	0.00232498	3.2	196.8	82.13	6.8
FALSE	High	Master Protein	Q9P2B2	Prostaglandin F2 receptor negative regulator OS=Homo sapiens OX=9606 GN=PTGFRN PE=1 SV=2	0	101.632	28	21	78	21	1	879	98.5	6.61	224.62	21	0	59.534	7.94308e-05	0.00134287	3.3	196.7	77.87	5.08
FALSE	High	Master Protein	Q5VWG9	Transcription initiation factor TFIID subunit 3 OS=Homo sapiens OX=9606 GN=TAF3 PE=1 SV=1	0	66.24	16	13	66	13	1	929	103.5	9.06	174.53	13	0	1.097	0.498185	0.61426	95.4	104.6	21.71	17.33
FALSE	High	Master Protein	Q9UGU5	HMG domain-containing protein 4 OS=Homo sapiens OX=9606 GN=HMGXB4 PE=1 SV=2	0	66.067	16	9	45	9	1	601	65.7	9.32	162.38	9	0	1.259	0.141929	0.242888	88.5	111.5	36.01	14.09
FALSE	High	Master Protein	P49792	E3 SUMO-protein ligase RanBP2 OS=Homo sapiens OX=9606 GN=RANBP2 PE=1 SV=2	0	66.062	6	15	36	15	1	3224	358	6.2	78.34	15	0	1.338	0.107827	0.197496	85.5	114.5	38.98	15.28
FALSE	High	Master Protein	A0JLT2	Mediator of RNA polymerase II transcription subunit 19 OS=Homo sapiens OX=9606 GN=MED19 PE=1 SV=2	0	65.951	39	8	68	8	1	244	26.3	9.82	267.07	8	0	0.797	0.581903	0.687835	111.3	88.7	45.14	50.2
FALSE	High	Master Protein	P17812	CTP synthase 1 OS=Homo sapiens OX=9606 GN=CTPS1 PE=1 SV=2	0	65.919	29	14	64	14	1	591	66.6	6.46	194.08	14	0	1.469	0.0121887	0.0441381	81	119	32.69	2.63
FALSE	High	Master Protein	Q9H5Y7	SLIT and NTRK-like protein 6 OS=Homo sapiens OX=9606 GN=SLITRK6 PE=2 SV=3	0	43.12	14	7	20	6	1	841	95	6.52	64.27	7	1	59.518	2.38304e-06	0.0001052	3.3	196.7	13.59	34.67
FALSE	High	Master Protein	Q8TDD1	ATP-dependent RNA helicase DDX54 OS=Homo sapiens OX=9606 GN=DDX54 PE=1 SV=2	0	65.742	24	18	62	17	1	881	98.5	10.02	169.94	18	1	0.784	0.242482	0.360178	112.1	87.9	23.41	15.92
FALSE	High	Master Protein	P32969	Large ribosomal subunit protein uL6 OS=Homo sapiens OX=9606 GN=RPL9 PE=1 SV=1	0	65.68	36	6	114	6	1	192	21.9	9.95	391.15	6	0	1.343	0.0360205	0.0911055	85.4	114.6	27.45	17.65
FALSE	High	Master Protein	Q16543	Hsp90 co-chaperone Cdc37 OS=Homo sapiens OX=9606 GN=CDC37 PE=1 SV=1	0	65.515	36	11	47	11	1	378	44.4	5.25	123.74	11	0	1.346	0.00593304	0.0257398	85.3	114.7	13.55	12.79
FALSE	High	Master Protein	P78504	Protein jagged-1 OS=Homo sapiens OX=9606 GN=JAG1 PE=1 SV=3	0	65.434	10	8	31	8	1	1218	133.7	6.06	130.19	8	0	0.918	0.476016	0.593421	104.3	95.7	84.61	14.84
FALSE	High	Master Protein	P62917	Large ribosomal subunit protein uL2 OS=Homo sapiens OX=9606 GN=RPL8 PE=1 SV=2	0	65.351	40	11	92	11	1	257	28	11.03	318.01	11	0	0.999	0.923569	0.948586	100	100	13.28	26.43
FALSE	High	Master Protein	Q9Y265	RuvB-like 1 OS=Homo sapiens OX=9606 GN=RUVBL1 PE=1 SV=1	0	65.343	37	12	47	12	1	456	50.2	6.42	155.77	12	0	3.079	0.000734177	0.00617492	49	151	39.31	9.62
FALSE	High	Master Protein	P55795	Heterogeneous nuclear ribonucleoprotein H2 OS=Homo sapiens OX=9606 GN=HNRNPH2 PE=1 SV=1	0	65.293	29	10	85	3	1	449	49.2	6.3	247.77	10	0	1.759	0.479977	0.595534	72.5	127.5	45.15	54.16
FALSE	High	Master Protein	Q14566	DNA replication licensing factor MCM6 OS=Homo sapiens OX=9606 GN=MCM6 PE=1 SV=1	0	65.138	22	17	51	17	1	821	92.8	5.41	107.66	17	0	1.383	0.042925	0.102024	83.9	116.1	32	6.53
FALSE	High	Master Protein	O75694	Nuclear pore complex protein Nup155 OS=Homo sapiens OX=9606 GN=NUP155 PE=1 SV=1	0	65.105	13	16	42	16	1	1391	155.1	6.16	107.47	16	0	1.305	0.195209	0.305856	86.8	113.2	55.86	20.63
FALSE	High	Master Protein	Q9UHB7	AF4/FMR2 family member 4 OS=Homo sapiens OX=9606 GN=AFF4 PE=1 SV=1	0	64.895	16	14	47	14	1	1163	127.4	9.31	135.52	14	0	1.287	0.0415043	0.100157	87.5	112.5	30.55	14.29
FALSE	High	Master Protein	P43246	DNA mismatch repair protein Msh2 OS=Homo sapiens OX=9606 GN=MSH2 PE=1 SV=1	0	64.893	19	17	49	16	1	934	104.7	5.77	113.08	17	0	1.737	0.00518321	0.0236583	73.1	126.9	30.09	19.64
FALSE	High	Master Protein	P63151	Serine/threonine-protein phosphatase 2A 55 kDa regulatory subunit B alpha isoform OS=Homo sapiens OX=9606 GN=PPP2R2A PE=1 SV=1	0	64.863	32	13	75	11	1	447	51.7	6.2	226.97	13	2	1.398	0.0185895	0.0574817	83.4	116.6	30.3	5.18
FALSE	High	Master Protein	Q9UQE7	Structural maintenance of chromosomes protein 3 OS=Homo sapiens OX=9606 GN=SMC3 PE=1 SV=2	0	64.665	16	16	29	16	1	1217	141.5	7.18	89.26	16	0	1.479	0.353472	0.474809	80.7	119.3	76.17	57.03
FALSE	High	Master Protein	O95340	Bifunctional 3'-phosphoadenosine 5'-phosphosulfate synthase 2 OS=Homo sapiens OX=9606 GN=PAPSS2 PE=1 SV=2	0	64.662	28	15	72	14	1	614	69.5	8.03	206.94	15	1	0.925	0.224217	0.339664	103.9	96.1	95.96	5.95
FALSE	High	Master Protein	P06493	Cyclin-dependent kinase 1 OS=Homo sapiens OX=9606 GN=CDK1 PE=1 SV=3	0	64.518	39	13	80	11	1	297	34.1	8.4	237.75	13	1	1.174	0.981328	0.988853	92	108	37.28	9.86
FALSE	High	Master Protein	P07093	Glia-derived nexin OS=Homo sapiens OX=9606 GN=SERPINE2 PE=1 SV=1	0	64.089	35	13	61	13	1	398	44	9.29	184.28	13	0	3.23	0.000206303	0.00260061	47.3	152.7	35.05	14.8
FALSE	High	Master Protein	P62995	Transformer-2 protein homolog beta OS=Homo sapiens OX=9606 GN=TRA2B PE=1 SV=1	0	64.023	34	10	119	8	1	288	33.6	11.25	342.21	10	3	0.713	0.000688782	0.0059194	116.7	83.3	16.2	8.23
FALSE	High	Master Protein	Q9BXS5	AP-1 complex subunit mu-1 OS=Homo sapiens OX=9606 GN=AP1M1 PE=1 SV=3	0	64.012	46	15	58	15	1	423	48.6	7.3	162.48	15	0	2.105	0.000942122	0.00721226	64.4	135.6	30.66	13.85
FALSE	High	Master Protein	Q14562	ATP-dependent RNA helicase DHX8 OS=Homo sapiens OX=9606 GN=DHX8 PE=1 SV=1	0	63.853	15	17	52	16	1	1220	139.2	8.32	123.67	17	0	0.736	0.0616933	0.133775	115.2	84.8	35.49	23.6
FALSE	High	Master Protein	P16144	Integrin beta-4 OS=Homo sapiens OX=9606 GN=ITGB4 PE=1 SV=5	0	63.773	10	14	28	14	1	1822	202	6.09	85.03	14	0	2.25	0.0506239	0.115804	61.5	138.5	74.53	6.48
FALSE	High	Master Protein	P30419	Glycylpeptide N-tetradecanoyltransferase 1 OS=Homo sapiens OX=9606 GN=NMT1 PE=1 SV=2	0	63.769	22	10	86	10	1	496	56.8	7.8	292.84	10	0	1.203	0.106839	0.196256	90.8	109.2	24.31	9.17
FALSE	High	Master Protein	Q96T88	E3 ubiquitin-protein ligase UHRF1 OS=Homo sapiens OX=9606 GN=UHRF1 PE=1 SV=1	0	63.443	20	15	68	13	1	793	89.8	7.56	185.69	15	2	1.097	0.14066	0.241241	95.4	104.6	22.47	10.29
FALSE	High	Master Protein	P04844	Dolichyl-diphosphooligosaccharide--protein glycosyltransferase subunit 2 OS=Homo sapiens OX=9606 GN=RPN2 PE=1 SV=3	0	63.437	18	8	58	8	1	631	69.2	5.69	201.77	8	0	1.433	0.0320343	0.0836035	82.2	117.8	43.26	8.24
FALSE	High	Master Protein	P08754	Guanine nucleotide-binding protein G(i) subunit alpha-3 OS=Homo sapiens OX=9606 GN=GNAI3 PE=1 SV=3	0	63.405	36	13	65	7	1	354	40.5	5.69	164.77	13	6	1.229	0.090623	0.174603	89.7	110.3	48.75	3.32
FALSE	High	Master Protein	Q03701	CCAAT/enhancer-binding protein zeta OS=Homo sapiens OX=9606 GN=CEBPZ PE=1 SV=3	0	63.094	17	16	49	16	1	1054	120.9	5.94	132.19	16	0	1.071	0.304082	0.426066	96.6	103.4	26.57	7.18
FALSE	High	Master Protein	Q15008	26S proteasome non-ATPase regulatory subunit 6 OS=Homo sapiens OX=9606 GN=PSMD6 PE=1 SV=1	0	63.036	34	13	61	13	1	389	45.5	5.62	167.85	13	0	1.43	0.0898474	0.173678	82.3	117.7	38.05	18.57
FALSE	High	Master Protein	Q13242	Serine/arginine-rich splicing factor 9 OS=Homo sapiens OX=9606 GN=SRSF9 PE=1 SV=1	0	62.617	57	15	94	13	1	221	25.5	8.65	242.38	15	1	0.729	0.00518314	0.0236583	115.7	84.3	19.39	15.24
FALSE	High	Master Protein	P23471	Receptor-type tyrosine-protein phosphatase zeta OS=Homo sapiens OX=9606 GN=PTPRZ1 PE=1 SV=4	0	49.308	6	11	33	11	1	2315	254.4	4.88	104.87	11	0	59.487	0.00848879	0.0333005	3.3	196.7	123.32	5.89
FALSE	High	Master Protein	O95782	AP-2 complex subunit alpha-1 OS=Homo sapiens OX=9606 GN=AP2A1 PE=1 SV=3	0	62.456	19	16	59	16	1	977	107.5	7.03	138.41	16	0	1.238	0.00639543	0.0269819	89.4	110.6	14.24	7.34
FALSE	High	Master Protein	O43670	BUB3-interacting and GLEBS motif-containing protein ZNF207 OS=Homo sapiens OX=9606 GN=ZNF207 PE=1 SV=1	0	62.349	13	7	65	7	1	478	50.7	9.1	192.52	7	0	0.584	3.19753e-05	0.000676846	126.2	73.8	9.13	14.12
FALSE	High	Master Protein	Q9NZU0	Leucine-rich repeat transmembrane protein FLRT3 OS=Homo sapiens OX=9606 GN=FLRT3 PE=1 SV=1	0	150.745	43	26	120	26	1	649	73	7.64	358.9	26	0	56.255	0.000170114	0.0022929	3.5	196.5	55.28	4.41
FALSE	High	Master Protein	P62495	Eukaryotic peptide chain release factor subunit 1 OS=Homo sapiens OX=9606 GN=ETF1 PE=1 SV=3	0	62.241	28	11	75	11	1	437	49	5.71	203.35	11	0	2.358	0.0156099	0.0519649	59.6	140.4	52.54	17.8
FALSE	High	Master Protein	Q9NZB2	Constitutive coactivator of PPAR-gamma-like protein 1 OS=Homo sapiens OX=9606 GN=FAM120A PE=1 SV=2	0	62.226	16	13	45	13	1	1118	121.8	8.88	171.48	13	0	0.829	0.03512	0.0894738	109.3	90.7	29.23	14.62
FALSE	High	Master Protein	O75494	Serine/arginine-rich splicing factor 10 OS=Homo sapiens OX=9606 GN=SRSF10 PE=1 SV=1	0	62.203	32	10	86	10	1	262	31.3	11.27	260.52	10	0	0.882	0.260471	0.379283	106.3	93.7	19.97	14.92
FALSE	High	Master Protein	Q8WY36	HMG box transcription factor BBX OS=Homo sapiens OX=9606 GN=BBX PE=1 SV=1	0	61.906	17	13	55	13	1	941	105.1	8.79	162.08	13	0	1.077	0.392399	0.514819	96.3	103.7	29.83	16.34
FALSE	High	Master Protein	Q15084	Protein disulfide-isomerase A6 OS=Homo sapiens OX=9606 GN=PDIA6 PE=1 SV=1	0	61.858	26	9	63	9	1	440	48.1	5.08	200.36	9	0	1.868	0.00374815	0.0190365	69.7	130.3	30.28	16.9
FALSE	High	Master Protein	Q14627	Interleukin-13 receptor subunit alpha-2 OS=Homo sapiens OX=9606 GN=IL13RA2 PE=1 SV=1	0	67.775	31	14	82	14	1	380	44.1	4.97	218.34	14	0	55.093	0.000305899	0.00340921	3.6	196.4	74	11.67
FALSE	High	Master Protein	P07737	Profilin-1 OS=Homo sapiens OX=9606 GN=PFN1 PE=1 SV=2	0	61.666	72	10	95	10	1	140	15	8.27	294.01	10	0	1.194	0.00671784	0.0279526	91.1	108.9	11	6.42
FALSE	High	Master Protein	P05026	Sodium/potassium-transporting ATPase subunit beta-1 OS=Homo sapiens OX=9606 GN=ATP1B1 PE=1 SV=1	0	80.499	42	12	59	12	1	303	35	8.53	170.87	12	0	54.289	0.000700159	0.00598456	3.6	196.4	57.51	12.54
FALSE	High	Master Protein	O15144	Actin-related protein 2/3 complex subunit 2 OS=Homo sapiens OX=9606 GN=ARPC2 PE=1 SV=1	0	61.476	35	12	65	12	1	300	34.3	7.36	174.61	12	0	1.734	0.00669893	0.0279526	73.1	126.9	27.61	12.73
FALSE	High	Master Protein	Q96CW1	AP-2 complex subunit mu OS=Homo sapiens OX=9606 GN=AP2M1 PE=1 SV=2	0	61.468	37	16	91	16	1	435	49.6	9.54	232.01	16	0	1.116	0.0695821	0.146113	94.5	105.5	13.74	7.89
FALSE	High	Master Protein	Q15019	Septin-2 OS=Homo sapiens OX=9606 GN=SEPTIN2 PE=1 SV=1	0	61.395	44	12	49	12	1	361	41.5	6.6	155.96	12	0	1.191	0.102418	0.190464	91.3	108.7	14.34	11
FALSE	High	Master Protein	Q9UMS4	Pre-mRNA-processing factor 19 OS=Homo sapiens OX=9606 GN=PRPF19 PE=1 SV=1	0	61.106	32	12	74	12	1	504	55.1	6.61	197.39	12	0	1.21	0.0309237	0.0812007	90.5	109.5	23.2	9.44
FALSE	High	Master Protein	Q5T9A4	ATPase family AAA domain-containing protein 3B OS=Homo sapiens OX=9606 GN=ATAD3B PE=1 SV=1	0	61.067	23	14	78	3	1	648	72.5	9.2	208.49	14	0	2.475	0.0638182	0.137327	57.5	142.5	85.55	26.09
FALSE	High	Master Protein	P55084	Trifunctional enzyme subunit beta, mitochondrial OS=Homo sapiens OX=9606 GN=HADHB PE=1 SV=3	0	61.034	28	16	89	16	1	474	51.3	9.41	220.62	16	0	0.986	0.552258	0.661535	100.7	99.3	28.98	11.92
FALSE	High	Master Protein	Q07955	Serine/arginine-rich splicing factor 1 OS=Homo sapiens OX=9606 GN=SRSF1 PE=1 SV=2	0	60.938	47	14	86	13	1	248	27.7	10.36	239.43	14	0	0.386	1.3998e-05	0.000380602	144.3	55.7	19.75	15.88
FALSE	High	Master Protein	P29401	Transketolase OS=Homo sapiens OX=9606 GN=TKT PE=1 SV=3	0	60.874	30	13	55	13	1	623	67.8	7.66	157.18	13	0	1.615	0.0141722	0.0488213	76.5	123.5	37.86	11.17
FALSE	High	Master Protein	P06737	Glycogen phosphorylase, liver form OS=Homo sapiens OX=9606 GN=PYGL PE=1 SV=4	0	60.579	21	15	49	11	1	847	97.1	7.17	129.62	15	0	1.106	0.301651	0.4238	95	105	55.85	17.99
FALSE	High	Master Protein	Q9NWH9	SAFB-like transcription modulator OS=Homo sapiens OX=9606 GN=SLTM PE=1 SV=2	0	60.44	18	17	63	17	1	1034	117.1	7.87	206.37	17	0	0.644	1.54591e-06	9.01623e-05	121.6	78.4	8.44	7
FALSE	High	Master Protein	O14974	Protein phosphatase 1 regulatory subunit 12A OS=Homo sapiens OX=9606 GN=PPP1R12A PE=1 SV=1	0	60.437	14	12	36	12	1	1030	115.2	5.4	121.28	12	0	0.998	0.406885	0.527017	100.1	99.9	31.01	29.43
FALSE	High	Master Protein	P22695	Cytochrome b-c1 complex subunit 2, mitochondrial OS=Homo sapiens OX=9606 GN=UQCRC2 PE=1 SV=3	0	60.43	26	10	39	10	1	453	48.4	8.63	136.67	10	0	1.431	0.127005	0.223036	82.3	117.7	45.2	14.7
FALSE	High	Master Protein	P27824	Calnexin OS=Homo sapiens OX=9606 GN=CANX PE=1 SV=2	0	60.262	23	11	53	11	1	592	67.5	4.6	142.01	11	0	2.778	0.00839574	0.0331416	52.9	147.1	47.68	10.56
FALSE	High	Master Protein	Q6NZI2	Caveolae-associated protein 1 OS=Homo sapiens OX=9606 GN=CAVIN1 PE=1 SV=1	0	60.233	25	11	49	11	1	390	43.5	5.6	167.17	11	0	1.177	0.18839	0.298921	91.9	108.1	44.99	25.21
FALSE	High	Master Protein	Q16891	MICOS complex subunit MIC60 OS=Homo sapiens OX=9606 GN=IMMT PE=1 SV=1	0	60.198	23	14	43	14	1	758	83.6	6.48	113.48	14	0	1.17	0.0144525	0.0493324	92.2	107.8	10.89	9.35
FALSE	High	Master Protein	Q07020	Large ribosomal subunit protein eL18 OS=Homo sapiens OX=9606 GN=RPL18 PE=1 SV=2	0	59.968	43	8	126	8	1	188	21.6	11.72	419.19	8	0	0.864	0.317543	0.437732	107.3	92.7	13.31	12.45
FALSE	High	Master Protein	P46459	Vesicle-fusing ATPase OS=Homo sapiens OX=9606 GN=NSF PE=1 SV=3	0	59.933	26	18	54	18	1	744	82.5	6.95	114.61	18	0	1.506	0.0489928	0.113038	79.8	120.2	45.72	6.57
FALSE	High	Master Protein	Q9Y6C9	Mitochondrial carrier homolog 2 OS=Homo sapiens OX=9606 GN=MTCH2 PE=1 SV=1	0	59.782	37	9	58	9	1	303	33.3	7.97	209.54	9	0	1.394	0.0197259	0.0597652	83.5	116.5	28.62	7.33
FALSE	High	Master Protein	Q2TAY7	WD40 repeat-containing protein SMU1 OS=Homo sapiens OX=9606 GN=SMU1 PE=1 SV=2	0	59.675	24	11	65	11	1	513	57.5	7.18	190.58	11	0	1.335	0.00844807	0.0332234	85.7	114.3	18.23	14.26
FALSE	High	Master Protein	P63104	14-3-3 protein zeta/delta OS=Homo sapiens OX=9606 GN=YWHAZ PE=1 SV=1	0	59.668	38	9	73	6	1	245	27.7	4.79	216.59	9	0	1.204	0.0408433	0.0991683	90.7	109.3	17.18	12.14
FALSE	High	Master Protein	P62195	26S proteasome regulatory subunit 8 OS=Homo sapiens OX=9606 GN=PSMC5 PE=1 SV=1	0	59.636	40	13	61	11	1	406	45.6	7.55	166.28	13	0	1.586	0.00678237	0.028073	77.3	122.7	25.61	7.08
FALSE	High	Master Protein	P16989	Y-box-binding protein 3 OS=Homo sapiens OX=9606 GN=YBX3 PE=1 SV=4	0	59.626	20	8	62	3	1	372	40.1	9.77	220.27	8	0	0.38	0.051606	0.117182	144.9	55.1	44.41	119.02
FALSE	High	Master Protein	Q99714	3-hydroxyacyl-CoA dehydrogenase type-2 OS=Homo sapiens OX=9606 GN=HSD17B10 PE=1 SV=3	0	59.557	39	8	48	8	1	261	26.9	7.78	149.97	8	0	1.424	0.0146264	0.0497644	82.5	117.5	30.46	15.18
FALSE	High	Master Protein	P26373	Large ribosomal subunit protein eL13 OS=Homo sapiens OX=9606 GN=RPL13 PE=1 SV=4	0	59.539	50	12	132	12	1	211	24.2	11.65	288.94	12	0	0.987	0.959472	0.972734	100.7	99.3	5.04	8.16
FALSE	High	Master Protein	P28370	Probable global transcription activator SNF2L1 OS=Homo sapiens OX=9606 GN=SMARCA1 PE=1 SV=2	0	59.482	15	17	71	3	1	1054	122.5	8.09	163.07	17	0	0.001			200		6.64
FALSE	High	Master Protein	P08865	Small ribosomal subunit protein uS2 OS=Homo sapiens OX=9606 GN=RPSA PE=1 SV=4	0	59.261	32	7	54	7	1	295	32.8	4.87	212.23	7	0	1.197	0.158649	0.263173	91	109	24.26	18.57
FALSE	High	Master Protein	Q7L4I2	Arginine/serine-rich coiled-coil protein 2 OS=Homo sapiens OX=9606 GN=RSRC2 PE=1 SV=1	0	59.239	26	10	62	10	1	434	50.5	11.33	211.87	10	0	0.654	0.00345737	0.0178286	120.9	79.1	16.73	6.48
FALSE	High	Master Protein	P35232	Prohibitin 1 OS=Homo sapiens OX=9606 GN=PHB1 PE=1 SV=1	0	59.209	51	13	97	13	1	272	29.8	5.76	249.24	13	0	1.208	0.0331444	0.0858392	90.6	109.4	16.97	10.68
FALSE	High	Master Protein	P61964	WD repeat-containing protein 5 OS=Homo sapiens OX=9606 GN=WDR5 PE=1 SV=1	0	59.167	39	10	52	10	1	334	36.6	8.27	164.7	10	0	1.082	0.251403	0.369439	96.1	103.9	51.78	8.08
FALSE	High	Master Protein	P35222	Catenin beta-1 OS=Homo sapiens OX=9606 GN=CTNNB1 PE=1 SV=1	0	59.149	18	13	43	13	1	781	85.4	5.86	117.71	13	0	2.281	0.00175467	0.0111803	60.9	139.1	35.85	12.48
FALSE	High	Master Protein	P15170	Eukaryotic peptide chain release factor GTP-binding subunit ERF3A OS=Homo sapiens OX=9606 GN=GSPT1 PE=1 SV=1	0	58.803	29	15	59	15	1	499	55.7	5.62	149.24	15	0	1.82	0.00590965	0.025709	70.9	129.1	37.97	12.42
FALSE	High	Master Protein	P84098	Large ribosomal subunit protein eL19 OS=Homo sapiens OX=9606 GN=RPL19 PE=1 SV=1	0	58.66	32	8	98	8	1	196	23.5	11.47	295.42	8	0	1.181	0.0211588	0.0623109	91.7	108.3	14.38	8.05
FALSE	High	Master Protein	P49588	Alanine--tRNA ligase, cytoplasmic OS=Homo sapiens OX=9606 GN=AARS1 PE=1 SV=2	0	58.6	17	14	66	14	1	968	106.7	5.53	164.65	14	0	1.591	0.0168361	0.054506	77.2	122.8	36.67	15.47
FALSE	High	Master Protein	A0FGR8	Extended synaptotagmin-2 OS=Homo sapiens OX=9606 GN=ESYT2 PE=1 SV=1	0	58.599	19	13	32	13	1	921	102.3	9.26	96.43	13	0	1.042	0.295581	0.417867	97.9	102.1	32.45	29.24
FALSE	High	Master Protein	Q9NYF8	Bcl-2-associated transcription factor 1 OS=Homo sapiens OX=9606 GN=BCLAF1 PE=1 SV=2	0	58.557	13	10	53	10	1	920	106.1	9.98	127.29	10	0	0.588	0.112392	0.204019	125.9	74.1	32.43	15.68
FALSE	High	Master Protein	Q92888	Rho guanine nucleotide exchange factor 1 OS=Homo sapiens OX=9606 GN=ARHGEF1 PE=1 SV=2	0	58.502	17	14	44	14	1	912	102.4	5.66	121.61	14	0	0.72	0.708971	0.79268	116.3	83.7	36.71	26.63
FALSE	High	Master Protein	O95347	Structural maintenance of chromosomes protein 2 OS=Homo sapiens OX=9606 GN=SMC2 PE=1 SV=2	0	58.363	15	16	40	16	1	1197	135.6	8.43	99.94	16	0	0.887	0.237714	0.355332	106	94	53.92	14.41
FALSE	High	Master Protein	O43583	Density-regulated protein OS=Homo sapiens OX=9606 GN=DENR PE=1 SV=2	0	58.31	42	7	59	7	1	198	22.1	5.3	231.89	7	0	1.475	0.0110424	0.0405444	80.8	119.2	24.02	9.34
FALSE	High	Master Protein	P39019	Small ribosomal subunit protein eS19 OS=Homo sapiens OX=9606 GN=RPS19 PE=1 SV=2	0	58.003	62	13	108	13	1	145	16.1	10.32	278.17	13	0	0.981	0.475938	0.593421	101	99	10.35	13.14
FALSE	High	Master Protein	Q9UJS0	Electrogenic aspartate/glutamate antiporter SLC25A13, mitochondrial OS=Homo sapiens OX=9606 GN=SLC25A13 PE=1 SV=2	0	57.974	23	13	45	10	1	675	74.1	8.62	129.19	13	3	1.367	0.0925787	0.177611	84.5	115.5	47.25	14.8
FALSE	High	Master Protein	P50914	Large ribosomal subunit protein eL14 OS=Homo sapiens OX=9606 GN=RPL14 PE=1 SV=4	0	57.871	54	13	161	13	1	215	23.4	10.93	402.44	13	0	1.028	0.565141	0.674151	98.6	101.4	13.29	8.12
FALSE	High	Master Protein	P05388	Large ribosomal subunit protein uL10 OS=Homo sapiens OX=9606 GN=RPLP0 PE=1 SV=1	0	57.367	44	13	88	13	1	317	34.3	5.97	262.23	13	0	1.476	0.0234361	0.0665324	80.8	119.2	34.74	4.27
FALSE	High	Master Protein	O15372	Eukaryotic translation initiation factor 3 subunit H OS=Homo sapiens OX=9606 GN=EIF3H PE=1 SV=1	0	57.362	34	12	65	12	1	352	39.9	6.54	184.92	12	0	1.408	0.00479999	0.0223621	83.1	116.9	21.14	8.52
FALSE	High	Master Protein	Q92974	Rho guanine nucleotide exchange factor 2 OS=Homo sapiens OX=9606 GN=ARHGEF2 PE=1 SV=4	0	57.329	16	14	48	14	1	986	111.5	7.27	141.45	14	0	1.417	0.0868084	0.170126	82.8	117.2	34.95	18.54
FALSE	High	Master Protein	P40429	Large ribosomal subunit protein uL13 OS=Homo sapiens OX=9606 GN=RPL13A PE=1 SV=2	0	57.129	47	16	178	16	1	203	23.6	10.93	428.67	16	0	0.873	0.0132971	0.0469643	106.8	93.2	7.41	4.87
FALSE	High	Master Protein	Q96C57	Protein CUSTOS OS=Homo sapiens OX=9606 GN=CUSTOS PE=1 SV=2	0	57.029	44	9	38	9	1	262	28.2	9.42	151.18	9	0	1.532	0.0202377	0.0606169	79	121	25.5	6.08
FALSE	High	Master Protein	Q96HS1	Serine/threonine-protein phosphatase PGAM5, mitochondrial OS=Homo sapiens OX=9606 GN=PGAM5 PE=1 SV=2	0	57.017	42	13	89	13	1	289	32	8.68	225.09	13	0	0.743	0.00275839	0.0149999	114.8	85.2	3.52	13.39
FALSE	High	Master Protein	P62820	Ras-related protein Rab-1A OS=Homo sapiens OX=9606 GN=RAB1A PE=1 SV=3	0	56.991	57	10	98	3	1	205	22.7	6.21	256.72	10	3	1.534	0.00617781	0.0262598	78.9	121.1	26.6	12.97
FALSE	High	Master Protein	Q9UPT8	Zinc finger CCCH domain-containing protein 4 OS=Homo sapiens OX=9606 GN=ZC3H4 PE=1 SV=3	0	56.951	10	10	42	10	1	1303	140.2	6.27	119.02	10	0	0.815	0.876	0.914566	110.2	89.8	48.94	15.04
FALSE	High	Master Protein	O00116	Alkyldihydroxyacetonephosphate synthase, peroxisomal OS=Homo sapiens OX=9606 GN=AGPS PE=1 SV=1	0	56.942	23	11	30	11	1	658	72.9	7.34	98.06	11	0	1.166	0.112419	0.204019	92.3	107.7	25.18	28.33
FALSE	High	Master Protein	O43491	Band 4.1-like protein 2 OS=Homo sapiens OX=9606 GN=EPB41L2 PE=1 SV=1	0	56.931	14	11	44	11	1	1005	112.5	5.44	129.87	11	0	1.135	0.817849	0.873179	93.7	106.3	43.98	13.13
FALSE	High	Master Protein	P08174	Complement decay-accelerating factor OS=Homo sapiens OX=9606 GN=CD55 PE=1 SV=4	0	67.984	38	13	65	13	1	381	41.4	7.59	182.65	13	0	53.254	1.22323e-06	8.3871e-05	3.7	196.3	35.43	7.21
FALSE	High	Master Protein	P61006	Ras-related protein Rab-8A OS=Homo sapiens OX=9606 GN=RAB8A PE=1 SV=1	0	56.781	46	11	101	6	1	207	23.7	9.07	277.68	11	3	0.907	0.310101	0.431754	104.9	95.1	57.72	8.72
FALSE	High	Master Protein	Q03405	Urokinase plasminogen activator surface receptor OS=Homo sapiens OX=9606 GN=PLAUR PE=1 SV=1	0	149.112	55	14	79	14	1	335	37	6.65	371.25	14	0	52.003	0.000741973	0.00620738	3.8	196.2	63.55	11.04
FALSE	High	Master Protein	P31153	S-adenosylmethionine synthase isoform type-2 OS=Homo sapiens OX=9606 GN=MAT2A PE=1 SV=1	0	56.75	29	11	68	11	1	395	43.6	6.48	186.82	11	0	1.488	0.00450252	0.0213227	80.4	119.6	24.07	5.3
FALSE	High	Master Protein	P42677	Small ribosomal subunit protein eS27 OS=Homo sapiens OX=9606 GN=RPS27 PE=1 SV=3	0	56.7	42	6	88	3	1	84	9.5	9.45	295.05	6	4	1.474	0.0344411	0.0883147	80.8	119.2	48.76	7.86
FALSE	High	Master Protein	O00410	Importin-5 OS=Homo sapiens OX=9606 GN=IPO5 PE=1 SV=4	0	56.546	13	13	39	12	1	1097	123.6	4.94	109.54	13	1	1.173	0.188413	0.298921	92	108	67.63	9.89
FALSE	High	Master Protein	O60884	DnaJ homolog subfamily A member 2 OS=Homo sapiens OX=9606 GN=DNAJA2 PE=1 SV=1	0	56.497	35	13	93	13	1	412	45.7	6.48	268.99	13	0	1.041	0.915995	0.942901	98	102	14.97	5.95
FALSE	High	Master Protein	Q9H6B4	CXADR-like membrane protein OS=Homo sapiens OX=9606 GN=CLMP PE=1 SV=1	0	41.534	32	9	29	9	1	373	41.3	7.99	69.71	9	0	51.625	0.00137906	0.00936396	3.8	196.2	75.93	14.75
FALSE	High	Master Protein	Q86V48	Leucine zipper protein 1 OS=Homo sapiens OX=9606 GN=LUZP1 PE=1 SV=2	0	56.355	13	10	25	10	1	1076	120.2	8.5	77.18	10	0	0.626	0.00889915	0.034397	123	77	16.47	30.91
FALSE	High	Master Protein	P04075	Fructose-bisphosphate aldolase A OS=Homo sapiens OX=9606 GN=ALDOA PE=1 SV=2	0	56.314	39	13	82	12	1	364	39.4	8.09	214.23	13	1	1.45	0.000613401	0.00543445	81.6	118.4	13.9	9.81
FALSE	High	Master Protein	Q6PCB5	Lysine-specific demethylase RSBN1L OS=Homo sapiens OX=9606 GN=RSBN1L PE=1 SV=2	0	56.288	15	13	39	12	1	846	94.8	8.78	94.23	13	1	0.764	0.653587	0.747159	113.4	86.6	36.75	10.67
FALSE	High	Master Protein	Q02952	A-kinase anchor protein 12 OS=Homo sapiens OX=9606 GN=AKAP12 PE=1 SV=4	0	56.259	7	8	30	8	1	1782	191.4	4.41	108.64	8	0	1.351	0.157366	0.262194	85.1	114.9	57.04	39.65
FALSE	High	Master Protein	Q14847	LIM and SH3 domain protein 1 OS=Homo sapiens OX=9606 GN=LASP1 PE=1 SV=2	0	56.14	37	11	65	11	1	261	29.7	7.05	181.6	11	0	0.504	0.0075518	0.0304973	132.9	67.1	62.66	4.37
FALSE	High	Master Protein	Q13247	Serine/arginine-rich splicing factor 6 OS=Homo sapiens OX=9606 GN=SRSF6 PE=1 SV=2	0	55.991	25	11	104	6	1	344	39.6	11.43	287.49	11	5	0.757	0.026541	0.0727916	113.8	86.2	19.98	9.59
FALSE	High	Master Protein	Q9P1Y6	PHD and RING finger domain-containing protein 1 OS=Homo sapiens OX=9606 GN=PHRF1 PE=1 SV=3	0	55.758	11	14	39	13	1	1649	178.6	8.95	109.06	14	0	0.188	0.000473697	0.00467309	168.4	31.6	29.21	55.01
FALSE	High	Master Protein	Q96T37	RNA-binding protein 15 OS=Homo sapiens OX=9606 GN=RBM15 PE=1 SV=2	0	55.757	18	15	57	14	1	977	107.1	10.08	160.1	15	1	0.883	0.855996	0.902343	106.2	93.8	38.01	18.69
FALSE	High	Master Protein	Q8N163	Cell cycle and apoptosis regulator protein 2 OS=Homo sapiens OX=9606 GN=CCAR2 PE=1 SV=2	0	55.53	16	13	39	13	1	923	102.8	5.22	107.9	13	0	1.204	0.30938	0.431382	90.7	109.3	41.94	21.08
FALSE	High	Master Protein	Q9Y3I0	RNA-splicing ligase RtcB homolog OS=Homo sapiens OX=9606 GN=RTCB PE=1 SV=1	0	55.446	28	13	58	13	1	505	55.2	7.23	150.92	13	0	1.362	0.047526	0.110707	84.7	115.3	35.16	9.14
FALSE	High	Master Protein	Q4G0J3	La-related protein 7 OS=Homo sapiens OX=9606 GN=LARP7 PE=1 SV=1	0	55.373	20	11	48	11	1	582	66.9	9.55	133.58	11	0	0.803	0.147845	0.250296	110.9	89.1	17.38	17.26
FALSE	High	Master Protein	P17858	ATP-dependent 6-phosphofructokinase, liver type OS=Homo sapiens OX=9606 GN=PFKL PE=1 SV=6	0	55.34	15	9	31	7	1	780	85	7.5	102.74	9	0	0.931	0.416728	0.536223	103.6	96.4	66.69	20.93
FALSE	High	Master Protein	Q02543	Large ribosomal subunit protein eL20 OS=Homo sapiens OX=9606 GN=RPL18A PE=1 SV=2	0	55.335	50	12	102	12	1	176	20.7	10.71	281.64	12	0	1.128	0.151154	0.254452	94	106	13.17	10.93
FALSE	High	Master Protein	P27348	14-3-3 protein theta OS=Homo sapiens OX=9606 GN=YWHAQ PE=1 SV=1	0	55.263	49	11	66	8	1	245	27.7	4.78	184.53	11	4	1.708	0.000239874	0.0028987	73.9	126.1	15.64	4.71
FALSE	High	Master Protein	Q2NL82	Pre-rRNA-processing protein TSR1 homolog OS=Homo sapiens OX=9606 GN=TSR1 PE=1 SV=1	0	55.151	20	14	60	14	1	804	91.8	7.42	166.45	14	0	1.582	0.00934016	0.0356473	77.5	122.5	29.61	7.85
FALSE	High	Master Protein	P46782	Small ribosomal subunit protein uS7 OS=Homo sapiens OX=9606 GN=RPS5 PE=1 SV=4	0	54.909	25	9	123	9	1	204	22.9	9.72	310.51	9	0	1.425	0.00292499	0.015615	82.5	117.5	17.53	1.99
FALSE	High	Master Protein	Q9H9B4	Sideroflexin-1 OS=Homo sapiens OX=9606 GN=SFXN1 PE=1 SV=4	0	54.789	36	10	97	9	1	322	35.6	9.07	258.16	10	1	1.063	0.177083	0.285742	97	103	11.26	9.93
FALSE	High	Master Protein	Q14978	Nucleolar and coiled-body phosphoprotein 1 OS=Homo sapiens OX=9606 GN=NOLC1 PE=1 SV=2	0	54.759	20	14	93	14	1	699	73.6	9.47	211.46	14	0	0.756	0.00892492	0.0344122	113.9	86.1	13.92	12.63
FALSE	High	Master Protein	P51114	RNA-binding protein FXR1 OS=Homo sapiens OX=9606 GN=FXR1 PE=1 SV=3	0	54.704	22	11	53	9	1	621	69.7	6.15	150.49	11	2	1.456	0.00207808	0.0125081	81.4	118.6	17.71	9.27
FALSE	High	Master Protein	P29317	Ephrin type-A receptor 2 OS=Homo sapiens OX=9606 GN=EPHA2 PE=1 SV=2	0	290.158	48	36	263	34	1	976	108.2	6.23	900.19	36	2	51.619	4.16954e-06	0.000158443	3.8	196.2	41.27	5.81
FALSE	High	Master Protein	P46776	Large ribosomal subunit protein uL15 OS=Homo sapiens OX=9606 GN=RPL27A PE=1 SV=2	0	54.657	46	9	77	9	1	148	16.6	11	211.48	9	0	0.991	0.877208	0.915524	100.4	99.6	5.91	8.53
FALSE	High	Master Protein	Q53GQ0	Very-long-chain 3-oxoacyl-CoA reductase OS=Homo sapiens OX=9606 GN=HSD17B12 PE=1 SV=2	0	54.656	32	10	43	10	1	312	34.3	9.32	133.76	10	0	1.485	0.102333	0.190418	80.5	119.5	70.51	8.38
FALSE	High	Master Protein	P62854	Small ribosomal subunit protein eS26 OS=Homo sapiens OX=9606 GN=RPS26 PE=1 SV=3	0	54.501	50	5	116	5	1	115	13	11	332.01	5	0	0.977	0.301658	0.4238	101.2	98.8	52.36	5.49
FALSE	High	Master Protein	P05198	Eukaryotic translation initiation factor 2 subunit 1 OS=Homo sapiens OX=9606 GN=EIF2S1 PE=1 SV=3	0	54.427	43	16	67	16	1	315	36.1	5.08	156.84	16	0	1.302	0.00717283	0.0293425	86.9	113.1	14.82	7.19
FALSE	High	Master Protein	P12235	ADP/ATP translocase 1 OS=Homo sapiens OX=9606 GN=SLC25A4 PE=1 SV=4	0	54.422	41	13	131	4	1	298	33	9.76	308.68	13	0	2.603	5.35564e-05	0.00100546	55.5	144.5	20.71	4.82
FALSE	High	Master Protein	Q9Y6M1	Insulin-like growth factor 2 mRNA-binding protein 2 OS=Homo sapiens OX=9606 GN=IGF2BP2 PE=1 SV=2	0	54.354	25	12	45	11	1	599	66.1	8.46	123.82	12	0	1.043	0.392793	0.515122	97.9	102.1	35.81	9.04
FALSE	High	Master Protein	P30050	Large ribosomal subunit protein uL11 OS=Homo sapiens OX=9606 GN=RPL12 PE=1 SV=1	0	54.25	68	9	102	9	1	165	17.8	9.42	359.01	9	0	1.605	0.00223731	0.0131897	76.8	123.2	24.26	10.69
FALSE	High	Master Protein	P51148	Ras-related protein Rab-5C OS=Homo sapiens OX=9606 GN=RAB5C PE=1 SV=2	0	54.087	56	9	92	6	1	216	23.5	8.41	273.65	9	3	1.326	0.00187062	0.0116141	86	114	13.65	7.55
FALSE	High	Master Protein	Q14692	Ribosome biogenesis protein BMS1 homolog OS=Homo sapiens OX=9606 GN=BMS1 PE=1 SV=1	0	54.026	11	13	39	13	1	1282	145.7	6.44	108.48	13	0	0.969	0.0863664	0.169403	101.6	98.4	7.61	9.51
FALSE	High	Master Protein	P12004	Proliferating cell nuclear antigen OS=Homo sapiens OX=9606 GN=PCNA PE=1 SV=1	0	53.957	44	9	50	9	1	261	28.8	4.69	145.58	9	0	1.543	0.946031	0.961377	78.6	121.4	114.63	15.46
FALSE	High	Master Protein	Q14157	Ubiquitin-associated protein 2-like OS=Homo sapiens OX=9606 GN=UBAP2L PE=1 SV=2	0	53.867	13	10	48	10	1	1087	114.5	7.11	150.25	10	0	0.949	0.810983	0.87031	102.6	97.4	28.55	12.96
FALSE	High	Master Protein	P47813	Eukaryotic translation initiation factor 1A, X-chromosomal OS=Homo sapiens OX=9606 GN=EIF1AX PE=1 SV=2	0	53.831	47	8	67	8	1	144	16.5	5.24	171.85	8	0	0.491	1.57227e-06	9.01623e-05	134.1	65.9	11.92	9.96
FALSE	High	Master Protein	P53597	Succinate--CoA ligase [ADP/GDP-forming] subunit alpha, mitochondrial OS=Homo sapiens OX=9606 GN=SUCLG1 PE=1 SV=4	0	53.823	22	7	73	7	1	346	36.2	8.79	255.43	7	0	1.009	0.719932	0.801223	99.5	100.5	28.84	17.49
FALSE	High	Master Protein	Q14019	Coactosin-like protein OS=Homo sapiens OX=9606 GN=COTL1 PE=1 SV=3	0	53.822	64	12	107	12	1	142	15.9	5.67	245.08	12	0	1.223	0.0188724	0.057907	90	110	20.58	7.64
FALSE	High	Master Protein	Q9Y2W2	WW domain-binding protein 11 OS=Homo sapiens OX=9606 GN=WBP11 PE=1 SV=1	0	53.784	25	15	27	15	1	641	70	8.38	64.61	15	0	0.701	0.518685	0.634242	117.5	82.5	41.05	18.82
FALSE	High	Master Protein	P42704	Leucine-rich PPR motif-containing protein, mitochondrial OS=Homo sapiens OX=9606 GN=LRPPRC PE=1 SV=3	0	53.702	10	12	36	12	1	1394	157.8	6.13	93.52	12	0	1.068	0.275068	0.396148	96.7	103.3	19.74	13.02
FALSE	High	Master Protein	Q9BYG3	MKI67 FHA domain-interacting nucleolar phosphoprotein OS=Homo sapiens OX=9606 GN=NIFK PE=1 SV=1	0	53.586	35	10	47	10	1	293	34.2	9.88	142.08	10	0	1.76	0.00724788	0.0295729	72.5	127.5	32.02	10.55
FALSE	High	Master Protein	Q9NQ50	Large ribosomal subunit protein mL40 OS=Homo sapiens OX=9606 GN=MRPL40 PE=1 SV=1	0.001	8.139	17	3	3	3	1	206	24.5	9.63	4.69	3	0	51.483			3.8	196.2	31.56
FALSE	High	Master Protein	Q13155	Aminoacyl tRNA synthase complex-interacting multifunctional protein 2 OS=Homo sapiens OX=9606 GN=AIMP2 PE=1 SV=2	0	53.404	29	7	37	7	1	320	35.3	8.22	117.47	7	0	0.792	0.0542902	0.121613	111.6	88.4	25.41	8.16
FALSE	High	Master Protein	Q15020	Squamous cell carcinoma antigen recognized by T-cells 3 OS=Homo sapiens OX=9606 GN=SART3 PE=1 SV=1	0	53.388	17	15	40	14	1	963	109.9	5.57	77.18	15	0	2.589	0.01668	0.0541798	55.7	144.3	60.7	11.34
FALSE	High	Master Protein	Q6PKG0	La-related protein 1 OS=Homo sapiens OX=9606 GN=LARP1 PE=1 SV=2	0	53.354	15	16	56	16	1	1096	123.4	8.82	130.06	16	0	0.898	0.661816	0.753018	105.4	94.6	35.96	10.67
FALSE	High	Master Protein	P62879	Guanine nucleotide-binding protein G(I)/G(S)/G(T) subunit beta-2 OS=Homo sapiens OX=9606 GN=GNB2 PE=1 SV=3	0	53.31	34	10	45	3	1	340	37.3	6	128.85	10	1	0.847	0.867614	0.90919	108.3	91.7	38.43	22.12
FALSE	High	Master Protein	Q9H0S4	Probable ATP-dependent RNA helicase DDX47 OS=Homo sapiens OX=9606 GN=DDX47 PE=1 SV=1	0	53.24	28	10	50	10	1	455	50.6	9.1	151.25	10	0	1.696	0.0649201	0.138607	74.2	125.8	38.66	26.89
FALSE	High	Master Protein	P83731	Large ribosomal subunit protein eL24 OS=Homo sapiens OX=9606 GN=RPL24 PE=1 SV=1	0	53.188	57	13	104	13	1	157	17.8	11.25	249.83	13	0	1.065	0.413361	0.533664	96.9	103.1	23.99	4.37
FALSE	High	Master Protein	O94979	Protein transport protein Sec31A OS=Homo sapiens OX=9606 GN=SEC31A PE=1 SV=3	0	53.157	13	15	41	15	1	1220	132.9	6.89	94.52	15	0	1.545	0.0059539	0.0257948	78.6	121.4	3.47	18.4
FALSE	High	Master Protein	Q9NZ01	Very-long-chain enoyl-CoA reductase OS=Homo sapiens OX=9606 GN=TECR PE=1 SV=1	0	53.025	29	11	60	11	1	308	36	9.45	178.47	11	0	1.341	0.0697135	0.146237	85.4	114.6	31.13	9.6
FALSE	High	Master Protein	Q9HD45	Transmembrane 9 superfamily member 3 OS=Homo sapiens OX=9606 GN=TM9SF3 PE=1 SV=2	0	52.919	15	11	38	11	1	589	67.8	7.21	121.28	11	0	1.482	0.0153364	0.0513493	80.6	119.4	32.39	9.22
FALSE	High	Master Protein	Q9Y230	RuvB-like 2 OS=Homo sapiens OX=9606 GN=RUVBL2 PE=1 SV=3	0	52.907	30	13	38	13	1	463	51.1	5.64	102.08	13	0	1.429	0.0423493	0.10142	82.3	117.7	41.93	14.74
FALSE	High	Master Protein	Q99543	DnaJ homolog subfamily C member 2 OS=Homo sapiens OX=9606 GN=DNAJC2 PE=1 SV=4	0	52.882	24	12	28	12	1	621	72	8.7	65.66	12	0	0.419	0.00035502	0.0037575	141	59	37.35	26.73
FALSE	High	Master Protein	O60869	Endothelial differentiation-related factor 1 OS=Homo sapiens OX=9606 GN=EDF1 PE=1 SV=1	0	52.844	50	9	83	9	1	148	16.4	9.95	217.48	9	0	0.571	2.07608e-06	0.00010485	127.3	72.7	8.76	9.7
FALSE	High	Master Protein	Q6ZUT1	Uncharacterized protein NKAPD1 OS=Homo sapiens OX=9606 GN=NKAPD1 PE=1 SV=2	0	52.566	23	8	98	8	1	292	34.1	9.73	355.3	8	0	1.016	0.629437	0.727195	99.2	100.8	12.01	8.99
FALSE	High	Master Protein	P29966	Myristoylated alanine-rich C-kinase substrate OS=Homo sapiens OX=9606 GN=MARCKS PE=1 SV=4	0	52.536	34	8	37	8	1	332	31.5	4.45	145.33	8	0	0.88	0.996685	0.997362	106.4	93.6	25.59	8.63
FALSE	High	Master Protein	P02786	Transferrin receptor protein 1 OS=Homo sapiens OX=9606 GN=TFRC PE=1 SV=2	0	232.665	47	34	273	34	1	760	84.8	6.61	835.29	34	0	49.731	2.43159e-10	2.55641e-07	3.9	196.1	12.33	4.5
FALSE	High	Master Protein	P25685	DnaJ homolog subfamily B member 1 OS=Homo sapiens OX=9606 GN=DNAJB1 PE=1 SV=4	0	52.381	34	10	60	10	1	340	38	8.63	170.79	10	0	1.274	0.0329734	0.0855249	87.9	112.1	17.75	12.1
FALSE	High	Master Protein	O43252	Bifunctional 3'-phosphoadenosine 5'-phosphosulfate synthase 1 OS=Homo sapiens OX=9606 GN=PAPSS1 PE=1 SV=2	0	52.267	19	10	42	9	1	624	70.8	6.86	133.85	10	0	1.565	0.0538366	0.121113	78	122	44.72	12.15
FALSE	High	Master Protein	Q9NS86	LanC-like protein 2 OS=Homo sapiens OX=9606 GN=LANCL2 PE=1 SV=1	0	52.264	27	9	46	9	1	450	50.8	7.43	164.82	9	0	1.446	0.00131286	0.00918837	81.8	118.2	18.75	13.68
FALSE	High	Master Protein	Q9BQ39	ATP-dependent RNA helicase DDX50 OS=Homo sapiens OX=9606 GN=DDX50 PE=1 SV=1	0	52.086	20	13	48	10	1	737	82.5	9.17	128.01	13	0	0.8	0.128924	0.225799	111.1	88.9	12.21	26.05
FALSE	High	Master Protein	Q01831	DNA repair protein complementing XP-C cells OS=Homo sapiens OX=9606 GN=XPC PE=1 SV=4	0	52.062	13	11	50	11	1	940	105.9	8.9	153.22	11	0	0.571	0.185739	0.296528	127.3	72.7	45.61	12.08
FALSE	High	Master Protein	P04899	Guanine nucleotide-binding protein G(i) subunit alpha-2 OS=Homo sapiens OX=9606 GN=GNAI2 PE=1 SV=3	0	52.043	32	10	67	4	1	355	40.4	5.54	182.77	10	0	1.632	0.00180803	0.011405	76	124	20.41	9.2
FALSE	High	Master Protein	Q8TCJ2	Dolichyl-diphosphooligosaccharide--protein glycosyltransferase subunit STT3B OS=Homo sapiens OX=9606 GN=STT3B PE=1 SV=1	0	51.889	15	12	65	10	1	826	93.6	8.91	129.73	12	2	1.242	0.238597	0.356315	89.2	110.8	38.95	22.95
FALSE	High	Master Protein	Q3B726	DNA-directed RNA polymerase I subunit RPA43 OS=Homo sapiens OX=9606 GN=POLR1F PE=1 SV=1	0	51.883	26	9	56	9	1	338	37.4	6.98	156.64	9	0	1.343	0.00883732	0.0341999	85.3	114.7	20.92	11.63
FALSE	High	Master Protein	Q12792	Twinfilin-1 OS=Homo sapiens OX=9606 GN=TWF1 PE=1 SV=3	0	51.724	31	10	67	8	1	350	40.3	6.96	192.03	10	0	1.629	0.0334444	0.086533	76.1	123.9	27.92	22.95
FALSE	High	Master Protein	P62847	Small ribosomal subunit protein eS24 OS=Homo sapiens OX=9606 GN=RPS24 PE=1 SV=1	0	51.648	34	5	62	5	1	133	15.4	10.78	207.85	5	0	2.237	0.00147689	0.00970443	61.8	138.2	24.92	29.24
FALSE	High	Master Protein	Q10471	Polypeptide N-acetylgalactosaminyltransferase 2 OS=Homo sapiens OX=9606 GN=GALNT2 PE=1 SV=1	0	51.458	22	13	42	13	1	571	64.7	8.35	106.04	13	0	1.134	0.154923	0.258532	93.7	106.3	37.97	7.78
FALSE	High	Master Protein	P08581	Hepatocyte growth factor receptor OS=Homo sapiens OX=9606 GN=MET PE=1 SV=4	0	56.839	10	13	40	13	1	1390	155.4	7.33	115.37	13	0	41.793	0.00496131	0.0229442	4.7	195.3	82.94	5.31
FALSE	High	Master Protein	P16152	Carbonyl reductase [NADPH] 1 OS=Homo sapiens OX=9606 GN=CBR1 PE=1 SV=3	0	51.089	52	11	63	11	1	277	30.4	8.32	199.06	11	0	1.288	0.0149006	0.0504256	87.4	112.6	20.24	6.27
FALSE	High	Master Protein	Q92945	Far upstream element-binding protein 2 OS=Homo sapiens OX=9606 GN=KHSRP PE=1 SV=4	0	51.05	19	11	54	11	1	711	73.1	7.3	169.12	11	0	1.191	0.00645854	0.0271262	91.3	108.7	10.88	9.76
FALSE	High	Master Protein	O60524	Ribosome quality control complex subunit NEMF OS=Homo sapiens OX=9606 GN=NEMF PE=1 SV=4	0	50.975	10	10	37	10	1	1076	122.9	6.35	103.4	10	0	0.677	0.0655271	0.139549	119.2	80.8	23.67	21.59
FALSE	High	Master Protein	Q9NZV1	Cysteine-rich motor neuron 1 protein OS=Homo sapiens OX=9606 GN=CRIM1 PE=1 SV=1	0	50.925	12	9	27	9	1	1036	113.7	5.21	106.42	9	0	1.824	0.00100451	0.007495	70.8	129.2	0.09	18.37
FALSE	High	Master Protein	P35613	Basigin OS=Homo sapiens OX=9606 GN=BSG PE=1 SV=2	0	50.904	26	7	45	7	1	385	42.2	5.66	158.8	7	0	3.73	0.000325349	0.0035507	42.3	157.7	35.87	8.19
FALSE	High	Master Protein	Q8N9Q2	Protein SREK1IP1 OS=Homo sapiens OX=9606 GN=SREK1IP1 PE=1 SV=1	0	50.855	29	8	65	8	1	155	18.2	9.85	191.99	8	0	0.717	0.000454858	0.00455436	116.5	83.5	10.97	8.44
FALSE	High	Master Protein	P84103	Serine/arginine-rich splicing factor 3 OS=Homo sapiens OX=9606 GN=SRSF3 PE=1 SV=1	0	50.835	50	11	89	10	1	164	19.3	11.65	249.33	11	0	0.566	0.000328072	0.0035545	127.7	72.3	15.66	5.78
FALSE	High	Master Protein	P42696	RNA-binding protein 34 OS=Homo sapiens OX=9606 GN=RBM34 PE=1 SV=2	0	50.834	34	13	53	13	1	430	48.5	10.11	148.47	13	0	1.111	0.389465	0.512462	94.8	105.2	7.28	15.94
FALSE	High	Master Protein	Q9NQC3	Reticulon-4 OS=Homo sapiens OX=9606 GN=RTN4 PE=1 SV=2	0	50.802	7	5	42	5	1	1192	129.9	4.5	160.92	5	0	2.359	2.24147e-09	7.06961e-07	59.5	140.5	7.9	6.87
FALSE	High	Master Protein	P53985	Monocarboxylate transporter 1 OS=Homo sapiens OX=9606 GN=SLC16A1 PE=1 SV=3	0	50.754	12	7	44	7	1	500	53.9	8.66	190.41	7	0	1.205	0.137401	0.237329	90.7	109.3	39.62	8.56
FALSE	High	Master Protein	P51812	Ribosomal protein S6 kinase alpha-3 OS=Homo sapiens OX=9606 GN=RPS6KA3 PE=1 SV=1	0	50.708	18	12	28	7	1	740	83.7	6.89	74.57	12	5	1.096	0.662987	0.754079	95.4	104.6	13.73	17.62
FALSE	High	Master Protein	Q14683	Structural maintenance of chromosomes protein 1A OS=Homo sapiens OX=9606 GN=SMC1A PE=1 SV=2	0	50.645	14	16	43	16	1	1233	143.1	7.64	90.76	16	0	0.759	0.994005	0.996436	113.7	86.3	61.34	26.71
FALSE	High	Master Protein	Q9H0D6	5'-3' exoribonuclease 2 OS=Homo sapiens OX=9606 GN=XRN2 PE=1 SV=1	0	50.584	15	10	44	10	1	950	108.5	7.47	138.57	10	0	0.922	0.718236	0.800597	104	96	33.22	4.46
FALSE	High	Master Protein	E9PAV3	Nascent polypeptide-associated complex subunit alpha, muscle-specific form OS=Homo sapiens OX=9606 GN=NACA PE=1 SV=1	0	50.486	3	4	58	4	1	2078	205.3	9.58	222.95	4	0	0.686	1.44123e-06	9.01623e-05	118.7	81.3	7.21	5.84
FALSE	High	Master Protein	Q9Y625	Glypican-6 OS=Homo sapiens OX=9606 GN=GPC6 PE=1 SV=1	0	36.248	17	8	24	8	1	555	62.7	5.41	64.71	8	0	41.175			4.7	195.3		8.5
FALSE	High	Master Protein	Q06265	Exosome complex component RRP45 OS=Homo sapiens OX=9606 GN=EXOSC9 PE=1 SV=3	0	50.328	26	10	66	10	1	439	48.9	5.29	192.11	10	0	1.216	0.147358	0.250004	90.3	109.7	31.83	11.94
FALSE	High	Master Protein	Q9Y2H2	Phosphatidylinositide phosphatase SAC2 OS=Homo sapiens OX=9606 GN=INPP5F PE=1 SV=3	0	50.139	13	14	50	14	1	1132	128.3	7.02	106.89	14	0	1.084	0.960994	0.973338	95.9	104.1	16.38	19.2
FALSE	High	Master Protein	P04156	Major prion protein OS=Homo sapiens OX=9606 GN=PRNP PE=1 SV=1	0	23.885	22	5	27	5	1	253	27.6	9	76.03	5	0	40.276	1.86143e-06	9.95074e-05	4.8	195.2	42.37	5.89
FALSE	High	Master Protein	Q96B97	SH3 domain-containing kinase-binding protein 1 OS=Homo sapiens OX=9606 GN=SH3KBP1 PE=1 SV=2	0	50.039	22	11	31	11	1	665	73.1	6.62	94.76	11	0	0.642	0.233726	0.350701	121.8	78.2	33.66	21.39
FALSE	High	Master Protein	Q13423	NAD(P) transhydrogenase, mitochondrial OS=Homo sapiens OX=9606 GN=NNT PE=1 SV=3	0	50.033	14	13	27	13	1	1086	113.8	8.09	69.18	13	0	0.52	0.0801246	0.160861	131.6	68.4	45.19	37.28
FALSE	High	Master Protein	P49790	Nuclear pore complex protein Nup153 OS=Homo sapiens OX=9606 GN=NUP153 PE=1 SV=2	0	49.98	12	15	30	15	1	1475	153.8	8.73	66.83	15	0	0.988	0.19104	0.30112	100.6	99.4	48.8	9.68
FALSE	High	Master Protein	Q5JTV8	Torsin-1A-interacting protein 1 OS=Homo sapiens OX=9606 GN=TOR1AIP1 PE=1 SV=2	0	49.971	23	10	33	9	1	583	66.2	8.18	101.98	10	1	1.18	0.11949	0.212921	91.7	108.3	36.02	13.71
FALSE	High	Master Protein	P00533	Epidermal growth factor receptor OS=Homo sapiens OX=9606 GN=EGFR PE=1 SV=2	0	150.796	26	26	92	25	1	1210	134.2	6.68	310.65	26	1	37.251	8.8181e-06	0.000270022	5.2	194.8	52.73	7.7
FALSE	High	Master Protein	Q5DJT8	Cancer/testis antigen family 45 member A2 OS=Homo sapiens OX=9606 GN=CT45A2 PE=2 SV=3	0	49.818	52	6	46	6	1	189	21.3	9.64	160.48	6	0	1.38	0.0208848	0.0617924	84	116	22.82	5.27
FALSE	High	Master Protein	Q9Y696	Chloride intracellular channel protein 4 OS=Homo sapiens OX=9606 GN=CLIC4 PE=1 SV=4	0	49.804	34	9	66	8	1	253	28.8	5.59	183.21	9	1	1.317	0.29521	0.41753	86.3	113.7	27.67	25.97
FALSE	High	Master Protein	Q9UN86	Ras GTPase-activating protein-binding protein 2 OS=Homo sapiens OX=9606 GN=G3BP2 PE=1 SV=2	0	49.796	22	9	29	9	1	482	54.1	5.55	85.93	9	0	1.995	0.27865	0.398758	66.8	133.2	77.09	28.11
FALSE	High	Master Protein	P63000	Ras-related C3 botulinum toxin substrate 1 OS=Homo sapiens OX=9606 GN=RAC1 PE=1 SV=1	0	49.768	45	10	74	9	1	192	21.4	8.5	182.79	10	1	2.043	0.000286888	0.00326659	65.7	134.3	24.5	13.34
FALSE	High	Master Protein	Q9BSJ8	Extended synaptotagmin-1 OS=Homo sapiens OX=9606 GN=ESYT1 PE=1 SV=1	0	49.68	13	11	43	11	1	1104	122.8	5.83	122.09	11	0	2.054	0.0209801	0.0620161	65.5	134.5	61.31	16.88
FALSE	High	Master Protein	Q7Z4V5	Hepatoma-derived growth factor-related protein 2 OS=Homo sapiens OX=9606 GN=HDGFL2 PE=1 SV=1	0	49.675	17	11	33	9	1	671	74.3	7.49	84.48	11	0	0.926	0.736312	0.811531	103.9	96.1	39.89	18.04
FALSE	High	Master Protein	Q15459	Splicing factor 3A subunit 1 OS=Homo sapiens OX=9606 GN=SF3A1 PE=1 SV=1	0	49.651	16	11	51	11	1	793	88.8	5.22	132.83	11	0	1.851	0.0156191	0.0519649	70.2	129.8	51.91	25.24
FALSE	High	Master Protein	Q9NTI5	Sister chromatid cohesion protein PDS5 homolog B OS=Homo sapiens OX=9606 GN=PDS5B PE=1 SV=1	0	49.61	10	12	29	11	1	1447	164.6	8.47	94.09	12	0	0.873	0.725404	0.806175	106.8	93.2	34.62	9.67
FALSE	High	Master Protein	P49759	Dual specificity protein kinase CLK1 OS=Homo sapiens OX=9606 GN=CLK1 PE=1 SV=2	0	49.538	20	9	26	8	1	484	57.3	8.87	71.1	9	1	0.849	0.398496	0.520445	108.2	91.8	59.31	10.58
FALSE	High	Master Protein	O14672	Disintegrin and metalloproteinase domain-containing protein 10 OS=Homo sapiens OX=9606 GN=ADAM10 PE=1 SV=1	0	47.855	16	11	45	11	1	748	84.1	7.77	119.41	11	0	35.758	0.0181787	0.056875	5.4	194.6	128.78	11
FALSE	High	Master Protein	Q9H2P0	Activity-dependent neuroprotector homeobox protein OS=Homo sapiens OX=9606 GN=ADNP PE=1 SV=1	0	49.309	13	10	31	10	1	1102	123.5	7.34	93.41	10	0	0.967	0.518816	0.634242	101.7	98.3	44.83	25.42
FALSE	High	Master Protein	Q92692	Nectin-2 OS=Homo sapiens OX=9606 GN=NECTIN2 PE=1 SV=1	0	26.38	14	7	20	7	1	538	57.7	4.82	65.14	7	0	34.106	0.00443701	0.0210758	5.7	194.3	71.38	11.45
FALSE	High	Master Protein	P63167	Dynein light chain 1, cytoplasmic OS=Homo sapiens OX=9606 GN=DYNLL1 PE=1 SV=1	0	49.303	58	5	54	3	1	89	10.4	7.4	207.47	5	2	1.555	4.44124e-05	0.000854126	78.3	121.7	11.8	7.51
FALSE	High	Master Protein	Q8NBJ5	Procollagen galactosyltransferase 1 OS=Homo sapiens OX=9606 GN=COLGALT1 PE=1 SV=1	0	49.294	22	15	98	15	1	622	71.6	7.31	205.54	15	0	1.155	0.0946293	0.180441	92.8	107.2	18.17	5.29
FALSE	High	Master Protein	P46778	Large ribosomal subunit protein eL21 OS=Homo sapiens OX=9606 GN=RPL21 PE=1 SV=2	0	49.228	48	9	102	9	1	160	18.6	10.49	301.69	9	0	1.166	0.0778759	0.158261	92.3	107.7	14.12	9.99
FALSE	High	Master Protein	Q13045	Protein flightless-1 homolog OS=Homo sapiens OX=9606 GN=FLII PE=1 SV=2	0	49.043	12	14	42	14	1	1269	144.7	6.05	109.57	14	0	1.169	0.166904	0.273463	92.2	107.8	70.74	17.38
FALSE	High	Master Protein	P41227	N-alpha-acetyltransferase 10 OS=Homo sapiens OX=9606 GN=NAA10 PE=1 SV=1	0	48.963	46	8	51	5	1	235	26.4	5.64	145.19	8	3	1.686	0.000361778	0.00380349	74.5	125.5	18.78	18.94
FALSE	High	Master Protein	P33316	Deoxyuridine 5'-triphosphate nucleotidohydrolase, mitochondrial OS=Homo sapiens OX=9606 GN=DUT PE=1 SV=4	0	48.908	37	7	62	7	1	252	26.5	9.36	183.73	7	0	1.068	0.396979	0.518885	96.7	103.3	7.74	13.29
FALSE	High	Master Protein	P61019	Ras-related protein Rab-2A OS=Homo sapiens OX=9606 GN=RAB2A PE=1 SV=1	0	48.871	53	9	45	5	1	212	23.5	6.54	143.76	9	4	1.762	7.26034e-05	0.00124452	72.4	127.6	14.31	6.41
FALSE	High	Master Protein	Q00534	Cyclin-dependent kinase 6 OS=Homo sapiens OX=9606 GN=CDK6 PE=1 SV=1	0	48.603	39	11	38	10	1	326	36.9	6.46	104.94	11	0	1.552	0.00126054	0.00893424	78.4	121.6	17.72	22.8
FALSE	High	Master Protein	P39748	Flap endonuclease 1 OS=Homo sapiens OX=9606 GN=FEN1 PE=1 SV=1	0	48.586	37	11	64	11	1	380	42.6	8.62	185.16	11	0	0.96	0.741844	0.816106	102	98	20.12	5.79
FALSE	High	Master Protein	Q14137	Ribosome biogenesis protein BOP1 OS=Homo sapiens OX=9606 GN=BOP1 PE=1 SV=2	0	48.464	21	12	33	12	1	746	83.6	6.19	93.62	12	0	1.104	0.124593	0.220395	95.1	104.9	37.21	16.85
FALSE	High	Master Protein	Q9UNQ2	Probable dimethyladenosine transferase OS=Homo sapiens OX=9606 GN=DIMT1 PE=1 SV=1	0	48.343	45	12	62	12	1	313	35.2	9.99	160.75	12	0	1.976	2.17915e-05	0.000526092	67.2	132.8	17.3	13.75
FALSE	High	Master Protein	Q53GS9	Ubiquitin carboxyl-terminal hydrolase 39 OS=Homo sapiens OX=9606 GN=USP39 PE=1 SV=2	0	47.942	20	10	57	10	1	565	65.3	8.91	149.76	10	0	1.283	0.0706871	0.147773	87.6	112.4	31.86	7.29
FALSE	High	Master Protein	Q12788	Transducin beta-like protein 3 OS=Homo sapiens OX=9606 GN=TBL3 PE=1 SV=2	0	47.865	15	10	27	10	1	808	89	6.9	88.13	10	0	2.102	0.0914797	0.175824	64.5	135.5	66.82	28.18
FALSE	High	Master Protein	P24821	Tenascin OS=Homo sapiens OX=9606 GN=TNC PE=1 SV=3	0	106.18	13	22	54	22	1	2201	240.7	4.89	183.28	22	0	33.229	6.2019e-05	0.00113068	5.8	194.2	68.93	6.47
FALSE	High	Master Protein	P62316	Small nuclear ribonucleoprotein Sm D2 OS=Homo sapiens OX=9606 GN=SNRPD2 PE=1 SV=1	0	47.852	62	8	71	8	1	118	13.5	9.91	226.6	8	0	1.16	0.14756	0.250083	92.6	107.4	30.99	7.53
FALSE	High	Master Protein	O14786	Neuropilin-1 OS=Homo sapiens OX=9606 GN=NRP1 PE=1 SV=3	0	62.459	18	11	37	11	1	923	103.1	5.88	117.5	11	0	33.182	0.00387034	0.019438	5.9	194.1	22.68	23.75
FALSE	High	Master Protein	O60563	Cyclin-T1 OS=Homo sapiens OX=9606 GN=CCNT1 PE=1 SV=1	0	47.662	18	9	26	9	1	726	80.6	8.78	92.18	9	0	0.616	0.224401	0.339779	123.8	76.2	54.05	63.17
FALSE	High	Master Protein	Q9Y3F4	Serine-threonine kinase receptor-associated protein OS=Homo sapiens OX=9606 GN=STRAP PE=1 SV=1	0	47.656	33	9	22	9	1	350	38.4	5.12	73.86	9	0	1.852	0.038544	0.0950491	70.1	129.9	43.64	12.53
FALSE	High	Master Protein	Q9UKM9	RNA-binding protein Raly OS=Homo sapiens OX=9606 GN=RALY PE=1 SV=1	0	47.638	38	12	58	12	1	306	32.4	9.17	145.5	12	0	1.047	0.901561	0.934141	97.7	102.3	9.67	14.36
FALSE	High	Master Protein	P62081	Small ribosomal subunit protein eS7 OS=Homo sapiens OX=9606 GN=RPS7 PE=1 SV=1	0	47.554	40	10	92	10	1	194	22.1	10.1	258.87	10	0	1.223	0.017149	0.0551917	90	110	14.71	5.83
FALSE	High	Master Protein	P11166	Solute carrier family 2, facilitated glucose transporter member 1 OS=Homo sapiens OX=9606 GN=SLC2A1 PE=1 SV=2	0	47.542	15	8	44	7	1	492	54	8.72	166.59	8	1	1.317	0.115439	0.207889	86.3	113.7	49.34	8.61
FALSE	High	Master Protein	O43760	Synaptogyrin-2 OS=Homo sapiens OX=9606 GN=SYNGR2 PE=1 SV=1	0.001	7.673	13	3	7	3	1	224	24.8	4.94	13.78	3	0	32.607	0.00030207	0.00337847	6	194	128.06	6.08
FALSE	High	Master Protein	P62899	Large ribosomal subunit protein eL31 OS=Homo sapiens OX=9606 GN=RPL31 PE=1 SV=1	0	47.469	54	9	80	9	1	125	14.5	10.54	207.56	9	0	0.936	0.683459	0.772627	103.3	96.7	19.34	10.49
FALSE	High	Master Protein	P63220	Small ribosomal subunit protein eS21 OS=Homo sapiens OX=9606 GN=RPS21 PE=1 SV=1	0	47.22	46	5	55	5	1	83	9.1	8.5	212.94	5	0	1.281	0.00506783	0.0233002	87.7	112.3	16.05	11.04
FALSE	High	Master Protein	Q99460	26S proteasome non-ATPase regulatory subunit 1 OS=Homo sapiens OX=9606 GN=PSMD1 PE=1 SV=2	0	47.219	14	10	31	10	1	953	105.8	5.39	99.12	10	0	1.957	0.000560155	0.00513584	67.6	132.4	25.47	18.64
FALSE	High	Master Protein	P78362	SRSF protein kinase 2 OS=Homo sapiens OX=9606 GN=SRPK2 PE=1 SV=3	0	47.183	20	11	41	9	1	688	77.5	4.97	114.73	11	2	0.741	0.620723	0.721888	114.9	85.1	23.42	17.14
FALSE	High	Master Protein	Q8IW52	SLIT and NTRK-like protein 4 OS=Homo sapiens OX=9606 GN=SLITRK4 PE=1 SV=1	0	40.239	15	9	13	9	1	837	94.3	7.8	42.58	9	0	31.338	0.0942114	0.179869	6.2	193.8	88.23	25.61
FALSE	High	Master Protein	Q99615	DnaJ homolog subfamily C member 7 OS=Homo sapiens OX=9606 GN=DNAJC7 PE=1 SV=2	0	47.122	14	7	28	7	1	494	56.4	6.96	114.94	7	0	0.229	6.57469e-05	0.00117066	162.8	37.2	22.12	41.51
FALSE	High	Master Protein	Q9BTV4	Transmembrane protein 43 OS=Homo sapiens OX=9606 GN=TMEM43 PE=1 SV=1	0	46.981	27	10	45	10	1	400	44.8	8.13	123.65	10	0	1.495	0.0420477	0.101139	80.2	119.8	45.01	8.23
FALSE	High	Master Protein	P48729	Casein kinase I isoform alpha OS=Homo sapiens OX=9606 GN=CSNK1A1 PE=1 SV=2	0	46.869	31	9	45	9	1	337	38.9	9.57	137.64	9	0	1.295	0.192956	0.303034	87.2	112.8	54.53	37.19
FALSE	High	Master Protein	P52926	High mobility group protein HMGI-C OS=Homo sapiens OX=9606 GN=HMGA2 PE=1 SV=1	0	46.863	41	5	65	5	1	109	11.8	10.62	252.17	5	0	1.058	0.276414	0.396457	97.2	102.8	17.19	10.19
FALSE	High	Master Protein	Q9C086	INO80 complex subunit B OS=Homo sapiens OX=9606 GN=INO80B PE=1 SV=2	0	46.833	28	9	49	9	1	356	38.6	9.61	135.6	9	0	1.016	0.826684	0.877972	99.2	100.8	13.03	12.33
FALSE	High	Master Protein	P41250	Glycine--tRNA ligase OS=Homo sapiens OX=9606 GN=GARS1 PE=1 SV=3	0	46.737	16	12	47	12	1	739	83.1	7.03	109.29	12	0	3.69	0.00441645	0.0210098	42.6	157.4	51.19	9.41
FALSE	High	Master Protein	Q96C36	Pyrroline-5-carboxylate reductase 2 OS=Homo sapiens OX=9606 GN=PYCR2 PE=1 SV=1	0	46.652	31	8	41	7	1	320	33.6	7.77	125.8	8	1	0.589	0.915318	0.942512	125.8	74.2	53.71	25.96
FALSE	High	Master Protein	Q99459	Cell division cycle 5-like protein OS=Homo sapiens OX=9606 GN=CDC5L PE=1 SV=2	0	46.595	18	12	43	12	1	802	92.2	8.18	121.32	12	0	0.55	0.0830957	0.164419	129	71	85.68	9.92
FALSE	High	Master Protein	Q9BRT6	Protein LLP homolog OS=Homo sapiens OX=9606 GN=LLPH PE=1 SV=1	0	46.573	40	4	58	4	1	129	15.2	10.37	192.52	4	0	0.723	0.0709117	0.147863	116.1	83.9	29.2	22.48
FALSE	High	Master Protein	P61088	Ubiquitin-conjugating enzyme E2 N OS=Homo sapiens OX=9606 GN=UBE2N PE=1 SV=1	0	46.537	59	10	71	10	1	152	17.1	6.57	200.6	10	0	1.535	0.00211667	0.01262	78.9	121.1	18.87	14.38
FALSE	High	Master Protein	P62269	Small ribosomal subunit protein uS13 OS=Homo sapiens OX=9606 GN=RPS18 PE=1 SV=3	0	46.495	49	11	103	11	1	152	17.7	10.99	276.92	11	0	1.154	0.230451	0.347059	92.9	107.1	14.48	5.45
FALSE	High	Master Protein	Q9Y277	Voltage-dependent anion-selective channel protein 3 OS=Homo sapiens OX=9606 GN=VDAC3 PE=1 SV=1	0	46.487	37	10	86	9	1	283	30.6	8.66	227.5	10	0	1.643	0.00406052	0.0199174	75.7	124.3	27.77	7.24
FALSE	High	Master Protein	Q02978	Mitochondrial 2-oxoglutarate/malate carrier protein OS=Homo sapiens OX=9606 GN=SLC25A11 PE=1 SV=3	0	46.39	33	10	58	10	1	314	34	9.91	148.42	10	0	1.543	0.059851	0.130546	78.7	121.3	34.88	24.87
FALSE	High	Master Protein	Q9Y5A9	YTH domain-containing family protein 2 OS=Homo sapiens OX=9606 GN=YTHDF2 PE=1 SV=2	0	46.344	16	8	45	5	1	579	62.3	8.79	145.25	8	3	1.353	0.061765	0.133796	85	115	27.38	11.69
FALSE	High	Master Protein	O75084	Frizzled-7 OS=Homo sapiens OX=9606 GN=FZD7 PE=1 SV=2	0	12.285	6	4	15	3	1	574	63.6	7.81	36.79	4	0	31.266	1.36732e-05	0.000375002	6.2	193.8	5.8	9.16
FALSE	High	Master Protein	Q13526	Peptidyl-prolyl cis-trans isomerase NIMA-interacting 1 OS=Homo sapiens OX=9606 GN=PIN1 PE=1 SV=1	0	46.265	48	6	38	6	1	163	18.2	8.82	142.84	6	0	1.581	9.68101e-05	0.00153437	77.5	122.5	14.27	11.17
FALSE	High	Master Protein	Q01650	Large neutral amino acids transporter small subunit 1 OS=Homo sapiens OX=9606 GN=SLC7A5 PE=1 SV=2	0	46.222	11	5	62	5	1	507	55	7.72	223.65	5	0	1.553	2.62326e-06	0.000113339	78.4	121.6	7.78	7.6
FALSE	High	Master Protein	Q15645	Pachytene checkpoint protein 2 homolog OS=Homo sapiens OX=9606 GN=TRIP13 PE=1 SV=2	0	46.198	31	12	39	12	1	432	48.5	6.09	104.36	12	0	1.987	0.0351597	0.0895027	67	133	58.86	9.94
FALSE	High	Master Protein	P46783	Small ribosomal subunit protein eS10 OS=Homo sapiens OX=9606 GN=RPS10 PE=1 SV=1	0	46.104	52	10	77	9	1	165	18.9	10.15	224.42	10	0	0.896	0.502849	0.619525	105.5	94.5	17.44	9.91
FALSE	High	Master Protein	P61619	Protein transport protein Sec61 subunit alpha isoform 1 OS=Homo sapiens OX=9606 GN=SEC61A1 PE=1 SV=2	0	46.032	15	10	67	10	1	476	52.2	8.06	160.07	10	0	0.695	0.000272389	0.00312405	118	82	8.62	13.3
FALSE	High	Master Protein	Q5ZPR3	CD276 antigen OS=Homo sapiens OX=9606 GN=CD276 PE=1 SV=1	0	61.581	34	9	37	9	1	534	57.2	4.91	137.66	9	0	30.878	0.000133545	0.00190546	6.3	193.7	46.23	14.51
FALSE	High	Master Protein	Q8N8S7	Protein enabled homolog OS=Homo sapiens OX=9606 GN=ENAH PE=1 SV=2	0	45.698	16	8	39	8	1	591	66.5	6.93	139.22	8	0	0.942	0.700821	0.786615	103	97	37.21	17.81
FALSE	High	Master Protein	O94906	Pre-mRNA-processing factor 6 OS=Homo sapiens OX=9606 GN=PRPF6 PE=1 SV=1	0	45.693	14	13	33	13	1	941	106.9	8.25	86.18	13	0	1.262	0.0971185	0.18353	88.4	111.6	39.71	21.81
FALSE	High	Master Protein	P61026	Ras-related protein Rab-10 OS=Homo sapiens OX=9606 GN=RAB10 PE=1 SV=1	0	45.691	50	11	92	7	1	200	22.5	8.38	222.52	11	1	1.286	0.0149203	0.0504275	87.5	112.5	23.96	5.93
FALSE	High	Master Protein	P52789	Hexokinase-2 OS=Homo sapiens OX=9606 GN=HK2 PE=1 SV=2	0	45.671	14	12	42	8	1	917	102.3	6.05	97.33	12	0	1.276	0.00602363	0.0259466	87.9	112.1	17.09	13.54
FALSE	High	Master Protein	P18085	ADP-ribosylation factor 4 OS=Homo sapiens OX=9606 GN=ARF4 PE=1 SV=3	0	45.634	42	7	87	6	1	180	20.5	7.14	236.74	7	0	1.262	0.0186896	0.0577346	88.4	111.6	15.98	9.74
FALSE	High	Master Protein	Q93009	Ubiquitin carboxyl-terminal hydrolase 7 OS=Homo sapiens OX=9606 GN=USP7 PE=1 SV=2	0	45.572	13	14	23	14	1	1102	128.2	5.55	42.66	14	0	2.214	0.0078358	0.0312837	62.2	137.8	35.78	26.34
FALSE	High	Master Protein	P42766	Large ribosomal subunit protein uL29 OS=Homo sapiens OX=9606 GN=RPL35 PE=1 SV=2	0	45.515	43	8	87	8	1	123	14.5	11.05	230.85	8	0	1.075	0.153127	0.256623	96.4	103.6	8.29	6.25
FALSE	High	Master Protein	O14744	Protein arginine N-methyltransferase 5 OS=Homo sapiens OX=9606 GN=PRMT5 PE=1 SV=4	0	45.49	19	12	53	12	1	637	72.6	6.29	124.54	12	0	0.841	0.889688	0.924572	108.6	91.4	45.87	17
FALSE	High	Master Protein	P17655	Calpain-2 catalytic subunit OS=Homo sapiens OX=9606 GN=CAPN2 PE=1 SV=6	0	45.457	15	9	39	9	1	700	79.9	4.98	114.24	9	0	1.023	0.250634	0.368684	98.9	101.1	44.64	7.42
FALSE	High	Master Protein	Q969N2	GPI transamidase component PIG-T OS=Homo sapiens OX=9606 GN=PIGT PE=1 SV=1	0	13.038	6	3	8	3	1	578	65.7	8.38	19.31	3	0	30.695	3.42258e-07	3.39199e-05	6.3	193.7	36.84	14.97
FALSE	High	Master Protein	P43034	Platelet-activating factor acetylhydrolase IB subunit beta OS=Homo sapiens OX=9606 GN=PAFAH1B1 PE=1 SV=2	0	45.254	28	9	34	8	1	410	46.6	7.37	111.77	9	1	1.354	0.00692339	0.0284698	85	115	8.52	13.07
FALSE	High	Master Protein	P31350	Ribonucleoside-diphosphate reductase subunit M2 OS=Homo sapiens OX=9606 GN=RRM2 PE=1 SV=1	0	45.164	34	10	39	10	1	389	44.8	5.38	126.65	10	0	0.803	0.354195	0.475375	110.9	89.1	24.26	12.63
FALSE	High	Master Protein	P52292	Importin subunit alpha-1 OS=Homo sapiens OX=9606 GN=KPNA2 PE=1 SV=1	0	45.14	20	8	39	8	1	529	57.8	5.4	143.99	8	0	1.312	0.0713489	0.148281	86.5	113.5	52.97	15.82
FALSE	High	Master Protein	P31946	14-3-3 protein beta/alpha OS=Homo sapiens OX=9606 GN=YWHAB PE=1 SV=3	0	45.122	33	7	63	3	1	246	28.1	4.83	175.23	7	0	1.243	0.0579137	0.127023	89.2	110.8	31.04	10.3
FALSE	High	Master Protein	Q3ZCQ8	Mitochondrial import inner membrane translocase subunit TIM50 OS=Homo sapiens OX=9606 GN=TIMM50 PE=1 SV=2	0	45.087	23	6	41	6	1	353	39.6	8.37	120.87	6	0	1.453	0.00341614	0.0176631	81.5	118.5	18.13	7.08
FALSE	High	Master Protein	Q8N684	Cleavage and polyadenylation specificity factor subunit 7 OS=Homo sapiens OX=9606 GN=CPSF7 PE=1 SV=1	0	45.069	24	10	45	10	1	471	52	8	118.37	10	0	0.9	0.791005	0.856152	105.3	94.7	27.17	12.77
FALSE	High	Master Protein	Q8TEQ6	Gem-associated protein 5 OS=Homo sapiens OX=9606 GN=GEMIN5 PE=1 SV=3	0	45.053	10	14	18	14	1	1508	168.5	6.62	37.46	14	0	1.159	0.414879	0.534897	92.7	107.3	18.89	23.26
FALSE	High	Master Protein	Q9Y639	Neuroplastin OS=Homo sapiens OX=9606 GN=NPTN PE=1 SV=2	0	45.029	17	7	33	7	1	398	44.4	7.99	110.64	7	0	1.864	0.0784494	0.15871	69.8	130.2	76.04	11.31
FALSE	High	Master Protein	O60488	Long-chain-fatty-acid--CoA ligase 4 OS=Homo sapiens OX=9606 GN=ACSL4 PE=1 SV=2	0	44.998	17	10	51	8	1	711	79.1	8.38	130.66	10	0	0.825	0.370781	0.493644	109.6	90.4	65.92	9.55
FALSE	High	Master Protein	P14314	Glucosidase 2 subunit beta OS=Homo sapiens OX=9606 GN=PRKCSH PE=1 SV=2	0	44.85	23	11	31	11	1	528	59.4	4.41	82.77	11	0	0.961	0.511674	0.626969	102	98	58.18	25.37
FALSE	High	Master Protein	A8MW92	PHD finger protein 20-like protein 1 OS=Homo sapiens OX=9606 GN=PHF20L1 PE=1 SV=2	0	44.799	17	13	40	13	1	1017	114.9	6.83	98.7	13	0	0.725	0.0603661	0.131488	115.9	84.1	29.96	25.92
FALSE	High	Master Protein	Q969X6	U3 small nucleolar RNA-associated protein 4 homolog OS=Homo sapiens OX=9606 GN=UTP4 PE=1 SV=1	0	44.782	19	11	33	11	1	686	76.8	8.85	75.47	11	0	1.697	0.0822352	0.163434	74.2	125.8	40.76	31.21
FALSE	High	Master Protein	P53992	Protein transport protein Sec24C OS=Homo sapiens OX=9606 GN=SEC24C PE=1 SV=3	0	44.753	13	12	24	11	1	1094	118.2	7.06	59.19	12	0	1.02	0.44227	0.557759	99	101	49.95	16.78
FALSE	High	Master Protein	O75054	Immunoglobulin superfamily member 3 OS=Homo sapiens OX=9606 GN=IGSF3 PE=2 SV=3	0	76.23	23	20	43	20	1	1194	135.1	6.07	120.33	20	0	30.492	0.00123656	0.00881192	6.4	193.6	97.64	6.81
FALSE	High	Master Protein	Q14739	Delta(14)-sterol reductase LBR OS=Homo sapiens OX=9606 GN=LBR PE=1 SV=2	0	44.535	17	11	42	11	1	615	70.7	9.36	108.68	11	0	0.995	0.701713	0.787336	100.2	99.8	31.97	21.89
FALSE	High	Master Protein	Q9Y5M8	Signal recognition particle receptor subunit beta OS=Homo sapiens OX=9606 GN=SRPRB PE=1 SV=3	0	44.533	46	11	42	11	1	271	29.7	9.04	132.71	11	0	1.303	0.00735133	0.0298659	86.8	113.2	15.22	20.2
FALSE	High	Master Protein	Q6RFH5	WD repeat-containing protein 74 OS=Homo sapiens OX=9606 GN=WDR74 PE=1 SV=1	0	44.443	32	10	26	10	1	385	42.4	8.32	70.66	10	0	1.014	0.626658	0.725515	99.3	100.7	26.74	24.2
FALSE	High	Master Protein	Q16795	NADH dehydrogenase [ubiquinone] 1 alpha subcomplex subunit 9, mitochondrial OS=Homo sapiens OX=9606 GN=NDUFA9 PE=1 SV=2	0	44.316	29	10	31	10	1	377	42.5	9.8	82.81	10	0	1.062	0.196201	0.306954	97	103	65.51	14.49
FALSE	High	Master Protein	Q9UKU6	Thyrotropin-releasing hormone-degrading ectoenzyme OS=Homo sapiens OX=9606 GN=TRHDE PE=2 SV=1	0	41.666	11	10	34	10	1	1024	116.9	6.99	86.47	10	0	29.181	0.084189	0.165882	6.6	193.4	138.01	13.11
FALSE	High	Master Protein	O75821	Eukaryotic translation initiation factor 3 subunit G OS=Homo sapiens OX=9606 GN=EIF3G PE=1 SV=2	0	44.165	33	9	46	9	1	320	35.6	6.13	167.82	9	0	1.263	0.0459998	0.107788	88.4	111.6	16.75	5.13
FALSE	High	Master Protein	P52209	6-phosphogluconate dehydrogenase, decarboxylating OS=Homo sapiens OX=9606 GN=PGD PE=1 SV=3	0	44.15	21	9	38	9	1	483	53.1	7.23	111.22	9	0	0.822	0.0941495	0.179859	109.8	90.2	23.49	5.42
FALSE	High	Master Protein	O14828	Secretory carrier-associated membrane protein 3 OS=Homo sapiens OX=9606 GN=SCAMP3 PE=1 SV=3	0	44.095	31	6	35	6	1	347	38.3	7.64	132.39	6	0	0.99	0.896046	0.93026	100.5	99.5	24.47	37.81
FALSE	High	Master Protein	Q9GZR2	RNA exonuclease 4 OS=Homo sapiens OX=9606 GN=REXO4 PE=1 SV=2	0	44.056	32	11	46	11	1	422	46.6	9.77	128.32	11	0	0.905	0.32822	0.448724	105	95	11.29	22.94
FALSE	High	Master Protein	Q9UIG0	Tyrosine-protein kinase BAZ1B OS=Homo sapiens OX=9606 GN=BAZ1B PE=1 SV=2	0	43.98	8	12	35	12	1	1483	170.8	8.48	76.33	12	0	0.78	0.509769	0.625364	112.4	87.6	60.72	9.01
FALSE	High	Master Protein	P46779	Large ribosomal subunit protein eL28 OS=Homo sapiens OX=9606 GN=RPL28 PE=1 SV=3	0	43.972	47	10	96	10	1	137	15.7	12.02	265.76	10	0	0.977	0.879825	0.916889	101.2	98.8	8.29	4.16
FALSE	High	Master Protein	Q8WYP5	Protein ELYS OS=Homo sapiens OX=9606 GN=AHCTF1 PE=1 SV=3	0	43.942	5	10	34	10	1	2266	252.3	6.6	98.01	10	0	0.786	0.906588	0.936222	112	88	39.22	70.63
FALSE	High	Master Protein	P60866	Small ribosomal subunit protein uS10 OS=Homo sapiens OX=9606 GN=RPS20 PE=1 SV=1	0	43.762	29	5	76	5	1	119	13.4	9.94	269	5	0	1.663	0.000266493	0.00307882	75.1	124.9	14.68	13.99
FALSE	High	Master Protein	Q01780	Exosome component 10 OS=Homo sapiens OX=9606 GN=EXOSC10 PE=1 SV=2	0	43.708	16	12	37	12	1	885	100.8	8.46	101.19	12	0	0.545	0.24166	0.359356	129.5	70.5	47.34	15.78
FALSE	High	Master Protein	Q08170	Serine/arginine-rich splicing factor 4 OS=Homo sapiens OX=9606 GN=SRSF4 PE=1 SV=2	0	43.502	19	9	80	4	1	494	56.6	11.52	205.25	9	0	0.963	0.919616	0.945394	101.9	98.1	35.89	21.58
FALSE	High	Master Protein	Q15436	Protein transport protein Sec23A OS=Homo sapiens OX=9606 GN=SEC23A PE=1 SV=2	0	43.471	16	11	27	10	1	765	86.1	7.08	71.42	11	1	1.085	0.628214	0.726452	95.9	104.1	35.85	9.07
FALSE	High	Master Protein	Q9UJU6	Drebrin-like protein OS=Homo sapiens OX=9606 GN=DBNL PE=1 SV=1	0	43.437	27	9	22	9	1	430	48.2	5.05	59.85	9	0	1.552	0.261701	0.380721	78.4	121.6	35.72	55.22
FALSE	High	Master Protein	Q9Y388	RNA-binding motif protein, X-linked 2 OS=Homo sapiens OX=9606 GN=RBMX2 PE=1 SV=2	0	43.366	30	11	77	11	1	322	37.3	9.83	228.94	11	0	0.713	0.000658226	0.00571913	116.7	83.3	10.51	9.77
FALSE	High	Master Protein	O75153	Clustered mitochondria protein homolog OS=Homo sapiens OX=9606 GN=CLUH PE=1 SV=2	0	43.288	10	13	33	13	1	1309	146.6	6.13	85.72	13	0	1.432	0.0740031	0.151858	82.2	117.8	48.22	17.05
FALSE	High	Master Protein	P35251	Replication factor C subunit 1 OS=Homo sapiens OX=9606 GN=RFC1 PE=1 SV=4	0	43.268	12	11	23	11	1	1148	128.2	9.36	59.1	11	0	0.888	0.391613	0.514277	105.9	94.1	55.88	23.1
FALSE	High	Master Protein	Q9UBU8	Mortality factor 4-like protein 1 OS=Homo sapiens OX=9606 GN=MORF4L1 PE=1 SV=2	0	43.236	27	8	25	6	1	362	41.4	9.28	77.83	8	0	1.311	0.430537	0.546004	86.5	113.5	53.88	43.81
FALSE	High	Master Protein	Q9BY67	Cell adhesion molecule 1 OS=Homo sapiens OX=9606 GN=CADM1 PE=1 SV=2	0	66.496	27	8	23	8	1	442	48.5	5.07	105.77	8	0	28.948	0.0104957	0.0391756	6.7	193.3	53.77	7.44
FALSE	High	Master Protein	P27105	Stomatin OS=Homo sapiens OX=9606 GN=STOM PE=1 SV=3	0	43.111	32	7	48	7	1	288	31.7	7.88	144.06	7	0	1.329	0.0206486	0.0612936	85.9	114.1	22.83	7.85
FALSE	High	Master Protein	Q15185	Prostaglandin E synthase 3 OS=Homo sapiens OX=9606 GN=PTGES3 PE=1 SV=1	0	43.022	36	7	41	7	1	160	18.7	4.54	113.67	7	0	0.642	0.410771	0.53119	121.8	78.2	36.88	11.21
FALSE	High	Master Protein	Q9NR12	PDZ and LIM domain protein 7 OS=Homo sapiens OX=9606 GN=PDLIM7 PE=1 SV=1	0	42.938	27	11	38	11	1	457	49.8	8.41	100.38	11	0	1.418	0.0105609	0.0392211	82.7	117.3	26.76	15.12
FALSE	High	Master Protein	P49755	Transmembrane emp24 domain-containing protein 10 OS=Homo sapiens OX=9606 GN=TMED10 PE=1 SV=2	0	42.933	21	6	71	6	1	219	25	7.44	230.95	6	0	1.396	0.0484665	0.112482	83.5	116.5	40.56	14.5
FALSE	High	Master Protein	P99999	Cytochrome c OS=Homo sapiens OX=9606 GN=CYCS PE=1 SV=2	0	42.932	48	8	83	8	1	105	11.7	9.57	283.96	8	0	0.797	0.0194028	0.0590456	111.3	88.7	16.08	10.7
FALSE	High	Master Protein	Q9UKD2	mRNA turnover protein 4 homolog OS=Homo sapiens OX=9606 GN=MRTO4 PE=1 SV=2	0	42.918	44	10	40	10	1	239	27.5	8.29	101.5	10	0	1.673	0.0179693	0.0566186	74.8	125.2	34.44	6.38
FALSE	High	Master Protein	Q9BXP5	Serrate RNA effector molecule homolog OS=Homo sapiens OX=9606 GN=SRRT PE=1 SV=1	0	42.913	13	13	46	13	1	876	100.6	5.96	103.05	13	0	1.019	0.253647	0.371232	99.1	100.9	12.78	18.65
FALSE	High	Master Protein	O14646	Chromodomain-helicase-DNA-binding protein 1 OS=Homo sapiens OX=9606 GN=CHD1 PE=1 SV=2	0	42.865	7	13	48	9	1	1710	196.6	7.14	88.29	13	3	0.572	0.0471807	0.110065	127.2	72.8	32.24	25.92
FALSE	High	Master Protein	Q13501	Sequestosome-1 OS=Homo sapiens OX=9606 GN=SQSTM1 PE=1 SV=1	0	42.863	20	6	31	6	1	440	47.7	5.22	128.9	6	0	0.979	0.322366	0.44264	101.1	98.9	48.21	17.58
FALSE	High	Master Protein	Q9Y5J1	U3 small nucleolar RNA-associated protein 18 homolog OS=Homo sapiens OX=9606 GN=UTP18 PE=1 SV=3	0	42.808	16	7	29	7	1	556	62	8.76	100.62	7	0	0.767	0.624847	0.723823	113.2	86.8	50.43	15.31
FALSE	High	Master Protein	Q01081	Splicing factor U2AF 35 kDa subunit OS=Homo sapiens OX=9606 GN=U2AF1 PE=1 SV=3	0	42.756	40	8	58	8	1	240	27.9	8.81	162.49	8	0	0.812	0.0226828	0.0649788	110.4	89.6	15.63	7.89
FALSE	High	Master Protein	P19525	Interferon-induced, double-stranded RNA-activated protein kinase OS=Homo sapiens OX=9606 GN=EIF2AK2 PE=1 SV=2	0	42.645	19	11	38	11	1	551	62.1	8.4	80.82	11	0	1.539	0.00361907	0.0184106	78.8	121.2	28.34	16.68
FALSE	High	Master Protein	Q8WVK2	U4/U6.U5 small nuclear ribonucleoprotein 27 kDa protein OS=Homo sapiens OX=9606 GN=SNRNP27 PE=1 SV=1	0	42.603	30	4	41	4	1	155	18.8	11.62	152.37	4	0	0.666	0.0784367	0.15871	120	80	19.15	33.73
FALSE	High	Master Protein	O75940	Survival of motor neuron-related-splicing factor 30 OS=Homo sapiens OX=9606 GN=SMNDC1 PE=1 SV=1	0	42.603	43	6	27	6	1	238	26.7	7.24	105.39	6	0	0.439	0.04167	0.100479	139	61	44.31	27.79
FALSE	High	Master Protein	P62244	Small ribosomal subunit protein uS8 OS=Homo sapiens OX=9606 GN=RPS15A PE=1 SV=2	0	42.576	62	10	101	10	1	130	14.8	10.13	215.15	10	0	1.397	0.00683467	0.0281785	83.4	116.6	16.54	12.06
FALSE	High	Master Protein	P36957	Dihydrolipoyllysine-residue succinyltransferase component of 2-oxoglutarate dehydrogenase complex, mitochondrial OS=Homo sapiens OX=9606 GN=DLST PE=1 SV=4	0	42.557	22	9	64	9	1	453	48.7	8.95	166.98	9	0	0.785	0.014247	0.0488956	112	88	15.36	17.75
FALSE	High	Master Protein	P20020	Plasma membrane calcium-transporting ATPase 1 OS=Homo sapiens OX=9606 GN=ATP2B1 PE=1 SV=4	0	42.42	11	11	26	4	1	1220	134.6	5.91	74.73	11	0	0.834	0.32305	0.443192	109	91	22.65	14.44
FALSE	High	Master Protein	Q9UHD8	Septin-9 OS=Homo sapiens OX=9606 GN=SEPTIN9 PE=1 SV=2	0	42.178	17	9	51	9	1	586	65.4	8.97	125.88	9	0	1.263	0.0225886	0.0648308	88.4	111.6	22.88	11.16
FALSE	High	Master Protein	Q15014	Mortality factor 4-like protein 2 OS=Homo sapiens OX=9606 GN=MORF4L2 PE=1 SV=1	0	42.086	31	9	40	7	1	288	32.3	9.72	112.89	9	2	0.639	0.000828569	0.00670079	122	78	21.63	16.83
FALSE	High	Master Protein	Q14331	Protein FRG1 OS=Homo sapiens OX=9606 GN=FRG1 PE=1 SV=1	0	42.039	35	8	50	8	1	258	29.2	9.01	169.02	8	0	1.011	0.685989	0.774377	99.5	100.5	4.38	20.55
FALSE	High	Master Protein	P51665	26S proteasome non-ATPase regulatory subunit 7 OS=Homo sapiens OX=9606 GN=PSMD7 PE=1 SV=2	0	42.013	28	9	32	9	1	324	37	6.77	91.8	9	0	1.813	0.0134224	0.0472484	71.1	128.9	45.02	15.88
FALSE	High	Master Protein	O00429	Dynamin-1-like protein OS=Homo sapiens OX=9606 GN=DNM1L PE=1 SV=2	0	42.003	18	10	22	10	1	736	81.8	6.81	53.32	10	0	1.356	0.123514	0.218979	84.9	115.1	75.81	19.41
FALSE	High	Master Protein	Q9P273	Teneurin-3 OS=Homo sapiens OX=9606 GN=TENM3 PE=1 SV=3	0	31.424	5	10	16	10	1	2699	300.8	6.42	38.76	10	0	28.628	0.0023668	0.0135842	6.8	193.2	11.51	10.73
FALSE	High	Master Protein	Q8NG11	Tetraspanin-14 OS=Homo sapiens OX=9606 GN=TSPAN14 PE=1 SV=1	0	22.077	21	5	16	5	1	270	30.7	6.84	44.1	5	0	27.977	0.0329198	0.0855021	6.9	193.1	33.48	15.96
FALSE	High	Master Protein	P52565	Rho GDP-dissociation inhibitor 1 OS=Homo sapiens OX=9606 GN=ARHGDIA PE=1 SV=3	0	41.585	25	6	31	6	1	204	23.2	5.11	112.14	6	0	1.643	0.641942	0.736517	75.7	124.3	70.96	8.61
FALSE	High	Master Protein	Q15397	Pumilio homolog 3 OS=Homo sapiens OX=9606 GN=PUM3 PE=1 SV=3	0	41.545	18	14	35	14	1	648	73.5	9.64	71.85	14	0	0.801	0.301377	0.423782	111	89	27.6	18.93
FALSE	High	Master Protein	P29323	Ephrin type-B receptor 2 OS=Homo sapiens OX=9606 GN=EPHB2 PE=1 SV=5	0	189.137	35	29	130	25	1	1055	117.4	6.55	441.32	29	2	27.354	0.000161644	0.00221275	7.1	192.9	72.1	6.24
FALSE	High	Master Protein	P63173	Large ribosomal subunit protein eL38 OS=Homo sapiens OX=9606 GN=RPL38 PE=1 SV=2	0	41.52	53	7	70	7	1	70	8.2	10.1	185.23	7	0	2.219	0.00772828	0.0310114	62.1	137.9	47.39	20
FALSE	High	Master Protein	O00299	Chloride intracellular channel protein 1 OS=Homo sapiens OX=9606 GN=CLIC1 PE=1 SV=4	0	41.445	46	9	55	8	1	241	26.9	5.17	131.54	9	0	1.3	0.0103784	0.0388296	87	113	11.71	19.73
FALSE	High	Master Protein	Q16851	UTP--glucose-1-phosphate uridylyltransferase OS=Homo sapiens OX=9606 GN=UGP2 PE=1 SV=5	0	41.36	21	10	29	10	1	508	56.9	8.15	65.12	10	0	1.454	0.000961577	0.00729042	81.5	118.5	14.88	11.77
FALSE	High	Master Protein	Q8WW12	PEST proteolytic signal-containing nuclear protein OS=Homo sapiens OX=9606 GN=PCNP PE=1 SV=2	0	41.345	42	6	39	6	1	178	18.9	7.49	135.22	6	0	0.881	0.219294	0.333971	106.3	93.7	12.5	13.56
FALSE	High	Master Protein	P61204	ADP-ribosylation factor 3 OS=Homo sapiens OX=9606 GN=ARF3 PE=1 SV=2	0	41.319	41	7	108	5	1	181	20.6	7.43	302.25	7	3	1.196	0.614253	0.716695	91.1	108.9	66.05	6.05
FALSE	High	Master Protein	P13489	Ribonuclease inhibitor OS=Homo sapiens OX=9606 GN=RNH1 PE=1 SV=2	0	41.227	26	8	27	8	1	461	49.9	4.82	88.97	8	0	1.89	0.0535587	0.120574	69.2	130.8	56.07	42.39
FALSE	High	Master Protein	P63279	SUMO-conjugating enzyme UBC9 OS=Homo sapiens OX=9606 GN=UBE2I PE=1 SV=1	0	41.202	35	7	32	7	1	158	18	8.66	103.3	7	0	2.186	0.00390524	0.0194714	62.8	137.2	40.65	13.44
FALSE	High	Master Protein	O60245	Protocadherin-7 OS=Homo sapiens OX=9606 GN=PCDH7 PE=1 SV=2	0	87.023	16	13	52	13	1	1069	116	5.19	188.59	13	0	27.24	0.000230446	0.00280628	7.1	192.9	62.86	9.5
FALSE	High	Master Protein	O75683	Surfeit locus protein 6 OS=Homo sapiens OX=9606 GN=SURF6 PE=1 SV=3	0	41.036	18	6	23	6	1	361	41.4	10.64	59.58	6	0	0.641	0.0084329	0.0332052	121.8	78.2	29.39	15.95
FALSE	High	Master Protein	Q9Y512	Sorting and assembly machinery component 50 homolog OS=Homo sapiens OX=9606 GN=SAMM50 PE=1 SV=3	0	41.013	23	11	36	11	1	469	51.9	6.9	87.07	11	0	1.131	0.190524	0.300606	93.9	106.1	56.98	17.79
FALSE	High	Master Protein	Q9BWM7	Sideroflexin-3 OS=Homo sapiens OX=9606 GN=SFXN3 PE=1 SV=3	0	40.934	35	9	48	8	1	321	35.5	9.1	155.2	9	0	1.379	0.508205	0.62393	84.1	115.9	48.32	19.61
FALSE	High	Master Protein	P08758	Annexin A5 OS=Homo sapiens OX=9606 GN=ANXA5 PE=1 SV=2	0	40.72	28	10	69	10	1	320	35.9	5.05	176.44	10	0	1.573	3.50334e-05	0.000726943	77.7	122.3	10.79	5.64
FALSE	High	Master Protein	Q92769	Histone deacetylase 2 OS=Homo sapiens OX=9606 GN=HDAC2 PE=1 SV=2	0	40.718	24	10	56	4	1	488	55.3	5.91	138.7	10	0	3.249	0.0041058	0.0200348	47.1	152.9	18.45	51.3
FALSE	High	Master Protein	Q13330	Metastasis-associated protein MTA1 OS=Homo sapiens OX=9606 GN=MTA1 PE=1 SV=2	0	40.714	15	10	42	7	1	715	80.7	9.26	95.63	10	0	1.005	0.445312	0.560684	99.7	100.3	57.44	26.75
FALSE	High	Master Protein	Q96CS3	FAS-associated factor 2 OS=Homo sapiens OX=9606 GN=FAF2 PE=1 SV=2	0	40.659	27	8	25	8	1	445	52.6	5.62	77.42	8	0	1.303	0.882991	0.91943	86.8	113.2	57.6	25.37
FALSE	High	Master Protein	Q6PI48	Aspartate--tRNA ligase, mitochondrial OS=Homo sapiens OX=9606 GN=DARS2 PE=1 SV=1	0	40.611	20	11	38	11	1	645	73.5	8.02	78.7	11	0	1.648	0.0148323	0.0503021	75.5	124.5	38.7	16.58
FALSE	High	Master Protein	P02751	Fibronectin OS=Homo sapiens OX=9606 GN=FN1 PE=1 SV=5	0	39.719	5	11	21	11	1	2477	272.2	5.5	54.73	11	0	26.464	0.00027992	0.00319879	7.3	192.7	37.69	10.89
FALSE	High	Master Protein	O14908	PDZ domain-containing protein GIPC1 OS=Homo sapiens OX=9606 GN=GIPC1 PE=1 SV=2	0	40.302	31	9	19	9	1	333	36	6.28	60.44	9	0	1.675	0.142194	0.24321	74.8	125.2	50.43	26.8
FALSE	High	Master Protein	Q8IWA0	WD repeat-containing protein 75 OS=Homo sapiens OX=9606 GN=WDR75 PE=1 SV=1	0	40.246	13	9	27	9	1	830	94.4	5.96	77.08	9	0	1.318	0.117918	0.210955	86.3	113.7	64.83	13.91
FALSE	High	Master Protein	O43175	D-3-phosphoglycerate dehydrogenase OS=Homo sapiens OX=9606 GN=PHGDH PE=1 SV=4	0	62.291	26	11	72	11	1	533	56.6	6.71	212.87	11	0	26.035	2.13504e-06	0.00010485	7.4	192.6	45.86	19.03
FALSE	High	Master Protein	P62277	Small ribosomal subunit protein uS15 OS=Homo sapiens OX=9606 GN=RPS13 PE=1 SV=2	0	40.184	48	8	84	8	1	151	17.2	10.54	234.87	8	0	1.198	0.0309247	0.0812007	91	109	16.07	8.76
FALSE	High	Master Protein	Q99729	Heterogeneous nuclear ribonucleoprotein A/B OS=Homo sapiens OX=9606 GN=HNRNPAB PE=1 SV=2	0	40.155	24	10	56	9	1	332	36.2	8.21	157.64	10	0	1.73	2.57064e-05	0.000587521	73.3	126.7	12.12	13.7
FALSE	High	Master Protein	P29692	Elongation factor 1-delta OS=Homo sapiens OX=9606 GN=EEF1D PE=1 SV=5	0	40.146	27	5	37	5	1	281	31.1	5.01	142.14	5	0	1.379	0.00559686	0.0249329	84.1	115.9	18.65	18.75
FALSE	High	Master Protein	Q9UHI6	Probable ATP-dependent RNA helicase DDX20 OS=Homo sapiens OX=9606 GN=DDX20 PE=1 SV=2	0	40.146	17	12	22	12	1	824	92.2	6.95	54.26	12	0	1.222	0.316566	0.43715	90	110	18.56	21.94
FALSE	High	Master Protein	P04818	Thymidylate synthase OS=Homo sapiens OX=9606 GN=TYMS PE=1 SV=3	0	40.12	33	8	30	8	1	313	35.7	7.01	94.89	8	0	1.396	0.037837	0.0938653	83.5	116.5	36.26	6.75
FALSE	High	Master Protein	O60568	Multifunctional procollagen lysine hydroxylase and glycosyltransferase LH3 OS=Homo sapiens OX=9606 GN=PLOD3 PE=1 SV=1	0	40.114	16	11	35	11	1	738	84.7	6.05	81	11	0	1.085	0.395289	0.517535	95.9	104.1	20.02	11.62
FALSE	High	Master Protein	P62258	14-3-3 protein epsilon OS=Homo sapiens OX=9606 GN=YWHAE PE=1 SV=1	0	40.058	31	7	28	5	1	255	29.2	4.74	74.78	7	0	2.544	0.0493244	0.113667	56.4	143.6	20.32	192.97
FALSE	High	Master Protein	Q7L0Y3	tRNA methyltransferase 10 homolog C OS=Homo sapiens OX=9606 GN=TRMT10C PE=1 SV=2	0	40.045	31	11	39	11	1	403	47.3	9.36	75.13	11	0	0.98	0.666095	0.757341	101	99	28.19	5.12
FALSE	High	Master Protein	Q8IWS0	PHD finger protein 6 OS=Homo sapiens OX=9606 GN=PHF6 PE=1 SV=1	0	39.892	22	7	43	7	1	365	41.3	8.68	92.25	7	0	0.772	0.597975	0.701903	112.9	87.1	62.62	26.16
FALSE	High	Master Protein	Q5JVF3	PCI domain-containing protein 2 OS=Homo sapiens OX=9606 GN=PCID2 PE=1 SV=2	0	39.79	31	11	30	11	1	399	46	8.53	80.73	11	0	1.328	0.198865	0.309586	85.9	114.1	47.29	15.77
FALSE	High	Master Protein	P31942	Heterogeneous nuclear ribonucleoprotein H3 OS=Homo sapiens OX=9606 GN=HNRNPH3 PE=1 SV=2	0	39.755	32	9	54	8	1	346	36.9	6.87	131.61	9	0	1.07	0.196524	0.307306	96.6	103.4	18.67	6.19
FALSE	High	Master Protein	Q02218	2-oxoglutarate dehydrogenase complex component E1 OS=Homo sapiens OX=9606 GN=OGDH PE=1 SV=3	0	39.752	12	13	30	13	1	1023	115.9	6.86	54.61	13	0	1.126	0.151348	0.254452	94.1	105.9	19.42	17.76
FALSE	High	Master Protein	Q9UHN6	Inactive cell surface hyaluronidase CEMIP2 OS=Homo sapiens OX=9606 GN=CEMIP2 PE=1 SV=1	0	211.619	30	41	189	41	1	1383	154.3	8.15	507.17	41	0	24.655	7.07906e-06	0.000225529	7.8	192.2	40.75	7.88
FALSE	High	Master Protein	P52597	Heterogeneous nuclear ribonucleoprotein F OS=Homo sapiens OX=9606 GN=HNRNPF PE=1 SV=3	0	39.568	20	6	53	4	1	415	45.6	5.58	170.01	6	0	2.115	0.000373393	0.00387395	64.2	135.8	23.65	5.38
FALSE	High	Master Protein	P36542	ATP synthase subunit gamma, mitochondrial OS=Homo sapiens OX=9606 GN=ATP5F1C PE=1 SV=1	0	39.554	28	8	63	8	1	298	33	9.22	172.54	8	0	1.334	0.090602	0.174603	85.7	114.3	57	7.54
FALSE	High	Master Protein	Q99700	Ataxin-2 OS=Homo sapiens OX=9606 GN=ATXN2 PE=1 SV=2	0	39.422	10	10	25	10	1	1313	140.2	9.57	73.86	10	0	0.936	0.763517	0.835577	103.3	96.7	16.3	42.06
FALSE	High	Master Protein	Q9NQ55	Suppressor of SWI4 1 homolog OS=Homo sapiens OX=9606 GN=PPAN PE=2 SV=1	0	39.409	22	10	44	10	1	473	53.2	10.13	100.66	10	0	1.327	0.073495	0.151209	85.9	114.1	45.6	12.17
FALSE	High	Master Protein	Q8WXF1	Paraspeckle component 1 OS=Homo sapiens OX=9606 GN=PSPC1 PE=1 SV=1	0	39.169	19	10	27	9	1	523	58.7	6.67	76.72	10	0	1.841	0.0423435	0.10142	70.4	129.6	43	17.67
FALSE	High	Master Protein	Q9P265	Disco-interacting protein 2 homolog B OS=Homo sapiens OX=9606 GN=DIP2B PE=1 SV=3	0	39.103	8	12	22	12	1	1576	171.4	8.09	52.74	12	0	0.956	0.522139	0.636845	102.3	97.7	29.71	32.55
FALSE	High	Master Protein	Q9NTJ5	Phosphatidylinositol-3-phosphatase SAC1 OS=Homo sapiens OX=9606 GN=SACM1L PE=1 SV=2	0	39.037	16	9	37	9	1	587	66.9	7.12	86.42	9	0	1.295	0.118259	0.211326	87.1	112.9	31.24	26.59
FALSE	High	Master Protein	Q15651	High mobility group nucleosome-binding domain-containing protein 3 OS=Homo sapiens OX=9606 GN=HMGN3 PE=1 SV=2	0	38.707	42	4	36	4	1	99	10.7	9.66	152.17	4	0	0.892	0.37095	0.493661	105.7	94.3	36.48	22.33
FALSE	High	Master Protein	Q9Y295	Developmentally-regulated GTP-binding protein 1 OS=Homo sapiens OX=9606 GN=DRG1 PE=1 SV=1	0	38.682	30	9	35	8	1	367	40.5	8.9	90.55	9	1	0.871	0.312617	0.433785	106.9	93.1	36.57	38.12
FALSE	High	Master Protein	P46977	Dolichyl-diphosphooligosaccharide--protein glycosyltransferase subunit STT3A OS=Homo sapiens OX=9606 GN=STT3A PE=1 SV=2	0	38.675	14	11	86	9	1	705	80.5	8.07	169.24	11	0	0.869	0.0227639	0.0650876	107	93	8.49	10.11
FALSE	High	Master Protein	Q15021	Condensin complex subunit 1 OS=Homo sapiens OX=9606 GN=NCAPD2 PE=1 SV=3	0	38.667	10	11	23	11	1	1401	157.1	6.61	52.1	11	0	1.477	0.251813	0.369748	80.7	119.3	76.1	34.9
FALSE	High	Master Protein	Q13148	TAR DNA-binding protein 43 OS=Homo sapiens OX=9606 GN=TARDBP PE=1 SV=1	0	38.565	15	6	50	6	1	414	44.7	6.19	176.62	6	0	1.463	0.00587881	0.0256811	81.2	118.8	22.39	8.42
FALSE	High	Master Protein	Q9BRJ6	Uncharacterized protein C7orf50 OS=Homo sapiens OX=9606 GN=C7orf50 PE=1 SV=1	0	38.448	42	5	28	5	1	194	22.1	9.64	108.89	5	0	0.751	0.124397	0.220236	114.2	85.8	22.6	17.17
FALSE	High	Master Protein	O75844	CAAX prenyl protease 1 homolog OS=Homo sapiens OX=9606 GN=ZMPSTE24 PE=1 SV=2	0	38.425	19	10	50	10	1	475	54.8	7.49	126.03	10	0	0.955	0.631519	0.728534	102.3	97.7	40.51	16.51
FALSE	High	Master Protein	Q9NPE3	H/ACA ribonucleoprotein complex subunit 3 OS=Homo sapiens OX=9606 GN=NOP10 PE=1 SV=1	0	38.307	77	5	37	5	1	64	7.7	9.99	129.46	5	0	1.318	0.348659	0.47023	86.3	113.7	21.78	23.19
FALSE	High	Master Protein	P49257	Protein ERGIC-53 OS=Homo sapiens OX=9606 GN=LMAN1 PE=1 SV=2	0	38.196	17	6	22	6	1	510	57.5	6.77	64.63	6	0	2.444	4.12567e-05	0.000818388	58.1	141.9	21.66	26.72
FALSE	High	Master Protein	Q9UJZ1	Stomatin-like protein 2, mitochondrial OS=Homo sapiens OX=9606 GN=STOML2 PE=1 SV=1	0	38.154	28	8	27	8	1	356	38.5	7.39	80.62	8	0	1.125	0.717217	0.799895	94.1	105.9	74.84	55.11
FALSE	High	Master Protein	O60701	UDP-glucose 6-dehydrogenase OS=Homo sapiens OX=9606 GN=UGDH PE=1 SV=1	0	38.134	23	9	25	9	1	494	55	7.12	72.41	9	0	1.424	0.0644773	0.138153	82.5	117.5	42.35	26.69
FALSE	High	Master Protein	O00479	High mobility group nucleosome-binding domain-containing protein 4 OS=Homo sapiens OX=9606 GN=HMGN4 PE=1 SV=3	0	38.12	49	5	24	4	1	90	9.5	10.48	86.47	5	0	0.59	0.088897	0.172542	125.8	74.2	23.58	52.75
FALSE	High	Master Protein	Q9UHB6	LIM domain and actin-binding protein 1 OS=Homo sapiens OX=9606 GN=LIMA1 PE=1 SV=1	0	38.112	14	8	18	8	1	759	85.2	6.84	46.65	8	0	1.79	0.0162581	0.0531821	71.7	128.3	43.85	22.72
FALSE	High	Master Protein	P42892	Endothelin-converting enzyme 1 OS=Homo sapiens OX=9606 GN=ECE1 PE=1 SV=2	0	19.209	7	6	14	6	1	770	87.1	5.88	41.8	6	0	24.419			7.9	192.1		21.19
FALSE	High	Master Protein	P20340	Ras-related protein Rab-6A OS=Homo sapiens OX=9606 GN=RAB6A PE=1 SV=3	0	38.048	48	11	64	10	1	208	23.6	5.54	154.66	11	0	1.564	0.0738394	0.151719	78	122	66.34	16.46
FALSE	High	Master Protein	Q8NFJ5	Retinoic acid-induced protein 3 OS=Homo sapiens OX=9606 GN=GPRC5A PE=1 SV=2	0	38.032	20	4	22	4	1	357	40.2	8.15	47.16	4	0	1.396	0.00874626	0.0340081	83.5	116.5	17.85	17.82
FALSE	High	Master Protein	P55786	Puromycin-sensitive aminopeptidase OS=Homo sapiens OX=9606 GN=NPEPPS PE=1 SV=2	0	38.002	12	10	18	10	1	919	103.2	5.72	37.19	10	0	1.682	0.0218071	0.0635085	74.6	125.4	39.41	39.34
FALSE	High	Master Protein	Q6DD88	Atlastin-3 OS=Homo sapiens OX=9606 GN=ATL3 PE=1 SV=1	0	37.979	16	7	43	7	1	541	60.5	5.66	109.33	7	0	1.972	0.00908614	0.0348634	67.3	132.7	41.27	14.62
FALSE	High	Master Protein	Q13620	Cullin-4B OS=Homo sapiens OX=9606 GN=CUL4B PE=1 SV=4	0	37.806	10	9	38	3	1	913	103.9	7.37	91.29	9	5	1.533	0.032754	0.0851658	78.9	121.1	41.61	20.34
FALSE	High	Master Protein	P51153	Ras-related protein Rab-13 OS=Homo sapiens OX=9606 GN=RAB13 PE=1 SV=1	0	37.805	39	8	84	5	1	203	22.8	9.19	204.05	8	0	1.35	0.00145623	0.00960869	85.1	114.9	14.5	7.04
FALSE	High	Master Protein	Q9Y3U8	Large ribosomal subunit protein eL36 OS=Homo sapiens OX=9606 GN=RPL36 PE=1 SV=3	0	37.738	30	5	61	5	1	105	12.2	11.59	159.44	5	0	1.107	0.0634514	0.137072	94.9	105.1	16.63	6.44
FALSE	High	Master Protein	P48047	ATP synthase subunit O, mitochondrial OS=Homo sapiens OX=9606 GN=ATP5PO PE=1 SV=1	0	37.662	49	9	38	9	1	213	23.3	9.96	109.85	9	0	1.056	0.160407	0.265159	97.3	102.7	23.34	18.77
FALSE	High	Master Protein	Q9Y3A5	Ribosome maturation protein SBDS OS=Homo sapiens OX=9606 GN=SBDS PE=1 SV=4	0	37.563	42	10	29	10	1	250	28.7	8.75	84.96	10	0	3.315	0.0649529	0.138607	46.4	153.6	111.13	68.51
FALSE	High	Master Protein	P55072	Transitional endoplasmic reticulum ATPase OS=Homo sapiens OX=9606 GN=VCP PE=1 SV=4	0	37.539	13	11	19	11	1	806	89.3	5.26	48.26	11	0	1.318	0.158568	0.263173	86.3	113.7	46.27	10.44
FALSE	High	Master Protein	Q8WWQ0	PH-interacting protein OS=Homo sapiens OX=9606 GN=PHIP PE=1 SV=2	0	37.527	7	8	18	8	1	1821	206.6	8.85	51.55	8	0	0.437	0.0141835	0.0488213	139.2	60.8	77.84	40.07
FALSE	High	Master Protein	P62314	Small nuclear ribonucleoprotein Sm D1 OS=Homo sapiens OX=9606 GN=SNRPD1 PE=1 SV=1	0	37.403	38	4	40	4	1	119	13.3	11.56	138.47	4	0	1.699	0.038231	0.094425	74.1	125.9	60.55	8.33
FALSE	High	Master Protein	P61604	10 kDa heat shock protein, mitochondrial OS=Homo sapiens OX=9606 GN=HSPE1 PE=1 SV=2	0	37.282	76	9	87	9	1	102	10.9	8.92	205.03	9	0	1.044	0.311386	0.432772	97.8	102.2	10.23	4.83
FALSE	High	Master Protein	Q6L8Q7	2',5'-phosphodiesterase 12 OS=Homo sapiens OX=9606 GN=PDE12 PE=1 SV=2	0	37.278	20	8	17	8	1	609	67.3	6.57	48.81	8	0	1.952	0.00134545	0.00926537	67.7	132.3	33.03	18.65
FALSE	High	Master Protein	P00367	Glutamate dehydrogenase 1, mitochondrial OS=Homo sapiens OX=9606 GN=GLUD1 PE=1 SV=2	0	37.177	22	9	24	9	1	558	61.4	7.8	59.11	9	0	1.157	0.621736	0.722001	92.7	107.3	11.42	35.53
FALSE	High	Master Protein	Q5BKZ1	DBIRD complex subunit ZNF326 OS=Homo sapiens OX=9606 GN=ZNF326 PE=1 SV=2	0	37.163	19	9	22	9	1	582	65.6	5.15	57.34	9	0	1.37	0.0747512	0.152995	84.4	115.6	31.68	29.81
FALSE	High	Master Protein	Q92541	RNA polymerase-associated protein RTF1 homolog OS=Homo sapiens OX=9606 GN=RTF1 PE=1 SV=4	0	37.087	15	9	20	9	1	710	80.3	8.15	59.1	9	0	0.878	0.541316	0.652407	106.5	93.5	56.31	18.04
FALSE	High	Master Protein	P13591	Neural cell adhesion molecule 1 OS=Homo sapiens OX=9606 GN=NCAM1 PE=1 SV=3	0	47.533	14	8	25	8	1	858	94.5	4.87	79.45	8	0	24.332	0.36061	0.482342	7.9	192.1	169.72	9.84
FALSE	High	Master Protein	O43809	Cleavage and polyadenylation specificity factor subunit 5 OS=Homo sapiens OX=9606 GN=NUDT21 PE=1 SV=1	0	37.05	27	7	69	7	1	227	26.2	8.82	202.35	7	0	0.645	4.67662e-05	0.000893944	121.6	78.4	12.9	8.81
FALSE	High	Master Protein	Q9UBE0	SUMO-activating enzyme subunit 1 OS=Homo sapiens OX=9606 GN=SAE1 PE=1 SV=1	0	37.033	26	9	27	9	1	346	38.4	5.3	68.32	9	0	1.839	0.012907	0.0460374	70.4	129.6	38.81	19.79
FALSE	High	Master Protein	Q02790	Peptidyl-prolyl cis-trans isomerase FKBP4 OS=Homo sapiens OX=9606 GN=FKBP4 PE=1 SV=3	0	36.989	16	6	43	6	1	459	51.8	5.43	148.47	6	0	1.507	0.175862	0.284154	79.8	120.2	24.98	26.52
FALSE	High	Master Protein	O00592	Podocalyxin OS=Homo sapiens OX=9606 GN=PODXL PE=1 SV=2	0	14.964	7	4	16	4	1	558	58.6	5.49	28.79	4	0	24.192	0.0234291	0.0665324	7.9	192.1	80.29	7.03
FALSE	High	Master Protein	P39656	Dolichyl-diphosphooligosaccharide--protein glycosyltransferase 48 kDa subunit OS=Homo sapiens OX=9606 GN=DDOST PE=1 SV=4	0	36.893	23	11	73	11	1	456	50.8	6.55	131.98	11	0	1.146	0.132801	0.231284	93.2	106.8	25.04	6.07
FALSE	High	Master Protein	Q01130	Serine/arginine-rich splicing factor 2 OS=Homo sapiens OX=9606 GN=SRSF2 PE=1 SV=4	0	36.774	23	5	49	3	1	221	25.5	11.85	156.15	5	2	0.587	2.64433e-05	0.000600015	126	74	6.13	12.09
FALSE	High	Master Protein	Q00796	Sorbitol dehydrogenase OS=Homo sapiens OX=9606 GN=SORD PE=1 SV=4	0	36.751	26	9	35	9	1	357	38.3	7.97	93.86	9	0	1.054	0.249106	0.367023	97.4	102.6	17.75	22.25
FALSE	High	Master Protein	P29320	Ephrin type-A receptor 3 OS=Homo sapiens OX=9606 GN=EPHA3 PE=1 SV=2	0	36.629	11	9	18	6	1	983	110.1	6.76	51.62	9	2	2.739	0.00082137	0.00667681	53.5	146.5	25.88	6.01
FALSE	High	Master Protein	Q8TC12	Retinol dehydrogenase 11 OS=Homo sapiens OX=9606 GN=RDH11 PE=1 SV=2	0	36.457	30	7	33	7	1	318	35.4	8.82	107.14	7	0	1.309	0.0574958	0.126371	86.6	113.4	27.36	29.99
FALSE	High	Master Protein	P61081	NEDD8-conjugating enzyme Ubc12 OS=Homo sapiens OX=9606 GN=UBE2M PE=1 SV=1	0	36.451	45	10	79	10	1	183	20.9	7.69	170.8	10	0	1.394	0.00408778	0.0199889	83.5	116.5	15.99	5.13
FALSE	High	Master Protein	Q14974	Importin subunit beta-1 OS=Homo sapiens OX=9606 GN=KPNB1 PE=1 SV=2	0	36.405	12	8	28	8	1	876	97.1	4.78	81.05	8	0	1.853	0.0174469	0.055695	70.1	129.9	50.9	7.28
FALSE	High	Master Protein	P28340	DNA polymerase delta catalytic subunit OS=Homo sapiens OX=9606 GN=POLD1 PE=1 SV=2	0	36.366	10	11	24	10	1	1107	123.6	7.03	50.16	11	0	1.189	0.138167	0.23839	91.4	108.6	53.45	12.68
FALSE	High	Master Protein	P46100	Transcriptional regulator ATRX OS=Homo sapiens OX=9606 GN=ATRX PE=1 SV=6	0	36.323	3	7	16	7	1	2492	282.4	6.55	58.55	7	0	0.617	0.544599	0.654348	123.7	76.3	64.41	19.2
FALSE	High	Master Protein	Q92973	Transportin-1 OS=Homo sapiens OX=9606 GN=TNPO1 PE=1 SV=2	0	36.277	14	10	39	10	1	898	102.3	4.98	85.66	10	0	3.39	3.07389e-06	0.000128807	45.6	154.4	23.43	14.96
FALSE	High	Master Protein	P23229	Integrin alpha-6 OS=Homo sapiens OX=9606 GN=ITGA6 PE=1 SV=5	0	171.995	36	38	145	38	1	1130	126.5	6.61	424.45	38	0	23.26	3.08838e-05	0.000662636	8.2	191.8	47.33	5.24
FALSE	High	Master Protein	Q99805	Transmembrane 9 superfamily member 2 OS=Homo sapiens OX=9606 GN=TM9SF2 PE=1 SV=1	0	36.254	16	7	25	7	1	663	75.7	7.44	86.25	7	0	1.513	0.0637798	0.137327	79.6	120.4	54.43	18.9
FALSE	High	Master Protein	Q03135	Caveolin-1 OS=Homo sapiens OX=9606 GN=CAV1 PE=1 SV=4	0	36.248	38	6	43	6	1	178	20.5	6.02	132.06	6	0	2.576	0.000750022	0.00624884	55.9	144.1	36.28	16.21
FALSE	High	Master Protein	O95490	Adhesion G protein-coupled receptor L2 OS=Homo sapiens OX=9606 GN=ADGRL2 PE=1 SV=2	0	68.913	12	14	41	14	1	1459	163.2	6.43	131.99	14	0	22.146	9.89884e-07	7.15715e-05	8.6	191.4	19.95	4.93
FALSE	High	Master Protein	Q9BZE1	Large ribosomal subunit protein mL37 OS=Homo sapiens OX=9606 GN=MRPL37 PE=1 SV=2	0	36.223	25	7	13	7	1	423	48.1	8.59	46.26	7	0	0.922	0.748291	0.821708	104	96	51.79	22.3
FALSE	High	Master Protein	P11047	Laminin subunit gamma-1 OS=Homo sapiens OX=9606 GN=LAMC1 PE=1 SV=3	0	101.67	12	17	61	17	1	1609	177.5	5.12	190.14	17	0	22.139	0.00203051	0.0123873	8.6	191.4	105.16	3.8
FALSE	High	Master Protein	P43897	Elongation factor Ts, mitochondrial OS=Homo sapiens OX=9606 GN=TSFM PE=1 SV=2	0	36.174	27	6	32	6	1	325	35.4	8.38	111.54	6	0	1.254	0.158705	0.263173	88.7	111.3	28.39	4.7
FALSE	High	Master Protein	Q15269	Periodic tryptophan protein 2 homolog OS=Homo sapiens OX=9606 GN=PWP2 PE=1 SV=2	0	36.138	12	10	32	10	1	919	102.4	6.15	75.72	10	0	1.356	0.0338494	0.0873695	84.9	115.1	18.61	24.86
FALSE	High	Master Protein	P57088	Transmembrane protein 33 OS=Homo sapiens OX=9606 GN=TMEM33 PE=1 SV=2	0	35.839	29	8	54	8	1	247	28	9.7	140.29	8	0	1.556	0.0214251	0.0627454	78.3	121.7	41.44	16.25
FALSE	High	Master Protein	Q5JWF2	Guanine nucleotide-binding protein G(s) subunit alpha isoforms XLas OS=Homo sapiens OX=9606 GN=GNAS PE=1 SV=2	0	35.825	10	9	44	8	1	1037	111	5.03	110.54	9	0	1.573	0.035671	0.0903666	77.7	122.3	34.38	22.83
FALSE	High	Master Protein	O60739	Eukaryotic translation initiation factor 1b OS=Homo sapiens OX=9606 GN=EIF1B PE=1 SV=2	0	35.802	50	5	27	5	1	113	12.8	7.37	99.21	5	0	1.39	0.0710715	0.147863	83.7	116.3	58.78	9.44
FALSE	High	Master Protein	P60228	Eukaryotic translation initiation factor 3 subunit E OS=Homo sapiens OX=9606 GN=EIF3E PE=1 SV=1	0	35.786	23	10	56	10	1	445	52.2	6.04	133.93	10	0	1.468	0.0229766	0.0655811	81	119	35.03	10.01
FALSE	High	Master Protein	Q9UBF2	Coatomer subunit gamma-2 OS=Homo sapiens OX=9606 GN=COPG2 PE=1 SV=1	0	35.779	10	8	31	5	1	871	97.6	5.81	94.89	8	0	1.567	0.105168	0.193864	77.9	122.1	36.62	4.82
FALSE	High	Master Protein	Q96A33	PAT complex subunit CCDC47 OS=Homo sapiens OX=9606 GN=CCDC47 PE=1 SV=1	0	35.745	18	8	12	8	1	483	55.8	4.87	33.72	8	0	0.826	0.166085	0.272829	109.5	90.5	92.68	28.72
FALSE	High	Master Protein	P50479	PDZ and LIM domain protein 4 OS=Homo sapiens OX=9606 GN=PDLIM4 PE=1 SV=2	0	35.686	35	9	37	9	1	330	35.4	7.91	106.39	9	0	1.531	0.0118971	0.0432795	79	121	22.93	14.17
FALSE	High	Master Protein	Q13425	Beta-2-syntrophin OS=Homo sapiens OX=9606 GN=SNTB2 PE=1 SV=1	0	35.657	21	12	19	12	1	540	57.9	8.82	40.44	12	0	1.494	0.0637977	0.137327	80.2	119.8	53.16	57.84
FALSE	High	Master Protein	Q9GZR7	ATP-dependent RNA helicase DDX24 OS=Homo sapiens OX=9606 GN=DDX24 PE=1 SV=1	0	35.447	12	9	27	9	1	859	96.3	9.06	68.29	9	0	0.697	0.0210227	0.0620257	117.8	82.2	20.58	21.91
FALSE	High	Master Protein	Q9UNX4	WD repeat-containing protein 3 OS=Homo sapiens OX=9606 GN=WDR3 PE=1 SV=1	0	35.437	12	11	42	11	1	943	106	6.64	92.02	11	0	1.443	0.0561764	0.124424	81.9	118.1	50.95	10.41
FALSE	High	Master Protein	A5YKK6	CCR4-NOT transcription complex subunit 1 OS=Homo sapiens OX=9606 GN=CNOT1 PE=1 SV=2	0	35.36	5	11	25	11	1	2376	266.8	7.11	57.07	11	0	0.743	0.306512	0.42795	114.7	85.3	77.38	13.62
FALSE	High	Master Protein	Q15836	Vesicle-associated membrane protein 3 OS=Homo sapiens OX=9606 GN=VAMP3 PE=1 SV=3	0	35.356	40	4	20	4	1	100	11.3	8.79	84.17	4	0	3.868	0.000505795	0.00489349	41.1	158.9	34.33	10.31
FALSE	High	Master Protein	Q92499	ATP-dependent RNA helicase DDX1 OS=Homo sapiens OX=9606 GN=DDX1 PE=1 SV=2	0	35.316	16	11	47	11	1	740	82.4	7.23	115.31	11	0	1.508	0.0187612	0.0578425	79.7	120.3	27.28	12.24
FALSE	High	Master Protein	P53582	Methionine aminopeptidase 1 OS=Homo sapiens OX=9606 GN=METAP1 PE=1 SV=2	0	35.292	30	9	22	9	1	386	43.2	7.17	65.86	9	0	1.446	0.0105152	0.039202	81.8	118.2	17.07	21.32
FALSE	High	Master Protein	Q9NVA2	Septin-11 OS=Homo sapiens OX=9606 GN=SEPTIN11 PE=1 SV=3	0	35.152	27	11	48	7	1	429	49.4	6.81	123.77	11	3	1.527	0.0329376	0.0855021	79.1	120.9	45.24	23.1
FALSE	High	Master Protein	Q92620	Pre-mRNA-splicing factor ATP-dependent RNA helicase PRP16 OS=Homo sapiens OX=9606 GN=DHX38 PE=1 SV=2	0	31.635	10	10	15	10	1	1227	140.4	6.54	36.3	10	0	22.072	0.000383716	0.00394215	8.7	191.3	52.02	27.94
FALSE	High	Master Protein	P14678	Small nuclear ribonucleoprotein-associated proteins B and B' OS=Homo sapiens OX=9606 GN=SNRPB PE=1 SV=2	0	35.1	25	6	54	6	1	240	24.6	11.19	142.33	6	0	1.492	7.0182e-05	0.00122975	80.3	119.7	8.8	9.39
FALSE	High	Master Protein	Q99442	Translocation protein SEC62 OS=Homo sapiens OX=9606 GN=SEC62 PE=1 SV=1	0	35.099	17	7	46	7	1	399	45.8	7.12	134.14	7	0	2.108	0.00440261	0.0209756	64.4	135.6	41.82	8.38
FALSE	High	Master Protein	Q96BK5	PIN2/TERF1-interacting telomerase inhibitor 1 OS=Homo sapiens OX=9606 GN=PINX1 PE=1 SV=2	0	35.088	21	6	22	6	1	328	37	9.6	73.36	6	0	0.518	0.00246726	0.0138712	131.7	68.3	8.31	28.26
FALSE	High	Master Protein	P30044	Peroxiredoxin-5, mitochondrial OS=Homo sapiens OX=9606 GN=PRDX5 PE=1 SV=4	0	35.016	47	7	46	7	1	214	22.1	8.7	122.81	7	0	3.36	0.00580226	0.0254565	45.9	154.1	64.48	23.02
FALSE	High	Master Protein	Q8TF66	Leucine-rich repeat-containing protein 15 OS=Homo sapiens OX=9606 GN=LRRC15 PE=1 SV=2	0	34.932	15	9	21	9	1	581	64.3	6.71	52.6	9	0	2.812	0.0146102	0.0497631	52.5	147.5	68.55	24.63
FALSE	High	Master Protein	P47756	F-actin-capping protein subunit beta OS=Homo sapiens OX=9606 GN=CAPZB PE=1 SV=5	0	34.923	38	8	29	8	1	272	30.6	6	80.81	8	0	1.315	0.212221	0.325873	86.4	113.6	52.87	8.96
FALSE	High	Master Protein	O60462	Neuropilin-2 OS=Homo sapiens OX=9606 GN=NRP2 PE=1 SV=3	0	169.035	34	28	139	28	1	931	104.8	5.17	434.41	28	0	21.767	7.81207e-05	0.00133185	8.8	191.2	56.01	9.69
FALSE	High	Master Protein	P61158	Actin-related protein 3 OS=Homo sapiens OX=9606 GN=ACTR3 PE=1 SV=3	0	34.839	33	10	40	10	1	418	47.3	5.88	101.84	10	0	1.242	0.0998738	0.187278	89.2	110.8	21.69	17.83
FALSE	High	Master Protein	P00387	NADH-cytochrome b5 reductase 3 OS=Homo sapiens OX=9606 GN=CYB5R3 PE=1 SV=3	0	34.685	24	6	41	6	1	301	34.2	7.59	130.2	6	0	2.075	0.000105063	0.00165117	65	135	20.43	10.18
FALSE	High	Master Protein	Q14118	Dystroglycan 1 OS=Homo sapiens OX=9606 GN=DAG1 PE=1 SV=2	0	53.583	7	6	46	6	1	895	97.4	8.56	151.51	6	0	21.247	0.000728986	0.00616413	9	191	71.94	8.73
FALSE	High	Master Protein	Q9H2U1	ATP-dependent DNA/RNA helicase DHX36 OS=Homo sapiens OX=9606 GN=DHX36 PE=1 SV=2	0	34.492	10	8	11	8	1	1008	114.7	7.68	26.1	8	0	1.218	0.784421	0.851657	90.2	109.8	72.91	29.41
FALSE	High	Master Protein	Q9BXJ9	N-alpha-acetyltransferase 15, NatA auxiliary subunit OS=Homo sapiens OX=9606 GN=NAA15 PE=1 SV=1	0	34.482	11	10	32	10	1	866	101.2	7.42	71.86	10	0	1.368	0.251485	0.369439	84.4	115.6	65.43	50.25
FALSE	High	Master Protein	P68400	Casein kinase II subunit alpha OS=Homo sapiens OX=9606 GN=CSNK2A1 PE=1 SV=1	0	34.456	20	7	24	6	1	391	45.1	7.74	54.87	7	1	1.25	0.0662615	0.140733	88.9	111.1	21.76	17.84
FALSE	High	Master Protein	P22061	Protein-L-isoaspartate(D-aspartate) O-methyltransferase OS=Homo sapiens OX=9606 GN=PCMT1 PE=1 SV=4	0	34.437	42	7	16	7	1	227	24.6	7.21	39.64	7	0	1.09	0.592616	0.69665	95.7	104.3	33.27	50.67
FALSE	High	Master Protein	Q8IUF8	Ribosomal oxygenase 2 OS=Homo sapiens OX=9606 GN=RIOX2 PE=1 SV=1	0	34.421	20	8	15	8	1	465	52.8	6.7	32.35	8	0	2.259	0.079601	0.160218	61.4	138.6	65.74	25.27
FALSE	High	Master Protein	Q99985	Semaphorin-3C OS=Homo sapiens OX=9606 GN=SEMA3C PE=2 SV=2	0	36.261	16	10	29	10	1	751	85.2	8.69	67.89	10	0	21.141			9	191		13.67
FALSE	High	Master Protein	P38606	V-type proton ATPase catalytic subunit A OS=Homo sapiens OX=9606 GN=ATP6V1A PE=1 SV=2	0	34.281	18	10	41	10	1	617	68.3	5.52	111.67	10	0	1.964	0.0203979	0.0609663	67.5	132.5	56.97	8.6
FALSE	High	Master Protein	P61981	14-3-3 protein gamma OS=Homo sapiens OX=9606 GN=YWHAG PE=1 SV=2	0	34.211	29	7	47	4	1	247	28.3	4.89	124.34	7	1	1.184	0.056051	0.124321	91.6	108.4	7.83	16.82
FALSE	High	Master Protein	O95433	Activator of 90 kDa heat shock protein ATPase homolog 1 OS=Homo sapiens OX=9606 GN=AHSA1 PE=1 SV=1	0	34.175	30	9	39	9	1	338	38.3	5.53	96.94	9	0	1.534	0.0494601	0.1137	78.9	121.1	46.22	24.97
FALSE	High	Master Protein	Q9P035	Very-long-chain (3R)-3-hydroxyacyl-CoA dehydratase 3 OS=Homo sapiens OX=9606 GN=HACD3 PE=1 SV=2	0	34.116	19	8	44	8	1	362	43.1	8.94	125.35	8	0	1.66	0.00982214	0.037012	75.2	124.8	27.29	13.55
FALSE	High	Master Protein	O94919	Endonuclease domain-containing 1 protein OS=Homo sapiens OX=9606 GN=ENDOD1 PE=1 SV=2	0	20.039	12	4	11	4	1	500	55	5.71	40.73	4	0	20.056	1.2561e-05	0.000353726	9.5	190.5	61.24	34.25
FALSE	High	Master Protein	Q6P1J9	Parafibromin OS=Homo sapiens OX=9606 GN=CDC73 PE=1 SV=1	0	33.923	20	11	40	11	1	531	60.5	9.61	78.37	11	0	0.867	0.478885	0.595502	107.1	92.9	17.91	11.34
FALSE	High	Master Protein	Q9NQW6	Anillin OS=Homo sapiens OX=9606 GN=ANLN PE=1 SV=2	0	33.784	11	11	24	11	1	1124	124.1	8.07	45.37	11	0	1.248	0.35392	0.475208	89	111	37.34	23.48
FALSE	High	Master Protein	Q9UK53	Inhibitor of growth protein 1 OS=Homo sapiens OX=9606 GN=ING1 PE=1 SV=2	0	33.689	16	3	21	3	1	422	46.7	9.06	95.37	3	0	0.458	0.0438298	0.103705	137.2	62.8	37.32	38.71
FALSE	High	Master Protein	O75436	Vacuolar protein sorting-associated protein 26A OS=Homo sapiens OX=9606 GN=VPS26A PE=1 SV=2	0	33.687	27	6	26	6	1	327	38.1	6.57	80.86	6	0	1.57	0.0216722	0.0632909	77.8	122.2	36.15	13.77
FALSE	High	Master Protein	Q8WUM0	Nuclear pore complex protein Nup133 OS=Homo sapiens OX=9606 GN=NUP133 PE=1 SV=2	0	33.506	11	10	16	10	1	1156	128.9	5.1	38.66	10	0	1.11	0.385852	0.508132	94.8	105.2	105.23	52.31
FALSE	High	Master Protein	P60981	Destrin OS=Homo sapiens OX=9606 GN=DSTN PE=1 SV=3	0	33.498	32	6	49	6	1	165	18.5	7.85	148.7	6	0	1.897	0.00207666	0.0125081	69	131	28.95	8.04
FALSE	High	Master Protein	O43633	Charged multivesicular body protein 2a OS=Homo sapiens OX=9606 GN=CHMP2A PE=1 SV=1	0	10.78	19	4	6	4	1	222	25.1	5.97	13.42	4	0	20.051	0.000415469	0.00418769	9.5	190.5	48.7	31.77
FALSE	High	Master Protein	P62841	Small ribosomal subunit protein uS19 OS=Homo sapiens OX=9606 GN=RPS15 PE=1 SV=2	0	33.369	23	4	48	4	1	145	17	10.39	126.09	4	0	1.074	0.819111	0.873386	96.4	103.6	15.48	9.48
FALSE	High	Master Protein	Q9ULF5	Zinc transporter ZIP10 OS=Homo sapiens OX=9606 GN=SLC39A10 PE=1 SV=2	0	47.801	12	10	34	10	1	831	94.1	6.76	83.23	10	0	18.815	6.55603e-05	0.00117066	10.1	189.9	56.97	4
FALSE	High	Master Protein	P51116	RNA-binding protein FXR2 OS=Homo sapiens OX=9606 GN=FXR2 PE=1 SV=2	0	33.302	14	8	32	5	1	673	74.2	6.23	74.29	8	1	3.728	0.00536779	0.0243597	42.3	157.7	51.93	19.86
FALSE	High	Master Protein	Q9Y3E1	Hepatoma-derived growth factor-related protein 3 OS=Homo sapiens OX=9606 GN=HDGFL3 PE=1 SV=1	0	33.299	28	5	40	4	1	203	22.6	7.99	127.21	5	0	1.029	0.271986	0.393326	98.6	101.4	56.56	15.53
FALSE	High	Master Protein	Q6P1N0	Coiled-coil and C2 domain-containing protein 1A OS=Homo sapiens OX=9606 GN=CC2D1A PE=1 SV=1	0	15.081	4	4	5	4	1	951	104	8.09	13	4	0	18.487	0.000562166	0.00513675	10.3	189.7	27.81	30
FALSE	High	Master Protein	Q9UHB9	Signal recognition particle subunit SRP68 OS=Homo sapiens OX=9606 GN=SRP68 PE=1 SV=2	0	33.231	15	9	19	9	1	627	70.7	8.56	50.57	9	0	1.005	0.453809	0.569762	99.8	100.2	50.82	34.74
FALSE	High	Master Protein	P23193	Transcription elongation factor A protein 1 OS=Homo sapiens OX=9606 GN=TCEA1 PE=1 SV=2	0	33.201	33	9	28	9	1	301	33.9	8.38	82.16	9	0	1.803	0.0754177	0.154159	71.4	128.6	63.9	9.59
FALSE	High	Master Protein	O60684	Importin subunit alpha-7 OS=Homo sapiens OX=9606 GN=KPNA6 PE=1 SV=1	0	33.129	18	9	36	4	1	536	60	4.98	73.46	9	3	1.696	0.0223755	0.0645825	74.2	125.8	37.25	10.66
FALSE	High	Master Protein	O00267	Transcription elongation factor SPT5 OS=Homo sapiens OX=9606 GN=SUPT5H PE=1 SV=1	0	33.117	9	8	16	8	1	1087	120.9	5.06	49.78	8	0	1.949	0.0381833	0.0943809	67.8	132.2	68	9.48
FALSE	High	Master Protein	O95831	Apoptosis-inducing factor 1, mitochondrial OS=Homo sapiens OX=9606 GN=AIFM1 PE=1 SV=1	0	33.095	14	7	26	7	1	613	66.9	8.95	83.79	7	0	1.801	0.0557527	0.123834	71.4	128.6	49.5	10.13
FALSE	High	Master Protein	P24928	DNA-directed RNA polymerase II subunit RPB1 OS=Homo sapiens OX=9606 GN=POLR2A PE=1 SV=2	0	33.067	6	9	13	9	1	1970	217	7.37	30.83	9	0	0.877	0.719017	0.800769	106.6	93.4	51.95	26.76
FALSE	High	Master Protein	Q9HCG8	Pre-mRNA-splicing factor CWC22 homolog OS=Homo sapiens OX=9606 GN=CWC22 PE=1 SV=3	0	33.044	8	7	25	7	1	908	105.4	7.03	54.95	7	0	0.696	0.0539339	0.121246	117.9	82.1	27.12	33.1
FALSE	High	Master Protein	Q96G23	Ceramide synthase 2 OS=Homo sapiens OX=9606 GN=CERS2 PE=1 SV=1	0	33.033	12	6	29	6	1	380	44.8	8.98	81.29	6	0	2.052	0.0291693	0.0785654	65.5	134.5	52.96	9.74
FALSE	High	Master Protein	O15226	NF-kappa-B-repressing factor OS=Homo sapiens OX=9606 GN=NKRF PE=1 SV=2	0	32.985	16	9	15	9	1	690	77.6	8.79	34.49	9	0	0.988	0.513798	0.629084	100.6	99.4	31.25	23.99
FALSE	High	Master Protein	Q8WUH6	Transmembrane protein 263 OS=Homo sapiens OX=9606 GN=TMEM263 PE=1 SV=1	0	32.959	49	4	39	4	1	116	11.7	9.32	116.3	4	0	1.572	8.61938e-05	0.00143082	77.8	122.2	12.68	11.59
FALSE	High	Master Protein	Q15942	Zyxin OS=Homo sapiens OX=9606 GN=ZYX PE=1 SV=1	0	32.955	19	7	40	7	1	572	61.2	6.67	125.22	7	0	0.869	0.554883	0.663923	107	93	36.04	19.23
FALSE	High	Master Protein	Q13616	Cullin-1 OS=Homo sapiens OX=9606 GN=CUL1 PE=1 SV=2	0	32.948	13	9	19	9	1	776	89.6	8	47.44	9	0	1.087	0.277538	0.397888	95.8	104.2	52.23	26.56
FALSE	High	Master Protein	Q9UKY7	Protein CDV3 homolog OS=Homo sapiens OX=9606 GN=CDV3 PE=1 SV=1	0	32.881	26	5	26	5	1	258	27.3	6.4	86.39	5	0	0.929	0.23369	0.350701	103.7	96.3	62.92	6.92
FALSE	High	Master Protein	Q15005	Signal peptidase complex subunit 2 OS=Homo sapiens OX=9606 GN=SPCS2 PE=1 SV=3	0	32.821	38	7	23	7	1	226	25	8.47	62.65	7	0	0.842	0.336594	0.457003	108.6	91.4	74.41	30.92
FALSE	High	Master Protein	O00422	Histone deacetylase complex subunit SAP18 OS=Homo sapiens OX=9606 GN=SAP18 PE=1 SV=1	0	32.804	37	8	60	8	1	153	17.6	9.35	158.1	8	0	0.864	0.162326	0.267771	107.3	92.7	16.53	7.7
FALSE	High	Master Protein	P00750	Tissue-type plasminogen activator OS=Homo sapiens OX=9606 GN=PLAT PE=1 SV=1	0	32.785	17	7	26	7	1	562	62.9	7.8	88.99	7	0	1.516	0.542305	0.653269	79.5	120.5	54.2	38.71
FALSE	High	Master Protein	Q29RF7	Sister chromatid cohesion protein PDS5 homolog A OS=Homo sapiens OX=9606 GN=PDS5A PE=1 SV=1	0	32.738	7	8	11	7	1	1337	150.7	7.91	28.29	8	0	1.397	0.151198	0.254452	83.4	116.6	32.21	29.75
FALSE	High	Master Protein	P09661	U2 small nuclear ribonucleoprotein A' OS=Homo sapiens OX=9606 GN=SNRPA1 PE=1 SV=2	0	32.726	32	9	38	9	1	255	28.4	8.62	98.3	9	0	1.479	0.130037	0.227223	80.7	119.3	45.66	5.6
FALSE	High	Master Protein	Q96I24	Far upstream element-binding protein 3 OS=Homo sapiens OX=9606 GN=FUBP3 PE=1 SV=2	0	32.722	19	10	28	9	1	572	61.6	8.38	58.98	10	1	1.523	0.0564129	0.124686	79.3	120.7	60.47	24.33
FALSE	High	Master Protein	O43688	Phospholipid phosphatase 2 OS=Homo sapiens OX=9606 GN=PLPP2 PE=1 SV=1	0	21.785	22	5	19	5	1	288	32.6	8.35	56.6	5	0	17.746	5.76675e-06	0.0001971	10.7	189.3	20.08	11.15
FALSE	High	Master Protein	Q16763	Ubiquitin-conjugating enzyme E2 S OS=Homo sapiens OX=9606 GN=UBE2S PE=1 SV=2	0	32.669	38	6	26	6	1	222	23.8	8.38	77.28	6	0	0.947	0.860065	0.90361	102.7	97.3	35.93	24
FALSE	High	Master Protein	Q14694	Ubiquitin carboxyl-terminal hydrolase 10 OS=Homo sapiens OX=9606 GN=USP10 PE=1 SV=2	0	32.657	13	9	30	9	1	798	87.1	5.31	56.78	9	0	1.532	0.0794864	0.160192	79	121	44.83	22.59
FALSE	High	Master Protein	Q15417	Calponin-3 OS=Homo sapiens OX=9606 GN=CNN3 PE=1 SV=1	0	32.64	27	7	37	7	1	329	36.4	6.05	100.56	7	0	1.224	0.0901899	0.174047	89.9	110.1	44.5	19.95
FALSE	High	Master Protein	Q9UNZ5	Leydig cell tumor 10 kDa protein homolog OS=Homo sapiens OX=9606 GN=C19orf53 PE=1 SV=1	0	32.624	26	4	41	4	1	99	10.6	11.55	123.73	4	0	0.834	0.0945333	0.180374	109	91	18.39	18.48
FALSE	High	Master Protein	Q9NV06	DDB1- and CUL4-associated factor 13 OS=Homo sapiens OX=9606 GN=DCAF13 PE=1 SV=2	0	32.564	28	11	38	11	1	445	51.4	9.19	71.44	11	0	1.213	0.216692	0.330966	90.4	109.6	19.76	32.98
FALSE	High	Master Protein	Q7Z739	YTH domain-containing family protein 3 OS=Homo sapiens OX=9606 GN=YTHDF3 PE=1 SV=1	0	32.538	11	6	21	3	1	585	63.8	9.04	50.77	6	0	2.097	0.00311258	0.0163222	64.6	135.4	26.71	29.99
FALSE	High	Master Protein	Q8TAF3	WD repeat-containing protein 48 OS=Homo sapiens OX=9606 GN=WDR48 PE=1 SV=1	0	32.534	13	8	24	8	1	677	76.2	7.03	68.37	8	0	0.416	0.134338	0.232804	141.2	58.8	48.63	54.06
FALSE	High	Master Protein	O95817	BAG family molecular chaperone regulator 3 OS=Homo sapiens OX=9606 GN=BAG3 PE=1 SV=3	0	32.516	17	8	25	8	1	575	61.6	6.95	69.38	8	0	1.917	0.21571	0.330267	68.6	131.4	105.67	8.65
FALSE	High	Master Protein	Q13595	Transformer-2 protein homolog alpha OS=Homo sapiens OX=9606 GN=TRA2A PE=1 SV=1	0	32.515	23	6	39	4	1	282	32.7	11.27	94.44	6	0	0.876	0.568916	0.677118	106.6	93.4	57.61	19.36
FALSE	High	Master Protein	Q13895	Bystin OS=Homo sapiens OX=9606 GN=BYSL PE=1 SV=3	0	32.508	22	9	34	9	1	437	49.6	8.12	80.63	9	0	1.008	0.245064	0.363049	99.6	100.4	68.29	58.44
FALSE	High	Master Protein	O43747	AP-1 complex subunit gamma-1 OS=Homo sapiens OX=9606 GN=AP1G1 PE=1 SV=5	0	32.506	11	11	38	11	1	822	91.3	6.8	71.19	11	0	1.457	0.064237	0.137877	81.4	118.6	44.79	11.96
FALSE	High	Master Protein	P24539	ATP synthase F(0) complex subunit B1, mitochondrial OS=Homo sapiens OX=9606 GN=ATP5PB PE=1 SV=2	0	32.428	20	5	36	5	1	256	28.9	9.36	128.37	5	0	1.123	0.557659	0.666738	94.2	105.8	46.06	21.78
FALSE	High	Master Protein	Q4KMP7	TBC1 domain family member 10B OS=Homo sapiens OX=9606 GN=TBC1D10B PE=1 SV=3	0	32.294	12	5	19	5	1	808	87.1	9.19	77.14	5	0	0.865	0.304824	0.426537	107.2	92.8	46.53	42.02
FALSE	High	Master Protein	Q14008	Cytoskeleton-associated protein 5 OS=Homo sapiens OX=9606 GN=CKAP5 PE=1 SV=3	0	32.252	6	9	22	9	1	2032	225.4	7.8	54.43	9	0	1.109	0.565669	0.674526	94.8	105.2	49.36	29.32
FALSE	High	Master Protein	P18669	Phosphoglycerate mutase 1 OS=Homo sapiens OX=9606 GN=PGAM1 PE=1 SV=2	0	32.16	26	6	25	6	1	254	28.8	7.18	74.41	6	0	1.062	0.878712	0.916487	97	103	7.88	32.41
FALSE	High	Master Protein	Q9NTK5	Obg-like ATPase 1 OS=Homo sapiens OX=9606 GN=OLA1 PE=1 SV=2	0	32.086	20	8	40	8	1	396	44.7	7.81	102.26	8	0	1.29	0.016864	0.054506	87.3	112.7	16.42	14.1
FALSE	High	Master Protein	Q9H3K6	BolA-like protein 2 OS=Homo sapiens OX=9606 GN=BOLA2 PE=1 SV=1	0	31.974	70	5	37	5	1	86	10.1	6.52	92.03	5	0	0.943	0.378317	0.50135	102.9	97.1	35.08	16.41
FALSE	High	Master Protein	P31948	Stress-induced-phosphoprotein 1 OS=Homo sapiens OX=9606 GN=STIP1 PE=1 SV=1	0	31.956	15	7	18	7	1	543	62.6	6.8	42.21	7	0	1.837	0.00346084	0.0178286	70.5	129.5	27.55	19.9
FALSE	High	Master Protein	Q9Y2S6	Translation machinery-associated protein 7 OS=Homo sapiens OX=9606 GN=TMA7 PE=1 SV=1	0	31.802	50	5	61	5	1	64	7.1	9.99	146.46	5	0	0.717	0.000415582	0.00418769	116.5	83.5	11.15	4.67
FALSE	High	Master Protein	Q9Y305	Acyl-coenzyme A thioesterase 9, mitochondrial OS=Homo sapiens OX=9606 GN=ACOT9 PE=1 SV=2	0	31.687	21	8	36	8	1	439	49.9	8.6	88.01	8	0	1.346	0.0217876	0.0635085	85.3	114.7	35.29	16.43
FALSE	High	Master Protein	P23470	Receptor-type tyrosine-protein phosphatase gamma OS=Homo sapiens OX=9606 GN=PTPRG PE=1 SV=4	0	46.343	8	9	28	9	1	1445	161.9	6.42	80.32	9	0	17.124	0.000421997	0.00423879	11	189	71.97	25.55
FALSE	High	Master Protein	Q86YZ3	Hornerin OS=Homo sapiens OX=9606 GN=HRNR PE=1 SV=2	0	31.631	8	5	27	5	1	2850	282.2	10.04	74.01	5	0	3.084	0.0164518	0.0536042	49	151	63.58	15.54
FALSE	High	Master Protein	Q8IWT6	Volume-regulated anion channel subunit LRRC8A OS=Homo sapiens OX=9606 GN=LRRC8A PE=1 SV=1	0	31.613	13	8	26	8	1	810	94.1	7.94	72.11	8	0	3.741	0.000107452	0.00166947	42.2	157.8	19.05	12.6
FALSE	High	Master Protein	Q9HCE1	Helicase MOV-10 OS=Homo sapiens OX=9606 GN=MOV10 PE=1 SV=2	0	31.571	11	9	22	9	1	1003	113.6	8.82	60.15	9	0	0.172	1.59657e-05	0.000419632	170.6	29.4	33.45	41.98
FALSE	High	Master Protein	P55036	26S proteasome non-ATPase regulatory subunit 4 OS=Homo sapiens OX=9606 GN=PSMD4 PE=1 SV=1	0	31.55	19	5	28	5	1	377	40.7	4.79	114.4	5	0	1.878	0.00279487	0.0151721	69.5	130.5	29.56	17.28
FALSE	High	Master Protein	Q9H307	Pinin OS=Homo sapiens OX=9606 GN=PNN PE=1 SV=5	0	31.548	11	7	22	7	1	717	81.6	7.14	56.19	7	0	1.479	0.114603	0.206784	80.7	119.3	43.15	14.37
FALSE	High	Master Protein	Q8WTT2	Nucleolar complex protein 3 homolog OS=Homo sapiens OX=9606 GN=NOC3L PE=1 SV=1	0	31.486	12	9	19	9	1	800	92.5	9.17	38.34	9	0	0.943	0.954868	0.969313	103	97	77.08	37.79
FALSE	High	Master Protein	P20339	Ras-related protein Rab-5A OS=Homo sapiens OX=9606 GN=RAB5A PE=1 SV=2	0	31.442	33	6	37	3	1	215	23.6	8.15	104.6	6	0	3.172	0.133477	0.23174	47.9	152.1	72.39	44.34
FALSE	High	Master Protein	P05556	Integrin beta-1 OS=Homo sapiens OX=9606 GN=ITGB1 PE=1 SV=2	0	163.073	35	26	173	26	1	798	88.4	5.39	544.41	26	0	17.111	0.00842323	0.0332052	11	189	88.96	5.2
FALSE	High	Master Protein	O95292	Vesicle-associated membrane protein-associated protein B/C OS=Homo sapiens OX=9606 GN=VAPB PE=1 SV=3	0	31.28	21	4	26	3	1	243	27.2	7.3	72.88	4	0	1.347	0.00965027	0.0364514	85.2	114.8	20.17	15.83
FALSE	High	Master Protein	Q15907	Ras-related protein Rab-11B OS=Homo sapiens OX=9606 GN=RAB11B PE=1 SV=4	0	31.264	41	9	50	9	1	218	24.5	5.94	121.46	9	0	1.405	0.00133892	0.00926088	83.2	116.8	14.15	3.49
FALSE	High	Master Protein	Q9HCD5	Nuclear receptor coactivator 5 OS=Homo sapiens OX=9606 GN=NCOA5 PE=1 SV=2	0	31.235	19	8	22	8	1	579	65.5	9.6	67.89	8	0	1.216	0.422467	0.539022	90.2	109.8	35.77	11.91
FALSE	High	Master Protein	Q9HAV7	GrpE protein homolog 1, mitochondrial OS=Homo sapiens OX=9606 GN=GRPEL1 PE=1 SV=2	0	31.143	32	6	26	6	1	217	24.3	8.12	68.9	6	0	1.911	0.000496596	0.00486417	68.7	131.3	17.4	20.75
FALSE	High	Master Protein	Q9HC07	Transmembrane protein 165 OS=Homo sapiens OX=9606 GN=TMEM165 PE=1 SV=1	0	31.133	24	5	13	5	1	324	34.9	7.02	64.94	5	0	2.605	0.0139664	0.0484398	55.5	144.5	38.36	32.19
FALSE	High	Master Protein	O75396	Vesicle-trafficking protein SEC22b OS=Homo sapiens OX=9606 GN=SEC22B PE=1 SV=5	0	31.074	33	6	30	6	1	215	24.7	8.51	98.51	6	0	1.008	0.694011	0.78166	99.6	100.4	17.28	15.07
FALSE	High	Master Protein	P48739	Phosphatidylinositol transfer protein beta isoform OS=Homo sapiens OX=9606 GN=PITPNB PE=1 SV=2	0	31.054	37	8	22	8	1	271	31.5	6.87	53.86	8	0	1.321	0.0991434	0.186241	86.2	113.8	58.06	12.14
FALSE	High	Master Protein	O14979	Heterogeneous nuclear ribonucleoprotein D-like OS=Homo sapiens OX=9606 GN=HNRNPDL PE=1 SV=3	0	30.944	17	7	49	5	1	420	46.4	9.57	128.59	7	0	2.055	0.00120584	0.00864371	65.5	134.5	31.26	9.7
FALSE	High	Master Protein	Q9Y3E5	Peptidyl-tRNA hydrolase 2, mitochondrial OS=Homo sapiens OX=9606 GN=PTRH2 PE=1 SV=1	0	30.904	43	5	14	5	1	179	19.2	8.73	44.9	5	0	1.933	0.0309193	0.0812007	68.2	131.8	34.82	25.63
FALSE	High	Master Protein	P52943	Cysteine-rich protein 2 OS=Homo sapiens OX=9606 GN=CRIP2 PE=1 SV=1	0	30.898	39	5	33	5	1	208	22.5	8.72	136.52	5	0	0.837	0.0510738	0.116476	108.9	91.1	14.66	21.44
FALSE	High	Master Protein	P51608	Methyl-CpG-binding protein 2 OS=Homo sapiens OX=9606 GN=MECP2 PE=1 SV=1	0	30.867	19	7	13	7	1	486	52.4	9.95	34.82	7	0	0.294	0.00311539	0.0163222	154.6	45.4	26.44	52.45
FALSE	High	Master Protein	O43615	Mitochondrial import inner membrane translocase subunit TIM44 OS=Homo sapiens OX=9606 GN=TIMM44 PE=1 SV=2	0	30.825	21	8	15	8	1	452	51.3	8.32	46.37	8	0	1.07	0.367177	0.490087	96.6	103.4	56.97	13.29
FALSE	High	Master Protein	O94992	Protein HEXIM1 OS=Homo sapiens OX=9606 GN=HEXIM1 PE=1 SV=1	0	30.822	14	4	13	4	1	359	40.6	4.89	41.16	4	0	0.857	0.188222	0.298919	107.7	92.3	33.13	26.53
FALSE	High	Master Protein	O00203	AP-3 complex subunit beta-1 OS=Homo sapiens OX=9606 GN=AP3B1 PE=1 SV=3	0	30.821	8	8	21	8	1	1094	121.2	6.04	54.59	8	0	0.645	0.77478	0.844679	121.5	78.5	67.43	20.87
FALSE	High	Master Protein	P61160	Actin-related protein 2 OS=Homo sapiens OX=9606 GN=ACTR2 PE=1 SV=1	0	30.745	25	9	35	9	1	394	44.7	6.74	101.31	9	0	1.108	0.30313	0.42511	94.9	105.1	45.64	11.09
FALSE	High	Master Protein	P53004	Biliverdin reductase A OS=Homo sapiens OX=9606 GN=BLVRA PE=1 SV=2	0	30.724	30	8	41	8	1	296	33.4	6.44	117.01	8	0	1.333	0.234222	0.35111	85.7	114.3	46.28	26.43
FALSE	High	Master Protein	Q96AE4	Far upstream element-binding protein 1 OS=Homo sapiens OX=9606 GN=FUBP1 PE=1 SV=3	0	30.712	15	9	31	8	1	644	67.5	7.61	71.25	9	0	0.974	0.22145	0.336442	101.3	98.7	108.76	26.56
FALSE	High	Master Protein	O75955	Flotillin-1 OS=Homo sapiens OX=9606 GN=FLOT1 PE=1 SV=3	0	30.707	21	8	16	8	1	427	47.3	7.49	43.33	8	0	1.387	0.0641685	0.137866	83.8	116.2	46.77	22.15
FALSE	High	Master Protein	Q14165	Malectin OS=Homo sapiens OX=9606 GN=MLEC PE=1 SV=1	0	30.672	31	7	20	7	1	292	32.2	5.41	44.67	7	0	1.828	0.0067695	0.028073	70.7	129.3	26.32	23
FALSE	High	Master Protein	P68036	Ubiquitin-conjugating enzyme E2 L3 OS=Homo sapiens OX=9606 GN=UBE2L3 PE=1 SV=1	0	30.639	39	7	47	6	1	154	17.9	8.51	99.35	7	0	0.79	0.647566	0.74189	111.7	88.3	58.92	15.89
FALSE	High	Master Protein	P48509	CD151 antigen OS=Homo sapiens OX=9606 GN=CD151 PE=1 SV=3	0	17.014	13	4	22	4	1	253	28.3	7.47	49.21	4	0	16.953	0.000242001	0.00290217	11.1	188.9	59.57	5.14
FALSE	High	Master Protein	Q9BWS9	Chitinase domain-containing protein 1 OS=Homo sapiens OX=9606 GN=CHID1 PE=1 SV=1	0	30.623	20	8	37	8	1	393	44.9	8.63	101.43	8	0	1.192	0.182035	0.292182	91.2	108.8	22.93	10.94
FALSE	High	Master Protein	Q14517	Protocadherin Fat 1 OS=Homo sapiens OX=9606 GN=FAT1 PE=1 SV=2	0	230.97	13	51	145	51	1	4588	506	5	436.23	51	0	16.571	0.000910185	0.00705337	11.4	188.6	65.09	6.25
FALSE	High	Master Protein	Q9NSD9	Phenylalanine--tRNA ligase beta subunit OS=Homo sapiens OX=9606 GN=FARSB PE=1 SV=3	0	30.543	14	8	32	8	1	589	66.1	6.84	74.84	8	0	1.252	0.864128	0.906522	88.8	111.2	51.22	22.01
FALSE	High	Master Protein	P07942	Laminin subunit beta-1 OS=Homo sapiens OX=9606 GN=LAMB1 PE=1 SV=2	0	69.13	11	18	43	18	1	1786	197.9	4.94	123.77	18	0	16.211	0.00138856	0.0093672	11.6	188.4	90.37	8.35
FALSE	High	Master Protein	Q9H910	Jupiter microtubule associated homolog 2 OS=Homo sapiens OX=9606 GN=JPT2 PE=1 SV=1	0	30.393	51	6	34	6	1	190	20.1	9.26	90.83	6	0	0.536	0.00761399	0.0306308	130.2	69.8	17.37	31.1
FALSE	High	Master Protein	P35268	Large ribosomal subunit protein eL22 OS=Homo sapiens OX=9606 GN=RPL22 PE=1 SV=2	0	30.388	32	6	57	5	1	128	14.8	9.19	166.31	6	1	1.027	0.640278	0.735143	98.7	101.3	6.78	6.46
FALSE	High	Master Protein	O96028	Histone-lysine N-methyltransferase NSD2 OS=Homo sapiens OX=9606 GN=NSD2 PE=1 SV=1	0	30.255	6	7	19	7	1	1365	152.2	8.69	62.19	7	0	0.63	0.0615991	0.133712	122.7	77.3	28.22	38.68
FALSE	High	Master Protein	Q8N1G4	Leucine-rich repeat-containing protein 47 OS=Homo sapiens OX=9606 GN=LRRC47 PE=1 SV=1	0	30.159	18	8	19	8	1	583	63.4	8.28	36.02	8	0	1.345	0.151341	0.254452	85.3	114.7	57.76	14.61
FALSE	High	Master Protein	O60231	Pre-mRNA-splicing factor ATP-dependent RNA helicase DHX16 OS=Homo sapiens OX=9606 GN=DHX16 PE=1 SV=2	0	30.141	7	7	29	6	1	1041	119.2	6.8	65.26	7	0	1.37	0.209693	0.322307	84.4	115.6	63.01	18.02
FALSE	High	Master Protein	Q9UBI6	Guanine nucleotide-binding protein G(I)/G(S)/G(O) subunit gamma-12 OS=Homo sapiens OX=9606 GN=GNG12 PE=1 SV=3	0	30.078	60	4	29	4	1	72	8	8.97	107.89	4	0	1.148	0.00696565	0.0286063	93.1	106.9	11.46	12.04
FALSE	High	Master Protein	Q969X5	Endoplasmic reticulum-Golgi intermediate compartment protein 1 OS=Homo sapiens OX=9606 GN=ERGIC1 PE=1 SV=1	0	30.062	28	8	30	8	1	290	32.6	7.06	69.49	8	0	1.637	0.104516	0.193226	75.9	124.1	68.17	9.15
FALSE	High	Master Protein	P08559	Pyruvate dehydrogenase E1 component subunit alpha, somatic form, mitochondrial OS=Homo sapiens OX=9606 GN=PDHA1 PE=1 SV=3	0	29.968	22	9	34	9	1	390	43.3	8.06	76	9	0	1.025	0.178193	0.287186	98.8	101.2	58.41	10.57
FALSE	High	Master Protein	O00746	Nucleoside diphosphate kinase, mitochondrial OS=Homo sapiens OX=9606 GN=NME4 PE=1 SV=1	0	29.958	36	5	14	5	1	187	20.6	10.29	45.15	5	0	0.228	0.00139255	0.0093672	162.8	37.2	32.88	51.99
FALSE	High	Master Protein	Q14166	Tubulin--tyrosine ligase-like protein 12 OS=Homo sapiens OX=9606 GN=TTLL12 PE=1 SV=2	0	29.878	16	8	14	8	1	644	74.4	5.53	35.1	8	0	2.688	0.0404975	0.0986326	54.2	145.8	39.7	37.34
FALSE	High	Master Protein	P48681	Nestin OS=Homo sapiens OX=9606 GN=NES PE=1 SV=2	0	29.774	6	9	25	9	1	1621	177.3	4.36	75.12	9	0	1.244	0.129096	0.225828	89.1	110.9	60.39	35.87
FALSE	High	Master Protein	Q15637	Splicing factor 1 OS=Homo sapiens OX=9606 GN=SF1 PE=1 SV=4	0	29.714	13	6	37	6	1	639	68.3	8.98	114.46	6	0	1.026	0.266216	0.386577	98.7	101.3	31.99	26.37
FALSE	High	Master Protein	P18077	Large ribosomal subunit protein eL33 OS=Homo sapiens OX=9606 GN=RPL35A PE=1 SV=2	0	29.697	53	10	90	10	1	110	12.5	11.06	177.03	10	0	0.979	0.836951	0.88582	101.1	98.9	18.16	6.03
FALSE	High	Master Protein	Q9P275	Ubiquitin carboxyl-terminal hydrolase 36 OS=Homo sapiens OX=9606 GN=USP36 PE=1 SV=4	0	29.676	5	4	5	4	1	1123	122.8	9.7	22.11	4	0	0.54	0.000760473	0.00627557	129.9	70.1	21.85	6.05
FALSE	High	Master Protein	Q12907	Vesicular integral-membrane protein VIP36 OS=Homo sapiens OX=9606 GN=LMAN2 PE=1 SV=1	0	29.67	28	8	24	8	1	356	40.2	6.95	60.23	8	0	1.823	0.0108469	0.0399195	70.8	129.2	35.17	24.29
FALSE	High	Master Protein	O96008	Mitochondrial import receptor subunit TOM40 homolog OS=Homo sapiens OX=9606 GN=TOMM40 PE=1 SV=1	0	29.665	17	5	41	5	1	361	37.9	7.25	126.84	5	0	1.783	0.000507533	0.00489529	71.9	128.1	22.58	9.23
FALSE	High	Master Protein	Q92734	Protein TFG OS=Homo sapiens OX=9606 GN=TFG PE=1 SV=2	0	29.546	20	5	29	4	1	400	43.4	5.1	71.2	5	1	1.424	0.0107529	0.0397127	82.5	117.5	19.62	10.77
FALSE	High	Master Protein	Q9BV20	Methylthioribose-1-phosphate isomerase OS=Homo sapiens OX=9606 GN=MRI1 PE=1 SV=1	0	29.516	27	7	30	7	1	369	39.1	6.3	81.46	7	0	1.132	0.0442994	0.104531	93.8	106.2	8.42	6.92
FALSE	High	Master Protein	O15498	Synaptobrevin homolog YKT6 OS=Homo sapiens OX=9606 GN=YKT6 PE=1 SV=1	0	29.498	39	8	28	8	1	198	22.4	6.92	78.64	8	0	1.085	0.158558	0.263173	95.9	104.1	55.22	5.07
FALSE	High	Master Protein	A8MWD9	Putative small nuclear ribonucleoprotein G-like protein 15 OS=Homo sapiens OX=9606 GN=SNRPGP15 PE=5 SV=2	0	14.696	26	3	18	3	1	76	8.5	8.84	53.3	3	0	16.176	1.56725e-05	0.000415388	11.6	188.4	46.99	23.13
FALSE	High	Master Protein	Q92922	SWI/SNF complex subunit SMARCC1 OS=Homo sapiens OX=9606 GN=SMARCC1 PE=1 SV=3	0	29.412	9	9	16	5	1	1105	122.8	5.76	32.51	9	3	1.293	0.107277	0.196716	87.2	112.8	36.97	30.77
FALSE	High	Master Protein	P49589	Cysteine--tRNA ligase, cytoplasmic OS=Homo sapiens OX=9606 GN=CARS1 PE=1 SV=3	0	29.342	14	9	22	9	1	748	85.4	6.76	61.6	9	0	0.857	0.310998	0.432681	107.7	92.3	71.53	20.2
FALSE	High	Master Protein	P84085	ADP-ribosylation factor 5 OS=Homo sapiens OX=9606 GN=ARF5 PE=1 SV=2	0	29.328	38	6	53	4	1	180	20.5	6.79	143.45	6	0	1.314	0.0210088	0.0620257	86.4	113.6	17.05	15.81
FALSE	High	Master Protein	Q9UKX7	Nuclear pore complex protein Nup50 OS=Homo sapiens OX=9606 GN=NUP50 PE=1 SV=2	0	29.279	17	6	19	6	1	468	50.1	7.06	57.09	6	0	1.02	0.795574	0.859623	99	101	49.1	32.54
FALSE	High	Master Protein	P61513	Large ribosomal subunit protein eL43 OS=Homo sapiens OX=9606 GN=RPL37A PE=1 SV=2	0	29.12	51	4	40	4	1	92	10.3	10.43	115.71	4	0	1.043	0.1786	0.287694	97.9	102.1	13.93	7.37
FALSE	High	Master Protein	Q9Y5Q9	General transcription factor 3C polypeptide 3 OS=Homo sapiens OX=9606 GN=GTF3C3 PE=1 SV=1	0	29.111	9	7	15	7	1	886	101.2	5.07	45.57	7	0	0.282	0.0739057	0.151757	156	44	38.55	92.54
FALSE	High	Master Protein	Q969V3	BOS complex subunit NCLN OS=Homo sapiens OX=9606 GN=NCLN PE=1 SV=2	0	29.108	15	8	17	8	1	563	62.9	6.89	45.36	8	0	1.143	0.344212	0.465343	93.3	106.7	29.68	15.2
FALSE	High	Master Protein	Q16527	Cysteine and glycine-rich protein 2 OS=Homo sapiens OX=9606 GN=CSRP2 PE=1 SV=3	0	29.026	31	5	29	5	1	193	20.9	8.62	94.11	5	0	0.536	0.000290352	0.00328233	130.2	69.8	13.69	22.03
FALSE	High	Master Protein	O95486	Protein transport protein Sec24A OS=Homo sapiens OX=9606 GN=SEC24A PE=1 SV=2	0	28.997	8	8	28	8	1	1093	119.7	7.66	67.51	8	0	1.291	0.105849	0.194891	87.3	112.7	50.61	9.27
FALSE	High	Master Protein	P04626	Receptor tyrosine-protein kinase erbB-2 OS=Homo sapiens OX=9606 GN=ERBB2 PE=1 SV=1	0	30.507	7	8	22	7	1	1255	137.8	5.91	62.26	8	0	15.894	0.125712	0.221399	11.8	188.2	72.54	11.39
FALSE	High	Master Protein	O95071	E3 ubiquitin-protein ligase UBR5 OS=Homo sapiens OX=9606 GN=UBR5 PE=1 SV=2	0	28.888	4	10	11	10	1	2799	309.2	5.85	19.58	10	0	0.803	0.903065	0.934802	110.9	89.1	64.29	49.45
FALSE	High	Master Protein	Q9NVH1	DnaJ homolog subfamily C member 11 OS=Homo sapiens OX=9606 GN=DNAJC11 PE=1 SV=2	0	28.823	18	9	28	9	1	559	63.2	8.4	60.93	9	0	0.86	0.311674	0.432813	107.5	92.5	24.12	22.94
FALSE	High	Master Protein	Q13951	Core-binding factor subunit beta OS=Homo sapiens OX=9606 GN=CBFB PE=1 SV=2	0	28.809	29	5	16	5	1	182	21.5	6.6	45.94	5	0	1.269	0.586388	0.691696	88.1	111.9	45.01	20.93
FALSE	High	Master Protein	Q9P2E9	Ribosome-binding protein 1 OS=Homo sapiens OX=9606 GN=RRBP1 PE=1 SV=5	0	28.756	7	8	33	8	1	1410	152.4	8.6	88.21	8	0	0.833	0.0834769	0.164863	109.1	90.9	38.9	11.01
FALSE	High	Master Protein	Q8IY37	Probable ATP-dependent RNA helicase DHX37 OS=Homo sapiens OX=9606 GN=DHX37 PE=1 SV=1	0	28.751	7	7	14	7	1	1157	129.5	8.1	33.05	7	0	0.505	0.000950256	0.00723939	132.9	67.1	18.86	27.33
FALSE	High	Master Protein	Q13813	Spectrin alpha chain, non-erythrocytic 1 OS=Homo sapiens OX=9606 GN=SPTAN1 PE=1 SV=3	0	28.741	4	8	18	8	1	2472	284.4	5.35	39.41	8	0	0.757	0.31718	0.437423	113.8	86.2	30.67	41.33
FALSE	High	Master Protein	Q8TED0	U3 small nucleolar RNA-associated protein 15 homolog OS=Homo sapiens OX=9606 GN=UTP15 PE=1 SV=3	0	28.73	18	8	16	8	1	518	58.4	9.11	36.09	8	0	0.77	0.788763	0.854524	113	87	62.6	76.7
FALSE	High	Master Protein	O95453	Poly(A)-specific ribonuclease PARN OS=Homo sapiens OX=9606 GN=PARN PE=1 SV=1	0	28.724	15	9	15	9	1	639	73.4	6.2	31.75	9	0	0.941	0.624463	0.723823	103	97	34.22	33.39
FALSE	High	Master Protein	Q9BV38	WD repeat-containing protein 18 OS=Homo sapiens OX=9606 GN=WDR18 PE=1 SV=2	0	28.708	21	8	29	8	1	432	47.4	6.7	65.81	8	0	1.151	0.262233	0.38132	93	107	39.57	34.21
FALSE	High	Master Protein	Q01085	Nucleolysin TIAR OS=Homo sapiens OX=9606 GN=TIAL1 PE=1 SV=1	0	28.703	21	7	31	7	1	375	41.6	7.74	88.73	7	0	1.088	0.367561	0.490393	95.8	104.2	17.42	17.08
FALSE	High	Master Protein	Q12797	Aspartyl/asparaginyl beta-hydroxylase OS=Homo sapiens OX=9606 GN=ASPH PE=1 SV=3	0	28.642	10	6	19	6	1	758	85.8	5.01	70.86	6	0	1.317	0.12618	0.222082	86.3	113.7	39.75	25.99
FALSE	High	Master Protein	Q15382	GTP-binding protein Rheb OS=Homo sapiens OX=9606 GN=RHEB PE=1 SV=1	0	28.589	37	9	41	9	1	184	20.5	5.92	97.24	9	0	1.482	0.0339524	0.0873695	80.6	119.4	44.21	10.32
FALSE	High	Master Protein	Q05086	Ubiquitin-protein ligase E3A OS=Homo sapiens OX=9606 GN=UBE3A PE=1 SV=4	0	28.581	10	8	16	8	1	875	100.6	5.22	41.75	8	0	0.929	0.520326	0.635596	103.7	96.3	32.94	30.68
FALSE	High	Master Protein	P56182	Ribosomal RNA processing protein 1 homolog A OS=Homo sapiens OX=9606 GN=RRP1 PE=1 SV=1	0	28.567	15	6	21	6	1	461	52.8	9.33	65.06	6	0	0.238	0.00186679	0.0116131	161.5	38.5	57.23	53.37
FALSE	High	Master Protein	P17612	cAMP-dependent protein kinase catalytic subunit alpha OS=Homo sapiens OX=9606 GN=PRKACA PE=1 SV=2	0	28.554	26	9	24	9	1	351	40.6	8.79	60.78	9	0	1.485	0.12552	0.221399	80.5	119.5	53.14	42.57
FALSE	High	Master Protein	Q6IEG0	U11/U12 small nuclear ribonucleoprotein 48 kDa protein OS=Homo sapiens OX=9606 GN=SNRNP48 PE=1 SV=2	0	28.493	27	8	26	8	1	339	39.9	6.95	64.29	8	0	0.527	0.666688	0.757742	131	69	56.14	10.62
FALSE	High	Master Protein	P37108	Signal recognition particle 14 kDa protein OS=Homo sapiens OX=9606 GN=SRP14 PE=1 SV=2	0	28.482	34	6	36	6	1	136	14.6	10.04	112.83	6	0	1.555	0.000801759	0.00655116	78.3	121.7	19.07	14.45
FALSE	High	Master Protein	Q92804	TATA-binding protein-associated factor 2N OS=Homo sapiens OX=9606 GN=TAF15 PE=1 SV=1	0	28.468	12	5	29	3	1	592	61.8	8.02	78.39	5	0	0.924	0.778007	0.846733	104	96	66.37	30.6
FALSE	High	Master Protein	P43121	Cell surface glycoprotein MUC18 OS=Homo sapiens OX=9606 GN=MCAM PE=1 SV=2	0	111.387	32	19	74	19	1	646	71.6	5.76	264.83	19	0	15.112	1.16695e-05	0.000334598	12.4	187.6	40.93	7.11
FALSE	High	Master Protein	P78539	Sushi repeat-containing protein SRPX OS=Homo sapiens OX=9606 GN=SRPX PE=1 SV=1	0	10.751	9	4	11	4	1	464	51.5	8.66	28.6	4	0	14.999	0.0404157	0.0985855	12.5	187.5	28.52	10.2
FALSE	High	Master Protein	Q7KYR7	Butyrophilin subfamily 2 member A1 OS=Homo sapiens OX=9606 GN=BTN2A1 PE=1 SV=3	0	28.337	14	7	26	7	1	527	59.6	6.48	68.8	7	0	3.015	0.197221	0.307785	49.8	150.2	91.93	19.84
FALSE	High	Master Protein	Q8WW33	Gametocyte-specific factor 1 OS=Homo sapiens OX=9606 GN=GTSF1 PE=1 SV=2	0	28.336	25	4	31	4	1	167	19.3	6.51	100.25	4	0	1.389	0.00464651	0.0218082	83.7	116.3	19.21	18.35
FALSE	High	Master Protein	P62266	Small ribosomal subunit protein uS12 OS=Homo sapiens OX=9606 GN=RPS23 PE=1 SV=3	0	28.324	30	6	77	6	1	143	15.8	10.49	239.42	6	0	1.223	0.0118287	0.0430805	90	110	9.39	13.67
FALSE	High	Master Protein	O14737	Programmed cell death protein 5 OS=Homo sapiens OX=9606 GN=PDCD5 PE=1 SV=3	0	28.282	54	7	18	7	1	125	14.3	6.04	37.88	7	0	0.88	0.112544	0.204019	106.4	93.6	84.01	23.33
FALSE	High	Master Protein	O60341	Lysine-specific histone demethylase 1A OS=Homo sapiens OX=9606 GN=KDM1A PE=1 SV=2	0	28.28	11	8	20	8	1	852	92.8	6.52	37.63	8	0	1.222	0.399226	0.521176	90	110	74.81	32.7
FALSE	High	Master Protein	Q9P021	Cysteine-rich PDZ-binding protein OS=Homo sapiens OX=9606 GN=CRIPT PE=1 SV=1	0	28.194	44	6	36	6	1	101	11.2	9.47	98.45	6	0	0.375	0.000906386	0.00705337	145.4	54.6	22.83	35.71
FALSE	High	Master Protein	Q15287	RNA-binding protein with serine-rich domain 1 OS=Homo sapiens OX=9606 GN=RNPS1 PE=1 SV=1	0	28.191	17	5	49	5	1	305	34.2	11.84	111.72	5	0	0.762	0.000254259	0.00299229	113.5	86.5	10.06	9.66
FALSE	High	Master Protein	O14929	Histone acetyltransferase type B catalytic subunit OS=Homo sapiens OX=9606 GN=HAT1 PE=1 SV=2	0	28.161	17	6	33	6	1	419	49.5	5.69	105.11	6	0	1.357	0.125442	0.221399	84.8	115.2	47.96	22.44
FALSE	High	Master Protein	P31939	Bifunctional purine biosynthesis protein ATIC OS=Homo sapiens OX=9606 GN=ATIC PE=1 SV=3	0	28.16	16	8	12	8	1	592	64.6	6.71	29.83	8	0	1.199	0.197056	0.307705	91	109	38.67	10.42
FALSE	High	Master Protein	P56537	Eukaryotic translation initiation factor 6 OS=Homo sapiens OX=9606 GN=EIF6 PE=1 SV=1	0	28.13	27	5	14	5	1	245	26.6	4.68	47.76	5	0	0.362	6.38957e-05	0.00115158	146.9	53.1	1.41	21.85
FALSE	High	Master Protein	Q9H7B2	Ribosome production factor 2 homolog OS=Homo sapiens OX=9606 GN=RPF2 PE=1 SV=2	0	28.13	22	7	25	7	1	306	35.6	9.99	70.03	7	0	0.939	0.311475	0.432772	103.2	96.8	51.03	28.98
FALSE	High	Master Protein	Q15785	Mitochondrial import receptor subunit TOM34 OS=Homo sapiens OX=9606 GN=TOMM34 PE=1 SV=2	0	28.099	30	7	16	7	1	309	34.5	8.98	44.67	7	0	1.268	0.113042	0.20467	88.2	111.8	63.75	18.23
FALSE	High	Master Protein	O60610	Protein diaphanous homolog 1 OS=Homo sapiens OX=9606 GN=DIAPH1 PE=1 SV=2	0	28.009	6	8	14	8	1	1272	141.3	5.41	34.87	8	0	0.426	0.0171233	0.0551655	140.2	59.8	33.62	60.52
FALSE	High	Master Protein	Q68CQ4	U3 small nucleolar RNA-associated protein 25 homolog OS=Homo sapiens OX=9606 GN=UTP25 PE=1 SV=2	0	28.005	14	10	21	10	1	756	87	5.88	45.98	10	0	1.489	0.0884228	0.171939	80.4	119.6	48.89	21.78
FALSE	High	Master Protein	Q9NRN7	L-aminoadipate-semialdehyde dehydrogenase-phosphopantetheinyl transferase OS=Homo sapiens OX=9606 GN=AASDHPPT PE=1 SV=2	0	27.932	17	5	29	5	1	309	35.8	6.8	107.98	5	0	1.31	0.423713	0.540174	86.6	113.4	19.43	30.6
FALSE	High	Master Protein	Q9Y5L0	Transportin-3 OS=Homo sapiens OX=9606 GN=TNPO3 PE=1 SV=3	0	27.924	9	8	12	8	1	923	104.1	5.57	25.78	8	0	0.68	0.00591962	0.0257169	119.1	80.9	33.89	25.1
FALSE	High	Master Protein	Q06124	Tyrosine-protein phosphatase non-receptor type 11 OS=Homo sapiens OX=9606 GN=PTPN11 PE=1 SV=3	0	27.906	15	8	14	8	1	593	68	7.3	34.72	8	0	1.109	0.658867	0.750759	94.8	105.2	59.42	22.89
FALSE	High	Master Protein	P17813	Endoglin OS=Homo sapiens OX=9606 GN=ENG PE=1 SV=2	0	37.051	14	7	24	7	1	658	70.5	6.61	87.25	7	0	14.249	0.00234663	0.0135842	13.1	186.9	23.92	4.31
FALSE	High	Master Protein	P30260	Cell division cycle protein 27 homolog OS=Homo sapiens OX=9606 GN=CDC27 PE=1 SV=2	0	27.88	10	7	10	7	1	824	91.8	7.02	32.24	7	0	1.523	0.442282	0.557759	79.3	120.7	46.11	56.76
FALSE	High	Master Protein	Q53H12	Acylglycerol kinase, mitochondrial OS=Homo sapiens OX=9606 GN=AGK PE=1 SV=2	0	27.858	25	8	26	8	1	422	47.1	8.09	68.57	8	0	1.936	0.0028966	0.0155372	68.1	131.9	31.54	18.93
FALSE	High	Master Protein	Q15054	DNA polymerase delta subunit 3 OS=Homo sapiens OX=9606 GN=POLD3 PE=1 SV=2	0	27.844	17	6	22	6	1	466	51.4	9.35	70.03	6	0	0.902	0.870407	0.91114	105.2	94.8	28.77	26.86
FALSE	High	Master Protein	O95478	Ribosome biogenesis protein NSA2 homolog OS=Homo sapiens OX=9606 GN=NSA2 PE=1 SV=1	0	27.841	29	8	26	8	1	260	30	10.27	63.01	8	0	0.991	0.391659	0.514277	100.5	99.5	37.03	18.38
FALSE	High	Master Protein	O00487	26S proteasome non-ATPase regulatory subunit 14 OS=Homo sapiens OX=9606 GN=PSMD14 PE=1 SV=1	0	27.805	29	7	43	7	1	310	34.6	6.52	113.75	7	0	0.955	0.216487	0.330814	102.3	97.7	68.06	26.12
FALSE	High	Master Protein	P49841	Glycogen synthase kinase-3 beta OS=Homo sapiens OX=9606 GN=GSK3B PE=1 SV=2	0	27.768	21	6	19	5	1	420	46.7	8.78	72.37	6	1	1.281	0.0336739	0.0870554	87.7	112.3	20.94	5.87
FALSE	High	Master Protein	P61163	Alpha-centractin OS=Homo sapiens OX=9606 GN=ACTR1A PE=1 SV=1	0	27.745	27	7	18	3	1	376	42.6	6.64	43.64	7	3	1.417	0.183276	0.293577	82.7	117.3	35.98	13.96
FALSE	High	Master Protein	Q96N67	Dedicator of cytokinesis protein 7 OS=Homo sapiens OX=9606 GN=DOCK7 PE=1 SV=4	0	27.713	4	7	13	7	1	2140	242.4	6.8	35.2	7	0	0.508	0.57045	0.678431	132.6	67.4	57.45	48.59
FALSE	High	Master Protein	P35611	Alpha-adducin OS=Homo sapiens OX=9606 GN=ADD1 PE=1 SV=2	0	27.647	12	7	21	6	1	737	80.9	5.83	59.86	7	1	1.031	0.530737	0.64259	98.5	101.5	40.8	18.06
FALSE	High	Master Protein	O14647	Chromodomain-helicase-DNA-binding protein 2 OS=Homo sapiens OX=9606 GN=CHD2 PE=1 SV=2	0	27.636	5	10	32	6	1	1828	211.2	8.1	56.44	10	0	0.733	0.896582	0.930331	115.4	84.6	49.54	18.93
FALSE	High	Master Protein	O95297	Myelin protein zero-like protein 1 OS=Homo sapiens OX=9606 GN=MPZL1 PE=1 SV=1	0	40.609	32	7	34	7	1	269	29.1	8.72	103.46	7	0	14.222	0.0503991	0.115606	13.1	186.9	78.08	9.12
FALSE	High	Master Protein	P29372	DNA-3-methyladenine glycosylase OS=Homo sapiens OX=9606 GN=MPG PE=1 SV=3	0	27.554	29	5	9	5	1	298	32.8	9.57	33.41	5	0	1.043	0.689458	0.777459	97.9	102.1	21.12	42.07
FALSE	High	Master Protein	Q9BWF3	RNA-binding protein 4 OS=Homo sapiens OX=9606 GN=RBM4 PE=1 SV=1	0	27.52	22	7	13	7	1	364	40.3	7.08	27.09	7	0	1.907	0.000558256	0.00513335	68.8	131.2	22.93	15.11
FALSE	High	Master Protein	P36915	Guanine nucleotide-binding protein-like 1 OS=Homo sapiens OX=9606 GN=GNL1 PE=1 SV=2	0	27.515	13	8	19	8	1	607	68.6	5.8	47.95	8	0	0.855	0.00234564	0.0135842	107.8	92.2	6.79	4.91
FALSE	High	Master Protein	Q9BTV5	Fibronectin type III and SPRY domain-containing protein 1 OS=Homo sapiens OX=9606 GN=FSD1 PE=1 SV=1	0	27.515	14	6	14	6	1	496	55.8	6.99	44.11	6	0	1.571	0.0764901	0.155846	77.8	122.2	68.98	5.27
FALSE	High	Master Protein	Q04323	UBX domain-containing protein 1 OS=Homo sapiens OX=9606 GN=UBXN1 PE=1 SV=2	0	27.511	22	6	21	6	1	297	33.3	5.25	64.01	6	0	1.294	0.695027	0.782046	87.2	112.8	51.5	42.11
FALSE	High	Master Protein	P55209	Nucleosome assembly protein 1-like 1 OS=Homo sapiens OX=9606 GN=NAP1L1 PE=1 SV=1	0	27.314	15	4	22	4	1	391	45.3	4.46	80.48	4	0	1.274	0.101049	0.189032	88	112	17.55	22
FALSE	High	Master Protein	O94913	Pre-mRNA cleavage complex 2 protein Pcf11 OS=Homo sapiens OX=9606 GN=PCF11 PE=1 SV=3	0	27.289	3	5	19	5	1	1555	172.9	8.48	45.69	5	0	0.243	0.0150278	0.0506385	161	39	135.55	68.91
FALSE	High	Master Protein	Q00688	Peptidyl-prolyl cis-trans isomerase FKBP3 OS=Homo sapiens OX=9606 GN=FKBP3 PE=1 SV=1	0	27.248	24	5	30	5	1	224	25.2	9.28	91.42	5	0	1.399	0.0206248	0.0612936	83.4	116.6	26.97	12.15
FALSE	High	Master Protein	O43237	Cytoplasmic dynein 1 light intermediate chain 2 OS=Homo sapiens OX=9606 GN=DYNC1LI2 PE=1 SV=1	0	27.228	13	6	16	6	1	492	54.1	6.38	52.53	6	0	0.785	0.376547	0.499844	112	88	32.56	61.21
FALSE	High	Master Protein	P18031	Tyrosine-protein phosphatase non-receptor type 1 OS=Homo sapiens OX=9606 GN=PTPN1 PE=1 SV=1	0	27.188	19	7	16	7	1	435	49.9	6.27	46.93	7	0	1.354	0.0361117	0.0911329	85	115	38.02	10.54
FALSE	High	Master Protein	P62318	Small nuclear ribonucleoprotein Sm D3 OS=Homo sapiens OX=9606 GN=SNRPD3 PE=1 SV=1	0	27.183	32	3	36	3	1	126	13.9	10.32	108.95	3	0	1.873	2.01699e-05	0.000500912	69.6	130.4	14.84	11.46
FALSE	High	Master Protein	Q9UBT2	SUMO-activating enzyme subunit 2 OS=Homo sapiens OX=9606 GN=UBA2 PE=1 SV=2	0	27.181	15	8	24	8	1	640	71.2	5.29	56.13	8	0	1.115	0.192758	0.303034	94.6	105.4	32.43	15.82
FALSE	High	Master Protein	P62993	Growth factor receptor-bound protein 2 OS=Homo sapiens OX=9606 GN=GRB2 PE=1 SV=1	0	27.17	36	8	28	8	1	217	25.2	6.32	71.17	8	0	0.786	0.114867	0.207023	112	88	22.28	7.94
FALSE	High	Master Protein	O75691	Small subunit processome component 20 homolog OS=Homo sapiens OX=9606 GN=UTP20 PE=1 SV=3	0	27.073	3	8	16	8	1	2785	318.2	7.39	27.09	8	0	1.284	0.318045	0.438081	87.5	112.5	60.44	32.29
FALSE	High	Master Protein	P62913	Large ribosomal subunit protein uL5 OS=Homo sapiens OX=9606 GN=RPL11 PE=1 SV=2	0	27	27	6	48	6	1	178	20.2	9.6	139.9	6	0	1.3	0.0173263	0.0555111	87	113	18.84	10.18
FALSE	High	Master Protein	Q14232	Translation initiation factor eIF-2B subunit alpha OS=Homo sapiens OX=9606 GN=EIF2B1 PE=1 SV=1	0	26.947	32	8	17	8	1	305	33.7	7.33	41.96	8	0	1.738	0.00610112	0.0260241	73	127	31.41	21.85
FALSE	High	Master Protein	Q8WVV9	Heterogeneous nuclear ribonucleoprotein L-like OS=Homo sapiens OX=9606 GN=HNRNPLL PE=1 SV=1	0	26.937	14	6	17	5	1	542	60	7.72	62.72	6	0	1.324	0.668177	0.758804	86.1	113.9	100.06	14.37
FALSE	High	Master Protein	P55769	NHP2-like protein 1 OS=Homo sapiens OX=9606 GN=SNU13 PE=1 SV=3	0	26.921	46	5	34	5	1	128	14.2	8.46	116.86	5	0	1.702	0.000640948	0.00561541	74	126	21.19	12.08
FALSE	High	Master Protein	Q9NX63	MICOS complex subunit MIC19 OS=Homo sapiens OX=9606 GN=CHCHD3 PE=1 SV=1	0	26.91	24	6	26	6	1	227	26.1	8.28	89.99	6	0	1.488	0.000501433	0.00489349	80.4	119.6	15.02	9.74
FALSE	High	Master Protein	Q8NBQ5	Estradiol 17-beta-dehydrogenase 11 OS=Homo sapiens OX=9606 GN=HSD17B11 PE=1 SV=4	0	26.876	25	7	26	7	1	300	32.9	9.17	69.74	7	0	1.782	0.0227827	0.0650876	71.9	128.1	41.3	23.35
FALSE	High	Master Protein	P53999	Activated RNA polymerase II transcriptional coactivator p15 OS=Homo sapiens OX=9606 GN=SUB1 PE=1 SV=3	0	26.829	54	7	37	7	1	127	14.4	9.6	90.67	7	0	1.356	0.0461314	0.108017	84.9	115.1	36.27	6.83
FALSE	High	Master Protein	P78406	mRNA export factor RAE1 OS=Homo sapiens OX=9606 GN=RAE1 PE=1 SV=1	0	26.829	25	8	22	8	1	368	40.9	7.83	55.39	8	0	1.086	0.37699	0.500222	95.9	104.1	26.5	11.72
FALSE	High	Master Protein	Q9Y570	Protein phosphatase methylesterase 1 OS=Homo sapiens OX=9606 GN=PPME1 PE=1 SV=3	0	26.814	24	8	23	8	1	386	42.3	5.97	64.65	8	0	1.22	0.10308	0.191019	90.1	109.9	38.05	15.63
FALSE	High	Master Protein	Q96MU7	YTH domain-containing protein 1 OS=Homo sapiens OX=9606 GN=YTHDC1 PE=1 SV=3	0	26.779	11	10	33	10	1	727	84.6	6.23	48.19	10	0	0.924	0.396977	0.518885	104	96	65.6	10.9
FALSE	High	Master Protein	Q7L2H7	Eukaryotic translation initiation factor 3 subunit M OS=Homo sapiens OX=9606 GN=EIF3M PE=1 SV=1	0	26.76	17	7	25	7	1	374	42.5	5.63	55.8	7	0	1.642	0.0408808	0.0991832	75.7	124.3	52.5	21.8
FALSE	High	Master Protein	Q9UGP8	Translocation protein SEC63 homolog OS=Homo sapiens OX=9606 GN=SEC63 PE=1 SV=2	0	26.73	11	7	15	7	1	760	87.9	5.31	47.44	7	0	1.929	0.11969	0.213038	68.3	131.7	55.88	25.33
FALSE	High	Master Protein	Q99497	Parkinson disease protein 7 OS=Homo sapiens OX=9606 GN=PARK7 PE=1 SV=2	0	26.715	42	6	27	6	1	189	19.9	6.79	76.04	6	0	1.217	0.183667	0.293756	90.2	109.8	44.03	5.93
FALSE	High	Master Protein	Q9GZT3	SRA stem-loop-interacting RNA-binding protein, mitochondrial OS=Homo sapiens OX=9606 GN=SLIRP PE=1 SV=1	0	26.679	53	5	32	5	1	109	12.3	10.24	104.08	5	0	1.004	0.383524	0.506123	99.8	100.2	25.47	28.58
FALSE	High	Master Protein	P34897	Serine hydroxymethyltransferase, mitochondrial OS=Homo sapiens OX=9606 GN=SHMT2 PE=1 SV=3	0	26.619	15	8	25	8	1	504	56	8.53	69.05	8	0	1.625	0.00875724	0.0340081	76.2	123.8	34.74	7.35
FALSE	High	Master Protein	P53007	Tricarboxylate transport protein, mitochondrial OS=Homo sapiens OX=9606 GN=SLC25A1 PE=1 SV=2	0	26.596	20	6	30	6	1	311	34	9.89	72.77	6	0	1.673	0.000124487	0.00184335	74.8	125.2	18.6	13.93
FALSE	High	Master Protein	Q9Y679	Lipid droplet-regulating VLDL assembly factor AUP1 OS=Homo sapiens OX=9606 GN=AUP1 PE=1 SV=2	0	26.588	17	7	16	7	1	410	45.8	8.65	41.26	7	0	0.933	0.973431	0.983093	103.5	96.5	30.87	16.05
FALSE	High	Master Protein	Q8WXI9	Transcriptional repressor p66-beta OS=Homo sapiens OX=9606 GN=GATAD2B PE=1 SV=1	0	26.57	13	6	14	5	1	593	65.2	9.7	40.47	6	1	1.134	0.280609	0.401016	93.7	106.3	42.14	16.82
FALSE	High	Master Protein	Q9BRX2	Protein pelota homolog OS=Homo sapiens OX=9606 GN=PELO PE=1 SV=2	0	26.56	22	8	14	8	1	385	43.3	6.34	40.48	8	0	1.412	0.206673	0.318779	82.9	117.1	41.79	39.52
FALSE	High	Master Protein	Q12789	General transcription factor 3C polypeptide 1 OS=Homo sapiens OX=9606 GN=GTF3C1 PE=1 SV=4	0	26.478	5	8	10	8	1	2109	238.7	7.3	19.14	8	0	0.117	0.0021584	0.0128088	179.1	20.9	26.07	44.9
FALSE	High	Master Protein	P10620	Microsomal glutathione S-transferase 1 OS=Homo sapiens OX=9606 GN=MGST1 PE=1 SV=1	0	26.471	27	4	22	4	1	155	17.6	9.39	76.64	4	0	1.349	0.0693965	0.146015	85.1	114.9	46.94	49.28
FALSE	High	Master Protein	P18206	Vinculin OS=Homo sapiens OX=9606 GN=VCL PE=1 SV=4	0	26.447	8	9	17	9	1	1134	123.7	5.66	39.75	9	0	1.444	0.126299	0.222169	81.8	118.2	48.24	29.02
FALSE	High	Master Protein	O14776	Transcription elongation regulator 1 OS=Homo sapiens OX=9606 GN=TCERG1 PE=1 SV=2	0	26.413	8	9	16	9	1	1098	123.8	8.65	41.64	9	0	0.8	0.102105	0.190278	111.1	88.9	27.52	13.52
FALSE	High	Master Protein	Q15758	Neutral amino acid transporter B(0) OS=Homo sapiens OX=9606 GN=SLC1A5 PE=1 SV=2	0	26.394	15	7	20	7	1	541	56.6	5.48	56	7	0	0.967	0.403978	0.524988	101.7	98.3	44.54	18.9
FALSE	High	Master Protein	O00232	26S proteasome non-ATPase regulatory subunit 12 OS=Homo sapiens OX=9606 GN=PSMD12 PE=1 SV=3	0	26.389	17	8	19	8	1	456	52.9	7.65	43.42	8	0	2.115	0.00796425	0.0317563	64.2	135.8	49.45	23.89
FALSE	High	Master Protein	Q8WU90	Zinc finger CCCH domain-containing protein 15 OS=Homo sapiens OX=9606 GN=ZC3H15 PE=1 SV=1	0	21.05	13	5	21	5	1	426	48.6	5.31	62.26	5	0	14.025	0.000134119	0.00190546	13.3	186.7	52.82	6.82
FALSE	High	Master Protein	Q9UBX3	Mitochondrial dicarboxylate carrier OS=Homo sapiens OX=9606 GN=SLC25A10 PE=1 SV=2	0	26.379	26	7	27	7	1	287	31.3	9.54	61.91	7	0	0.755	0.667331	0.7582	113.9	86.1	48.8	28.68
FALSE	High	Master Protein	P51571	Translocon-associated protein subunit delta OS=Homo sapiens OX=9606 GN=SSR4 PE=1 SV=1	0	26.352	36	5	31	5	1	173	19	6.15	93.4	5	0	2.466	0.00131518	0.00918837	57.7	142.3	39.13	22.75
FALSE	High	Master Protein	P50502	Hsc70-interacting protein OS=Homo sapiens OX=9606 GN=ST13 PE=1 SV=2	0	26.347	20	7	27	7	1	369	41.3	5.27	70.91	7	0	1.625	0.243179	0.360766	76.2	123.8	41.49	38.42
FALSE	High	Master Protein	Q8IY67	Ribonucleoprotein PTB-binding 1 OS=Homo sapiens OX=9606 GN=RAVER1 PE=1 SV=1	0	26.331	14	6	26	6	1	606	63.8	8.48	82	6	0	1.399	0.027924	0.07599	83.4	116.6	26.38	15.75
FALSE	High	Master Protein	Q6DKI1	Ribosomal protein uL30-like OS=Homo sapiens OX=9606 GN=RPL7L1 PE=1 SV=2	0	26.308	26	6	30	6	1	255	29.7	10.52	82.77	6	0	1.371	0.0506689	0.115804	84.3	115.7	38.83	5.9
FALSE	High	Master Protein	O75190	DnaJ homolog subfamily B member 6 OS=Homo sapiens OX=9606 GN=DNAJB6 PE=1 SV=2	0	26.28	24	6	16	6	1	326	36.1	9.16	44.92	6	0	1.154	0.357711	0.47989	92.8	107.2	50.26	28.87
FALSE	High	Master Protein	Q9Y4P3	Transducin beta-like protein 2 OS=Homo sapiens OX=9606 GN=TBL2 PE=1 SV=1	0	26.274	12	5	24	5	1	447	49.8	9.44	48.11	5	0	0.603	0.00168119	0.0108881	124.8	75.2	18.26	24.92
FALSE	High	Master Protein	Q13131	5'-AMP-activated protein kinase catalytic subunit alpha-1 OS=Homo sapiens OX=9606 GN=PRKAA1 PE=1 SV=4	0	26.131	17	8	20	8	1	559	64	8.12	46.68	8	0	2.559	0.0308778	0.0812007	56.2	143.8	59.66	18.67
FALSE	High	Master Protein	P23921	Ribonucleoside-diphosphate reductase large subunit OS=Homo sapiens OX=9606 GN=RRM1 PE=1 SV=1	0	26.113	10	8	18	8	1	792	90	7.15	39.92	8	0	1.487	0.0658038	0.13995	80.4	119.6	63.12	19.97
FALSE	High	Master Protein	P11177	Pyruvate dehydrogenase E1 component subunit beta, mitochondrial OS=Homo sapiens OX=9606 GN=PDHB PE=1 SV=3	0	26.088	31	9	25	9	1	359	39.2	6.65	48.96	9	0	0.778	0.323766	0.443788	112.5	87.5	26.14	14.54
FALSE	High	Master Protein	Q9NY12	H/ACA ribonucleoprotein complex subunit 1 OS=Homo sapiens OX=9606 GN=GAR1 PE=1 SV=1	0	26.053	32	6	27	6	1	217	22.3	10.92	61.1	6	0	1.838	0.00918115	0.0350998	70.5	129.5	34.05	19.63
FALSE	High	Master Protein	Q8N3C0	Activating signal cointegrator 1 complex subunit 3 OS=Homo sapiens OX=9606 GN=ASCC3 PE=1 SV=3	0	26.044	3	7	10	7	1	2202	251.3	7.09	24.42	7	0	0.489	0.254368	0.371597	134.3	65.7	59	40.97
FALSE	High	Master Protein	P56545	C-terminal-binding protein 2 OS=Homo sapiens OX=9606 GN=CTBP2 PE=1 SV=1	0	26.03	19	7	15	7	1	445	48.9	6.95	47.49	7	0	1.836	0.00961177	0.0363496	70.5	129.5	25.87	15.43
FALSE	High	Master Protein	Q9NX24	H/ACA ribonucleoprotein complex subunit 2 OS=Homo sapiens OX=9606 GN=NHP2 PE=1 SV=1	0	26.02	31	3	22	3	1	153	17.2	8.22	84.37	3	0	0.852	0.903879	0.935006	108	92	39.78	28.12
FALSE	High	Master Protein	P02765	Alpha-2-HS-glycoprotein OS=Homo sapiens OX=9606 GN=AHSG PE=1 SV=2	0	18.644	5	3	22	3	1	367	39.3	5.72	69.5	3	0	13.93	3.65735e-05	0.000749044	13.4	186.6	48.18	42.73
FALSE	High	Master Protein	Q96FQ6	Protein S100-A16 OS=Homo sapiens OX=9606 GN=S100A16 PE=1 SV=1	0	25.92	38	4	13	4	1	103	11.8	6.79	37.12	4	0	1.558	0.0515714	0.117182	78.2	121.8	58.53	14.17
FALSE	High	Master Protein	Q15029	116 kDa U5 small nuclear ribonucleoprotein component OS=Homo sapiens OX=9606 GN=EFTUD2 PE=1 SV=1	0	41.96	15	12	27	11	1	972	109.4	5	60.64	12	0	13.796	0.00204169	0.0124075	13.5	186.5	71.84	7.92
FALSE	High	Master Protein	P62857	Small ribosomal subunit protein eS28 OS=Homo sapiens OX=9606 GN=RPS28 PE=1 SV=1	0	25.757	52	4	62	4	1	69	7.8	10.7	187.57	4	0	1.021	0.764045	0.835864	99	101	15.95	7.34
FALSE	High	Master Protein	Q9Y314	Nitric oxide synthase-interacting protein OS=Homo sapiens OX=9606 GN=NOSIP PE=1 SV=1	0	25.711	33	6	13	6	1	301	33.2	8.82	41.67	6	0	2.281	0.0886407	0.172151	61	139	77.04	26.15
FALSE	High	Master Protein	Q9P016	Thymocyte nuclear protein 1 OS=Homo sapiens OX=9606 GN=THYN1 PE=1 SV=1	0	25.622	25	6	35	6	1	225	25.7	9.25	89.99	6	0	1.463	0.0373449	0.0928911	81.2	118.8	40.46	11.7
FALSE	High	Master Protein	Q9UI10	Translation initiation factor eIF-2B subunit delta OS=Homo sapiens OX=9606 GN=EIF2B4 PE=1 SV=2	0	25.612	15	6	20	6	1	523	57.5	9.38	53.82	6	0	0.752	0.166786	0.273463	114.2	85.8	22	32.87
FALSE	High	Master Protein	Q96RL1	BRCA1-A complex subunit RAP80 OS=Homo sapiens OX=9606 GN=UIMC1 PE=1 SV=2	0	25.604	9	4	16	4	1	719	79.7	5.45	63.12	4	0	0.604	0.0830272	0.164419	124.7	75.3	24.38	60.59
FALSE	High	Master Protein	P20585	DNA mismatch repair protein Msh3 OS=Homo sapiens OX=9606 GN=MSH3 PE=1 SV=4	0	25.572	7	6	16	5	1	1137	127.3	8.02	42.16	6	0	0.657	0.160807	0.265543	120.7	79.3	161.41	35.39
FALSE	High	Master Protein	O60493	Sorting nexin-3 OS=Homo sapiens OX=9606 GN=SNX3 PE=1 SV=3	0	25.544	32	6	45	5	1	162	18.8	8.66	103.14	6	1	2.663	0.000354866	0.0037575	54.6	145.4	13.69	33.21
FALSE	High	Master Protein	P02462	Collagen alpha-1(IV) chain OS=Homo sapiens OX=9606 GN=COL4A1 PE=1 SV=4	0	28.376	2	3	15	3	1	1669	160.5	8.28	57.83	3	0	13.654	0.00210781	0.012591	13.6	186.4	57.26	11.06
FALSE	High	Master Protein	Q9P2D1	Chromodomain-helicase-DNA-binding protein 7 OS=Homo sapiens OX=9606 GN=CHD7 PE=1 SV=3	0	25.439	3	8	36	3	1	2997	335.7	6.34	74.54	8	0	0.583	0.23939	0.35716	126.3	73.7	41.63	61.2
FALSE	High	Master Protein	O00231	26S proteasome non-ATPase regulatory subunit 11 OS=Homo sapiens OX=9606 GN=PSMD11 PE=1 SV=3	0	25.414	17	6	11	6	1	422	47.4	6.48	25.75	6	0	3.413	0.000253247	0.00299154	45.3	154.7	43.75	26.85
FALSE	High	Master Protein	P51512	Matrix metalloproteinase-16 OS=Homo sapiens OX=9606 GN=MMP16 PE=1 SV=2	0	21.568	11	7	25	7	1	607	69.5	8.54	40.45	7	0	13.632			13.7	186.3		6.57
FALSE	High	Master Protein	O94875	Sorbin and SH3 domain-containing protein 2 OS=Homo sapiens OX=9606 GN=SORBS2 PE=1 SV=3	0	25.376	9	7	18	7	1	1100	124	8.31	64.12	7	0	0.544	0.192051	0.302562	129.6	70.4	40.3	41.93
FALSE	High	Master Protein	P52732	Kinesin-like protein KIF11 OS=Homo sapiens OX=9606 GN=KIF11 PE=1 SV=2	0	25.365	7	8	18	8	1	1056	119.1	5.64	38.81	8	0	1.984	0.0182461	0.0568777	67	133	44.79	23.21
FALSE	High	Master Protein	P62861	Ubiquitin-like FUBI-ribosomal protein eS30 fusion protein OS=Homo sapiens OX=9606 GN=FAU PE=1 SV=2	0	25.354	19	5	61	5	1	133	14.4	10.17	173.21	5	0	0.615	0.000468298	0.00464861	123.8	76.2	16.41	13.58
FALSE	High	Master Protein	Q53EU6	Glycerol-3-phosphate acyltransferase 3 OS=Homo sapiens OX=9606 GN=GPAT3 PE=1 SV=2	0	25.34	19	8	16	8	1	434	48.7	8.87	48.22	8	0	1.084	0.258	0.376727	96	104	67.49	23.75
FALSE	High	Master Protein	O43395	U4/U6 small nuclear ribonucleoprotein Prp3 OS=Homo sapiens OX=9606 GN=PRPF3 PE=1 SV=2	0	25.325	13	7	16	7	1	683	77.5	9.5	41.48	7	0	1.078	0.918377	0.944429	96.3	103.7	19.19	23.04
FALSE	High	Master Protein	P06756	Integrin alpha-V OS=Homo sapiens OX=9606 GN=ITGAV PE=1 SV=2	0	250.605	40	41	208	41	1	1048	116	5.68	687.83	41	0	13.464	0.00280625	0.0152078	13.8	186.2	76.09	5.9
FALSE	High	Master Protein	Q15056	Eukaryotic translation initiation factor 4H OS=Homo sapiens OX=9606 GN=EIF4H PE=1 SV=5	0	25.25	32	7	27	7	1	248	27.4	7.23	72.11	7	0	0.846	0.202522	0.314193	108.3	91.7	14.54	12.38
FALSE	High	Master Protein	Q9NZ45	CDGSH iron-sulfur domain-containing protein 1 OS=Homo sapiens OX=9606 GN=CISD1 PE=1 SV=1	0	25.233	34	3	17	3	1	108	12.2	9.09	51.05	3	0	3.272	0.00779393	0.0311955	46.8	153.2	60.98	13.05
FALSE	High	Master Protein	P78316	Nucleolar protein 14 OS=Homo sapiens OX=9606 GN=NOP14 PE=1 SV=3	0	25.223	8	8	21	8	1	857	97.6	7.58	47.99	8	0	0.933	0.406493	0.527017	103.5	96.5	32.75	49.63
FALSE	High	Master Protein	O15269	Serine palmitoyltransferase 1 OS=Homo sapiens OX=9606 GN=SPTLC1 PE=1 SV=1	0	25.195	17	7	9	7	1	473	52.7	6.01	26.18	7	0	0.348			148.3	51.7	73.83
FALSE	High	Master Protein	P13693	Translationally-controlled tumor protein OS=Homo sapiens OX=9606 GN=TPT1 PE=1 SV=1	0	25.181	33	5	17	5	1	172	19.6	4.93	45.7	5	0	2.408	0.000758567	0.00627557	58.7	141.3	23.66	32.4
FALSE	High	Master Protein	Q05682	Caldesmon OS=Homo sapiens OX=9606 GN=CALD1 PE=1 SV=3	0	25.13	8	6	7	6	1	793	93.2	5.66	20.1	6	0	1.022	0.42583	0.541778	98.9	101.1	27.12	46.44
FALSE	High	Master Protein	Q96D46	60S ribosomal export protein NMD3 OS=Homo sapiens OX=9606 GN=NMD3 PE=1 SV=1	0	25.095	15	6	10	6	1	503	57.6	7.14	21.95	6	0	2.345	0.0289456	0.0780294	59.8	140.2	6.23	37.19
FALSE	High	Master Protein	Q03164	Histone-lysine N-methyltransferase 2A OS=Homo sapiens OX=9606 GN=KMT2A PE=1 SV=5	0	25.013	2	5	8	5	1	3969	431.5	9.09	24.02	5	0	0.994	0.986545	0.992524	100.3	99.7	27.24	27.76
FALSE	High	Master Protein	Q5SRE5	Nucleoporin NUP188 OS=Homo sapiens OX=9606 GN=NUP188 PE=1 SV=1	0	25.004	5	7	24	7	1	1749	195.9	6.73	58.04	7	0	0.681	0.107476	0.196967	119	81	21.5	37.39
FALSE	High	Master Protein	Q66LE6	Serine/threonine-protein phosphatase 2A 55 kDa regulatory subunit B delta isoform OS=Homo sapiens OX=9606 GN=PPP2R2D PE=1 SV=1	0	25.001	16	5	21	3	1	453	52	6.39	75.03	5	0	1.312	0.476788	0.594148	86.5	113.5	17.78	84.88
FALSE	High	Master Protein	Q96GM5	SWI/SNF-related matrix-associated actin-dependent regulator of chromatin subfamily D member 1 OS=Homo sapiens OX=9606 GN=SMARCD1 PE=1 SV=2	0	24.998	17	7	18	6	1	515	58.2	9.25	43.76	7	1	2.499	0.0194135	0.0590456	57.2	142.8	66.92	33.68
FALSE	High	Master Protein	P10586	Receptor-type tyrosine-protein phosphatase F OS=Homo sapiens OX=9606 GN=PTPRF PE=1 SV=2	0	135.203	21	27	63	26	1	1907	212.7	6.3	208.07	27	1	13.156	0.000209636	0.00261341	14.1	185.9	45.37	7.32
FALSE	High	Master Protein	Q96GP6	Scavenger receptor class F member 2 OS=Homo sapiens OX=9606 GN=SCARF2 PE=1 SV=5	0	12.567	6	4	8	4	1	871	92.3	8.32	15.32	4	0	12.665	0.00384737	0.0193534	14.6	185.4	31.06	11.33
FALSE	High	Master Protein	P09234	U1 small nuclear ribonucleoprotein C OS=Homo sapiens OX=9606 GN=SNRPC PE=1 SV=1	0	24.972	25	3	29	3	1	159	17.4	9.67	118.32	3	0	0.77	0.0286011	0.0774316	113	87	20.46	14.16
FALSE	High	Master Protein	Q9BTE3	Mini-chromosome maintenance complex-binding protein OS=Homo sapiens OX=9606 GN=MCMBP PE=1 SV=2	0	24.845	9	6	22	6	1	642	72.9	5.87	56.34	6	0	1.804	0.00623282	0.0264225	71.3	128.7	27.62	19.44
FALSE	High	Master Protein	P36776	Lon protease homolog, mitochondrial OS=Homo sapiens OX=9606 GN=LONP1 PE=1 SV=2	0	24.838	8	8	15	8	1	959	106.4	6.39	36.06	8	0	1.565	0.133321	0.231678	78	122	51.71	15.59
FALSE	High	Master Protein	O15145	Actin-related protein 2/3 complex subunit 3 OS=Homo sapiens OX=9606 GN=ARPC3 PE=1 SV=3	0	24.836	27	5	35	5	1	178	20.5	8.59	77.02	5	0	1.188	0.182343	0.292528	91.4	108.6	31.53	17.42
FALSE	High	Master Protein	Q9NY93	Probable ATP-dependent RNA helicase DDX56 OS=Homo sapiens OX=9606 GN=DDX56 PE=1 SV=1	0	24.666	14	7	10	7	1	547	61.6	9.26	28.51	7	0	0.989	0.323411	0.443495	100.6	99.4	64.56	30.3
FALSE	High	Master Protein	Q9Y6Y8	SEC23-interacting protein OS=Homo sapiens OX=9606 GN=SEC23IP PE=1 SV=1	0	24.643	9	7	11	7	1	1000	111	5.54	22.84	7	0	0.748	0.758343	0.831356	114.4	85.6	80.88	34.05
FALSE	High	Master Protein	P69905	Hemoglobin subunit alpha OS=Homo sapiens OX=9606 GN=HBA1 PE=1 SV=2	0	32.68	35	5	34	5	1	142	15.2	8.68	90.06	5	0	12.383	0.000461641	0.00460764	14.9	185.1	65.02	13.69
FALSE	High	Master Protein	P50402	Emerin OS=Homo sapiens OX=9606 GN=EMD PE=1 SV=1	0	24.581	24	5	29	5	1	254	29	5.5	74.11	5	0	1.432	0.0184427	0.0571959	82.2	117.8	25.56	16.82
FALSE	High	Master Protein	Q9BVK6	Transmembrane emp24 domain-containing protein 9 OS=Homo sapiens OX=9606 GN=TMED9 PE=1 SV=2	0	24.58	29	6	28	5	1	235	27.3	8.02	80.35	6	0	1.189	0.661012	0.752375	91.4	108.6	22.11	16.96
FALSE	High	Master Protein	P04040	Catalase OS=Homo sapiens OX=9606 GN=CAT PE=1 SV=3	0	24.552	15	7	17	7	1	527	59.7	7.39	41.84	7	0	0.933	0.425683	0.541778	103.5	96.5	66.29	26.68
FALSE	High	Master Protein	P12259	Coagulation factor V OS=Homo sapiens OX=9606 GN=F5 PE=1 SV=4	0	24.528	3	7	18	7	1	2224	251.5	6.05	41.37	7	0	1.767	0.077687	0.157979	72.3	127.7	75.87	18.79
FALSE	High	Master Protein	Q96GA3	Protein LTV1 homolog OS=Homo sapiens OX=9606 GN=LTV1 PE=1 SV=1	0	24.466	17	7	16	7	1	475	54.8	4.91	27.83	7	0	0.321	0.00238198	0.0135842	151.4	48.6	55.74	20.39
FALSE	High	Master Protein	Q9NTM9	Copper homeostasis protein cutC homolog OS=Homo sapiens OX=9606 GN=CUTC PE=1 SV=1	0	24.46	26	4	17	4	1	273	29.3	8.18	68.7	4	0	0.774	0.0998665	0.187278	112.7	87.3	26.2	32.93
FALSE	High	Master Protein	P13073	Cytochrome c oxidase subunit 4 isoform 1, mitochondrial OS=Homo sapiens OX=9606 GN=COX4I1 PE=1 SV=1	0	24.458	31	5	44	5	1	169	19.6	9.51	113.94	5	0	3.315	5.2951e-06	0.000185564	46.4	153.6	16.35	5.62
FALSE	High	Master Protein	Q9BSC4	Nucleolar protein 10 OS=Homo sapiens OX=9606 GN=NOL10 PE=1 SV=1	0	24.446	14	7	32	7	1	688	80.3	8.46	72.08	7	0	0.974	0.990535	0.995268	101.3	98.7	22.57	18.08
FALSE	High	Master Protein	Q9Y4B6	DDB1- and CUL4-associated factor 1 OS=Homo sapiens OX=9606 GN=DCAF1 PE=1 SV=3	0	14.423	4	6	10	6	1	1507	168.9	5.06	14.61	6	0	11.643	0.000971456	0.00734766	15.8	184.2	25.13	15.39
FALSE	High	Master Protein	Q8TAQ2	SWI/SNF complex subunit SMARCC2 OS=Homo sapiens OX=9606 GN=SMARCC2 PE=1 SV=1	0	24.259	7	7	10	3	1	1214	132.8	5.69	20.41	7	0	0.001			200		71.32
FALSE	High	Master Protein	O75530	Polycomb protein EED OS=Homo sapiens OX=9606 GN=EED PE=1 SV=2	0	24.239	17	7	14	7	1	441	50.2	7.03	35.77	7	0	2.4	0.00249363	0.0139945	58.8	141.2	27.63	34.91
FALSE	High	Master Protein	O00151	PDZ and LIM domain protein 1 OS=Homo sapiens OX=9606 GN=PDLIM1 PE=1 SV=4	0	24.195	23	6	11	6	1	329	36	7.02	34.97	6	0	1.719	0.00934697	0.0356473	73.5	126.5	35.53	16.04
FALSE	High	Master Protein	Q5VWQ0	Lysine-specific demethylase 9 OS=Homo sapiens OX=9606 GN=RSBN1 PE=1 SV=2	0	24.187	8	5	12	4	1	802	90	8.6	30.45	5	0	0.333	0.0214852	0.0628611	150.1	49.9	49.26	50.63
FALSE	High	Master Protein	P40763	Signal transducer and activator of transcription 3 OS=Homo sapiens OX=9606 GN=STAT3 PE=1 SV=2	0	24.175	9	5	9	5	1	770	88	6.3	17.18	5	0	1.74	0.0224196	0.0646144	73	127	21.45	29.5
FALSE	High	Master Protein	O43865	S-adenosylhomocysteine hydrolase-like protein 1 OS=Homo sapiens OX=9606 GN=AHCYL1 PE=1 SV=2	0	24.155	13	7	31	6	1	530	58.9	6.89	70.62	7	0	1.445	0.104808	0.193426	81.8	118.2	61.23	11.25
FALSE	High	Master Protein	Q9BQ61	Telomerase RNA component interacting RNase OS=Homo sapiens OX=9606 GN=TRIR PE=1 SV=1	0	24.119	22	4	26	4	1	176	18.4	9.44	101.15	4	0	0.766	0.0912708	0.175529	113.2	86.8	19.64	29.65
FALSE	High	Master Protein	Q96SB4	SRSF protein kinase 1 OS=Homo sapiens OX=9606 GN=SRPK1 PE=1 SV=2	0	24.038	9	6	19	4	1	655	74.3	6.16	52.38	6	0	0.538	0.175692	0.284024	130	70	43.2	49.41
FALSE	High	Master Protein	Q9BZG1	Ras-related protein Rab-34 OS=Homo sapiens OX=9606 GN=RAB34 PE=1 SV=1	0	24.03	25	6	31	6	1	259	29	7.88	87.92	6	0	1.03	0.604616	0.708643	98.5	101.5	15.94	14.75
FALSE	High	Master Protein	Q8NFW8	N-acylneuraminate cytidylyltransferase OS=Homo sapiens OX=9606 GN=CMAS PE=1 SV=2	0	23.992	16	6	25	6	1	434	48.3	7.93	79.16	6	0	0.716	0.159486	0.264329	116.5	83.5	34.17	13.14
FALSE	High	Master Protein	O75663	TIP41-like protein OS=Homo sapiens OX=9606 GN=TIPRL PE=1 SV=2	0	23.957	21	6	37	6	1	272	31.4	5.91	73.84	6	0	1.313	0.0489868	0.113038	86.5	113.5	40.24	5.64
FALSE	High	Master Protein	P98160	Basement membrane-specific heparan sulfate proteoglycan core protein OS=Homo sapiens OX=9606 GN=HSPG2 PE=1 SV=4	0	34.88	3	10	18	10	1	4391	468.5	6.51	44.18	10	0	11.483	0.0285464	0.0773499	16	184	64.93	6.83
FALSE	High	Master Protein	Q71RC2	La-related protein 4 OS=Homo sapiens OX=9606 GN=LARP4 PE=1 SV=3	0	23.826	10	5	20	5	1	724	80.5	6.61	63.99	5	0	0.702	0.460817	0.576981	117.5	82.5	68.67	57.36
FALSE	High	Master Protein	P35658	Nuclear pore complex protein Nup214 OS=Homo sapiens OX=9606 GN=NUP214 PE=1 SV=2	0	23.826	4	6	17	6	1	2090	213.5	7.47	39.03	6	0	1.095	0.388379	0.511247	95.5	104.5	62.92	12.57
FALSE	High	Master Protein	P31930	Cytochrome b-c1 complex subunit 1, mitochondrial OS=Homo sapiens OX=9606 GN=UQCRC1 PE=1 SV=3	0	23.811	14	6	20	5	1	480	52.6	6.37	41.57	6	0	0.562	0.288253	0.409528	128.1	71.9	37.1	36.63
FALSE	High	Master Protein	Q13308	Inactive tyrosine-protein kinase 7 OS=Homo sapiens OX=9606 GN=PTK7 PE=1 SV=2	0	74.983	21	17	49	17	1	1070	118.3	7.09	142.86	17	0	11.379	0.000110173	0.00169506	16.2	183.8	30.84	6.31
FALSE	High	Master Protein	Q9BRD0	BUD13 homolog OS=Homo sapiens OX=9606 GN=BUD13 PE=1 SV=1	0	23.729	12	7	12	7	1	619	70.5	9.86	32.79	7	0	0.653	0.171695	0.279714	121	79	51.26	28.31
FALSE	High	Master Protein	P78347	General transcription factor II-I OS=Homo sapiens OX=9606 GN=GTF2I PE=1 SV=2	0	23.684	8	7	12	7	1	998	112.3	6.39	33.31	7	0	0.977	0.52711	0.641152	101.2	98.8	7.36	21.86
FALSE	High	Master Protein	P07384	Calpain-1 catalytic subunit OS=Homo sapiens OX=9606 GN=CAPN1 PE=1 SV=1	0	23.665	10	8	25	8	1	714	81.8	5.67	55.83	8	0	0.94	0.284648	0.406052	103.1	96.9	53.27	30.45
FALSE	High	Master Protein	Q9NZJ9	Diphosphoinositol polyphosphate phosphohydrolase 2 OS=Homo sapiens OX=9606 GN=NUDT4 PE=1 SV=2	0	23.581	31	5	14	5	1	180	20.3	6.35	31.05	5	0	1.492	0.0188739	0.057907	80.2	119.8	21.1	19.72
FALSE	High	Master Protein	P54578	Ubiquitin carboxyl-terminal hydrolase 14 OS=Homo sapiens OX=9606 GN=USP14 PE=1 SV=3	0	23.482	20	9	17	9	1	494	56	5.3	39.39	9	0	1.865	0.0259881	0.0715864	69.8	130.2	51.89	18.64
FALSE	High	Master Protein	Q4G0F5	Vacuolar protein sorting-associated protein 26B OS=Homo sapiens OX=9606 GN=VPS26B PE=1 SV=2	0	23.473	16	4	14	4	1	336	39.1	7.36	43.58	4	0	1.182	0.042652	0.101683	91.7	108.3	20.83	18.55
FALSE	High	Master Protein	Q15003	Condensin complex subunit 2 OS=Homo sapiens OX=9606 GN=NCAPH PE=1 SV=3	0	23.451	10	6	25	6	1	741	82.5	5.06	49.23	6	0	1.458	0.0441758	0.104367	81.4	118.6	35.24	14.01
FALSE	High	Master Protein	Q05655	Protein kinase C delta type OS=Homo sapiens OX=9606 GN=PRKCD PE=1 SV=2	0	23.427	11	7	19	7	1	676	77.5	7.75	47.53	7	0	0.902	0.851549	0.898256	105.1	94.9	29.91	37.2
FALSE	High	Master Protein	Q8TF01	Arginine/serine-rich protein PNISR OS=Homo sapiens OX=9606 GN=PNISR PE=1 SV=2	0	23.42	6	6	31	6	1	805	92.5	10.02	79.29	6	0	0.871	0.937198	0.955064	106.9	93.1	25.93	9.37
FALSE	High	Master Protein	Q8TCS8	Polyribonucleotide nucleotidyltransferase 1, mitochondrial OS=Homo sapiens OX=9606 GN=PNPT1 PE=1 SV=2	0	23.405	11	7	12	7	1	783	85.9	7.77	22.69	7	0	1.095	0.274538	0.395927	95.5	104.5	31.19	14.32
FALSE	High	Master Protein	O60762	Dolichol-phosphate mannosyltransferase subunit 1 OS=Homo sapiens OX=9606 GN=DPM1 PE=1 SV=1	0	23.343	27	6	18	6	1	260	29.6	9.57	49.38	6	0	1.229	0.165733	0.272393	89.7	110.3	50.66	19.92
FALSE	High	Master Protein	P13807	Glycogen [starch] synthase, muscle OS=Homo sapiens OX=9606 GN=GYS1 PE=1 SV=2	0	23.322	9	6	21	6	1	737	83.7	6.18	53.44	6	0	1.099	0.398502	0.520445	95.3	104.7	23.33	12.75
FALSE	High	Master Protein	O60306	RNA helicase aquarius OS=Homo sapiens OX=9606 GN=AQR PE=1 SV=4	0	23.31	5	6	9	6	1	1485	171.2	6.37	21.02	6	0	1.079	0.382039	0.504586	96.2	103.8	47.08	37.75
FALSE	High	Master Protein	Q9Y237	Peptidyl-prolyl cis-trans isomerase NIMA-interacting 4 OS=Homo sapiens OX=9606 GN=PIN4 PE=1 SV=1	0	23.292	37	6	28	6	1	131	13.8	9.77	71.83	6	0	0.961	0.404967	0.526057	102	98	49.75	26.72
FALSE	High	Master Protein	O75152	Zinc finger CCCH domain-containing protein 11A OS=Homo sapiens OX=9606 GN=ZC3H11A PE=1 SV=3	0	23.264	10	5	21	5	1	810	89.1	8.37	74.91	5	0	0.867	0.948861	0.963835	107.1	92.9	48.68	23.94
FALSE	High	Master Protein	P47914	Large ribosomal subunit protein eL29 OS=Homo sapiens OX=9606 GN=RPL29 PE=1 SV=2	0	23.229	21	4	44	4	1	159	17.7	11.66	138.85	4	0	0.834	0.0177038	0.0561267	109	91	12.7	10.08
FALSE	High	Master Protein	Q16186	Proteasomal ubiquitin receptor ADRM1 OS=Homo sapiens OX=9606 GN=ADRM1 PE=1 SV=2	0	23.162	13	5	22	5	1	407	42.1	5.07	76.85	5	0	1.983	0.00865172	0.03373	67	133	41.52	9.43
FALSE	High	Master Protein	Q99536	Synaptic vesicle membrane protein VAT-1 homolog OS=Homo sapiens OX=9606 GN=VAT1 PE=1 SV=2	0	23.147	20	6	18	6	1	393	41.9	6.29	51.74	6	0	1.424	0.0206579	0.0612936	82.5	117.5	28.68	10.06
FALSE	High	Master Protein	Q9BR76	Coronin-1B OS=Homo sapiens OX=9606 GN=CORO1B PE=1 SV=1	0	23.13	14	7	28	7	1	489	54.2	5.88	70.38	7	0	1.02	0.953296	0.968029	99	101	28.63	12.41
FALSE	High	Master Protein	Q9UPN3	Microtubule-actin cross-linking factor 1, isoforms 1/2/3/4/5 OS=Homo sapiens OX=9606 GN=MACF1 PE=1 SV=4	0	23.121	1	7	22	4	1	7388	837.8	5.39	69.71	7	1	0.962	0.945926	0.961377	101.9	98.1	12.36	18.51
FALSE	High	Master Protein	Q02241	Kinesin-like protein KIF23 OS=Homo sapiens OX=9606 GN=KIF23 PE=1 SV=3	0	22.95	6	4	10	4	1	960	110	8.51	33.63	4	0	1.426	0.134272	0.232804	82.4	117.6	35.65	19.38
FALSE	High	Master Protein	Q9UL54	Serine/threonine-protein kinase TAO2 OS=Homo sapiens OX=9606 GN=TAOK2 PE=1 SV=2	0	22.939	6	7	35	3	1	1235	138.2	7.27	78.85	7	0	0.194			167.5	32.5	109
FALSE	High	Master Protein	Q15648	Mediator of RNA polymerase II transcription subunit 1 OS=Homo sapiens OX=9606 GN=MED1 PE=1 SV=4	0	22.934	5	5	20	5	1	1581	168.4	8.73	57.07	5	0	1.325	0.579208	0.686259	86	114	42.32	21.02
FALSE	High	Master Protein	P13987	CD59 glycoprotein OS=Homo sapiens OX=9606 GN=CD59 PE=1 SV=1	0	33.396	26	5	48	5	1	128	14.2	6.48	148.71	5	0	11.28	1.52841e-10	2.4103e-07	16.3	183.7	14.23	15
FALSE	High	Master Protein	Q13557	Calcium/calmodulin-dependent protein kinase type II subunit delta OS=Homo sapiens OX=9606 GN=CAMK2D PE=1 SV=3	0	22.866	11	6	17	6	1	499	56.3	7.25	36.96	6	0	0.938	0.803227	0.864635	103.2	96.8	22.41	17.88
FALSE	High	Master Protein	Q96BJ3	Axin interactor, dorsalization-associated protein OS=Homo sapiens OX=9606 GN=AIDA PE=1 SV=1	0	22.842	16	3	13	3	1	306	35	6.55	39.04	3	0	2.712	0.030051	0.0798491	53.9	146.1	47.06	21.6
FALSE	High	Master Protein	Q15155	BOS complex subunit NOMO1 OS=Homo sapiens OX=9606 GN=NOMO1 PE=1 SV=5	0	22.824	7	6	8	6	1	1222	134.2	5.81	20.12	6	0	3.209	0.0542649	0.121613	47.5	152.5	87.82	53.75
FALSE	High	Master Protein	Q04917	14-3-3 protein eta OS=Homo sapiens OX=9606 GN=YWHAH PE=1 SV=4	0	22.771	21	5	32	3	1	246	28.2	4.84	80.24	5	0	1.093	0.624501	0.723823	95.6	104.4	66.46	12.89
FALSE	High	Master Protein	P49406	Large ribosomal subunit protein bL19m OS=Homo sapiens OX=9606 GN=MRPL19 PE=1 SV=2	0	22.766	23	6	13	6	1	292	33.5	9.5	35.89	6	0	0.944	0.651444	0.745521	102.9	97.1	26.39	14.61
FALSE	High	Master Protein	Q6PD62	RNA polymerase-associated protein CTR9 homolog OS=Homo sapiens OX=9606 GN=CTR9 PE=1 SV=1	0	22.741	7	7	10	7	1	1173	133.4	6.77	22.18	7	0	1.82	0.351536	0.473014	70.9	129.1	74.81	34.35
FALSE	High	Master Protein	Q9Y6K5	2'-5'-oligoadenylate synthase 3 OS=Homo sapiens OX=9606 GN=OAS3 PE=1 SV=3	0	22.727	5	5	12	5	1	1087	121.1	8.4	29.68	5	0	1.17	0.469264	0.586627	92.2	107.8	57.75	50.11
FALSE	High	Master Protein	Q9Y6H1	Coiled-coil-helix-coiled-coil-helix domain-containing protein 2 OS=Homo sapiens OX=9606 GN=CHCHD2 PE=1 SV=1	0	22.709	34	3	13	3	1	151	15.5	9.22	47.72	3	0	0.741	0.0783498	0.15871	114.9	85.1	12.12	21.34
FALSE	High	Master Protein	P50750	Cyclin-dependent kinase 9 OS=Homo sapiens OX=9606 GN=CDK9 PE=1 SV=3	0	22.705	17	6	17	4	1	372	42.8	8.79	40.44	6	0	1.008	0.136176	0.235599	99.6	100.4	92.72	76.13
FALSE	High	Master Protein	P43304	Glycerol-3-phosphate dehydrogenase, mitochondrial OS=Homo sapiens OX=9606 GN=GPD2 PE=1 SV=3	0	22.661	9	5	11	5	1	727	80.8	7.69	24.21	5	0	2.727	0.0040102	0.0197012	53.7	146.3	54.16	36.17
FALSE	High	Master Protein	Q15061	WD repeat-containing protein 43 OS=Homo sapiens OX=9606 GN=WDR43 PE=1 SV=3	0	22.593	10	8	27	8	1	677	74.8	5.57	62.64	8	0	1.276	0.10362	0.191795	87.9	112.1	46.86	11.67
FALSE	High	Master Protein	P52907	F-actin-capping protein subunit alpha-1 OS=Homo sapiens OX=9606 GN=CAPZA1 PE=1 SV=3	0	22.578	27	5	26	4	1	286	32.9	5.69	85.54	5	0	2.377	0.0362831	0.0914033	59.2	140.8	42.67	40.11
FALSE	High	Master Protein	Q96JB6	Lysyl oxidase homolog 4 OS=Homo sapiens OX=9606 GN=LOXL4 PE=1 SV=1	0	22.573	10	6	16	6	1	756	84.4	7.46	46.59	6	0	2.771	2.85491e-05	0.000638609	53	147	12.18	25.75
FALSE	High	Master Protein	P98179	RNA-binding protein 3 OS=Homo sapiens OX=9606 GN=RBM3 PE=1 SV=1	0	22.567	27	3	20	3	1	157	17.2	8.91	60.48	3	0	1.237	0.0366044	0.0916617	89.4	110.6	20.31	13.32
FALSE	High	Master Protein	P00568	Adenylate kinase isoenzyme 1 OS=Homo sapiens OX=9606 GN=AK1 PE=1 SV=3	0	22.546	28	6	22	6	1	194	21.6	8.63	58.45	6	0	1.692	0.0427844	0.10192	74.3	125.7	37.47	27.66
FALSE	High	Master Protein	P60953	Cell division control protein 42 homolog OS=Homo sapiens OX=9606 GN=CDC42 PE=1 SV=2	0	22.528	28	5	37	4	1	191	21.2	6.55	84.75	5	0	1.26	0.031366	0.0821664	88.5	111.5	19.49	17.33
FALSE	High	Master Protein	Q9Y2T2	AP-3 complex subunit mu-1 OS=Homo sapiens OX=9606 GN=AP3M1 PE=1 SV=1	0	22.526	16	5	6	5	1	418	46.9	6.93	16.97	5	0	1.23	0.141791	0.242784	89.7	110.3	25.15	23.66
FALSE	High	Master Protein	O75116	Rho-associated protein kinase 2 OS=Homo sapiens OX=9606 GN=ROCK2 PE=1 SV=4	0	22.52	5	5	11	5	1	1388	160.8	6.02	27.69	5	0	1.324	0.236715	0.354174	86.1	113.9	59.09	25.67
FALSE	High	Master Protein	P35610	Sterol O-acyltransferase 1 OS=Homo sapiens OX=9606 GN=SOAT1 PE=1 SV=3	0	22.51	9	4	21	4	1	550	64.7	8.94	75.21	4	0	0.842	0.69673	0.783138	108.6	91.4	73.49	27.16
FALSE	High	Master Protein	P55039	Developmentally-regulated GTP-binding protein 2 OS=Homo sapiens OX=9606 GN=DRG2 PE=1 SV=1	0	22.507	20	7	22	6	1	364	40.7	8.88	52.48	7	0	0.984	0.684543	0.773298	100.8	99.2	26.05	15.33
FALSE	High	Master Protein	P59998	Actin-related protein 2/3 complex subunit 4 OS=Homo sapiens OX=9606 GN=ARPC4 PE=1 SV=3	0	22.44	28	5	45	5	1	168	19.7	8.43	113.73	5	0	0.8	0.002396	0.0136118	111.1	88.9	11.43	8.3
FALSE	High	Master Protein	P08582	Melanotransferrin OS=Homo sapiens OX=9606 GN=MELTF PE=1 SV=2	0	52.449	19	12	30	12	1	738	80.2	5.94	86.82	12	0	11.186	8.80855e-06	0.000270022	16.4	183.6	42.34	12.42
FALSE	High	Master Protein	P06730	Eukaryotic translation initiation factor 4E OS=Homo sapiens OX=9606 GN=EIF4E PE=1 SV=2	0	22.32	29	7	20	7	1	217	25.1	6.15	40.12	7	0	1.366	0.0834637	0.164863	84.5	115.5	42.06	17.39
FALSE	High	Master Protein	Q9Y3T9	Nucleolar complex protein 2 homolog OS=Homo sapiens OX=9606 GN=NOC2L PE=1 SV=4	0	22.304	9	7	24	7	1	749	84.9	5.62	61.7	7	0	1.045	0.195079	0.305805	97.8	102.2	31.89	18.02
FALSE	High	Master Protein	P82979	SAP domain-containing ribonucleoprotein OS=Homo sapiens OX=9606 GN=SARNP PE=1 SV=3	0	22.243	28	5	21	5	1	210	23.7	6.42	50.87	5	0	0.652	0.00120244	0.00863891	121.1	78.9	18.48	21.5
FALSE	High	Master Protein	P50995	Annexin A11 OS=Homo sapiens OX=9606 GN=ANXA11 PE=1 SV=1	0	22.177	15	8	18	8	1	505	54.4	7.65	41.76	8	0	2.986	0.0356687	0.0903666	50.2	149.8	70.6	26.43
FALSE	High	Master Protein	Q8TCT9	Minor histocompatibility antigen H13 OS=Homo sapiens OX=9606 GN=HM13 PE=1 SV=1	0	22.165	15	5	34	5	1	377	41.5	6.43	49.4	5	0	1.263	0.745753	0.819549	88.4	111.6	39.41	9.27
FALSE	High	Master Protein	P61289	Proteasome activator complex subunit 3 OS=Homo sapiens OX=9606 GN=PSME3 PE=1 SV=1	0	22.148	18	4	26	4	1	254	29.5	5.95	63.14	4	0	1.722	0.00510362	0.0234306	73.5	126.5	31.94	6.54
FALSE	High	Master Protein	Q8N6H7	ADP-ribosylation factor GTPase-activating protein 2 OS=Homo sapiens OX=9606 GN=ARFGAP2 PE=1 SV=1	0	22.113	11	5	16	5	1	521	56.7	7.99	51.31	5	0	1.313	0.503466	0.620043	86.5	113.5	33.29	42.96
FALSE	High	Master Protein	P26012	Integrin beta-8 OS=Homo sapiens OX=9606 GN=ITGB8 PE=1 SV=1	0	56.479	18	12	24	12	1	769	85.6	7.25	65.73	12	0	11.049	4.09001e-05	0.000816449	16.6	183.4	29.09	7.26
FALSE	High	Master Protein	Q6PK04	Coiled-coil domain-containing protein 137 OS=Homo sapiens OX=9606 GN=CCDC137 PE=1 SV=1	0	22.034	27	7	10	7	1	289	33.2	10.93	16.09	7	0	1.235	0.862283	0.90534	89.5	110.5	46.6	77.12
FALSE	High	Master Protein	Q9H8H2	Probable ATP-dependent RNA helicase DDX31 OS=Homo sapiens OX=9606 GN=DDX31 PE=1 SV=2	0	22.033	9	7	15	7	1	851	94	9.99	35.05	7	0	1.062	0.333559	0.454121	97	103	56.69	10.38
FALSE	High	Master Protein	P55198	Protein AF-17 OS=Homo sapiens OX=9606 GN=MLLT6 PE=1 SV=3	0	21.939	5	3	22	3	1	1093	112	8.62	91.98	3	0	0.964	0.993008	0.99585	101.8	98.2	40.46	52.06
FALSE	High	Master Protein	Q92879	CUGBP Elav-like family member 1 OS=Homo sapiens OX=9606 GN=CELF1 PE=1 SV=2	0	21.928	10	5	13	5	1	486	52	8.46	37.73	5	0	3.414	0.000193344	0.00253032	45.3	154.7	31.68	26.55
FALSE	High	Master Protein	P19388	DNA-directed RNA polymerases I, II, and III subunit RPABC1 OS=Homo sapiens OX=9606 GN=POLR2E PE=1 SV=4	0	21.92	28	5	12	5	1	210	24.5	5.95	27.04	5	0	2.199	0.0136477	0.0476687	62.5	137.5	48.43	15.1
FALSE	High	Master Protein	O96013	Serine/threonine-protein kinase PAK 4 OS=Homo sapiens OX=9606 GN=PAK4 PE=1 SV=1	0	21.857	13	6	11	6	1	591	64	9.73	29.2	6	0	0.352	0.253026	0.370839	147.9	52.1	57.13	56.54
FALSE	High	Master Protein	Q9NTZ6	RNA-binding protein 12 OS=Homo sapiens OX=9606 GN=RBM12 PE=1 SV=1	0	21.855	7	7	16	7	1	932	97.3	8.63	36.23	7	0	1.813	0.292784	0.414843	71.1	128.9	76.05	53.36
FALSE	High	Master Protein	P10412	Histone H1.4 OS=Homo sapiens OX=9606 GN=H1-4 PE=1 SV=2	0	230.874	70	33	834	12	1	219	21.9	11.03	2390.3	33	0	10.968	0.0715239	0.148412	16.7	183.3	128.56	86.76
FALSE	High	Master Protein	Q08174	Protocadherin-1 OS=Homo sapiens OX=9606 GN=PCDH1 PE=1 SV=2	0	65.808	16	14	38	14	1	1060	114.7	5.03	128.4	14	0	10.431	0.411021	0.531211	17.5	182.5	133.37	15.78
FALSE	High	Master Protein	P43686	26S proteasome regulatory subunit 6B OS=Homo sapiens OX=9606 GN=PSMC4 PE=1 SV=2	0	21.821	17	7	23	6	1	418	47.3	5.21	41.57	7	0	1.42	0.0532949	0.120152	82.6	117.4	37.04	11.02
FALSE	High	Master Protein	Q8N5K1	CDGSH iron-sulfur domain-containing protein 2 OS=Homo sapiens OX=9606 GN=CISD2 PE=1 SV=1	0	21.789	42	6	20	6	1	135	15.3	9.61	58.7	6	0	1.744	0.0146764	0.0498807	72.9	127.1	41.43	3.64
FALSE	High	Master Protein	Q9NXH9	tRNA (guanine(26)-N(2))-dimethyltransferase OS=Homo sapiens OX=9606 GN=TRMT1 PE=1 SV=1	0	15.372	7	4	8	4	1	659	72.2	7.64	21.53	4	0	10.288	0.0392964	0.0962273	17.7	182.3	107.75	59.23
FALSE	High	Master Protein	Q92688	Acidic leucine-rich nuclear phosphoprotein 32 family member B OS=Homo sapiens OX=9606 GN=ANP32B PE=1 SV=1	0	21.769	23	6	17	6	1	251	28.8	4.06	39.79	6	0	1.11	0.524165	0.638533	94.8	105.2	22.13	49.09
FALSE	High	Master Protein	Q9Y4W2	Ribosomal biogenesis protein LAS1L OS=Homo sapiens OX=9606 GN=LAS1L PE=1 SV=2	0	29.472	10	6	10	6	1	734	83	4.73	28.08	6	0	10.154	0.000520001	0.0049778	17.9	182.1	64.69	16.94
FALSE	High	Master Protein	Q00577	Transcriptional activator protein Pur-alpha OS=Homo sapiens OX=9606 GN=PURA PE=1 SV=2	0	21.748	27	7	26	6	1	322	34.9	6.44	49.64	7	1	0.896	0.396767	0.518885	105.5	94.5	47.5	12.5
FALSE	High	Master Protein	O15347	High mobility group protein B3 OS=Homo sapiens OX=9606 GN=HMGB3 PE=1 SV=4	0	21.728	27	5	11	4	1	200	23	8.37	26.19	5	0	0.849	0.834713	0.884639	108.2	91.8	47.71	19.3
FALSE	High	Master Protein	O95202	Mitochondrial proton/calcium exchanger protein OS=Homo sapiens OX=9606 GN=LETM1 PE=1 SV=1	0	21.693	8	7	32	7	1	739	83.3	6.7	69.12	7	0	1.277	0.115976	0.208611	87.8	112.2	52.76	10.22
FALSE	High	Master Protein	P13612	Integrin alpha-4 OS=Homo sapiens OX=9606 GN=ITGA4 PE=1 SV=3	0	96.677	21	20	71	20	1	1032	114.8	6.48	216.44	20	0	9.907	9.67268e-05	0.00153437	18.3	181.7	46.19	4.74
FALSE	High	Master Protein	Q9H3N1	Thioredoxin-related transmembrane protein 1 OS=Homo sapiens OX=9606 GN=TMX1 PE=1 SV=1	0	21.6	23	6	35	6	1	280	31.8	4.98	89.08	6	0	1.539	0.0488415	0.113023	78.8	121.2	53.19	29.57
FALSE	High	Master Protein	Q8N0W4	Neuroligin-4, X-linked OS=Homo sapiens OX=9606 GN=NLGN4X PE=1 SV=1	0	28.364	9	5	15	5	1	816	91.9	6.21	53.15	5	0	9.832	0.0152052	0.0510184	18.5	181.5	49.92	19.63
FALSE	High	Master Protein	Q9NYL4	Peptidyl-prolyl cis-trans isomerase FKBP11 OS=Homo sapiens OX=9606 GN=FKBP11 PE=1 SV=1	0	21.536	23	4	11	4	1	201	22.2	9.39	31.68	4	0	0.868	0.615535	0.717707	107	93	41	25.55
FALSE	High	Master Protein	Q15428	Splicing factor 3A subunit 2 OS=Homo sapiens OX=9606 GN=SF3A2 PE=1 SV=2	0	21.521	12	4	24	4	1	464	49.2	9.64	69.9	4	0	1.143	0.0713668	0.148281	93.3	106.7	6.69	13.37
FALSE	High	Master Protein	Q7RTV0	PHD finger-like domain-containing protein 5A OS=Homo sapiens OX=9606 GN=PHF5A PE=1 SV=1	0	21.479	47	5	41	5	1	110	12.4	8.41	121.92	5	0	0.65	0.859442	0.90356	121.2	78.8	59.76	9.88
FALSE	High	Master Protein	Q00765	Receptor expression-enhancing protein 5 OS=Homo sapiens OX=9606 GN=REEP5 PE=1 SV=3	0	21.437	16	5	28	5	1	189	21.5	8.1	83.77	5	0	1.327	0.00566077	0.0251112	85.9	114.1	14.81	14.79
FALSE	High	Master Protein	Q9NS91	E3 ubiquitin-protein ligase RAD18 OS=Homo sapiens OX=9606 GN=RAD18 PE=1 SV=2	0	21.43	14	7	8	7	1	495	56.2	7.58	16.13	7	0	1.621	0.314077	0.434664	76.3	123.7	64.66	56.06
FALSE	High	Master Protein	Q15286	Ras-related protein Rab-35 OS=Homo sapiens OX=9606 GN=RAB35 PE=1 SV=1	0	21.427	30	6	53	4	1	201	23	8.29	139.12	6	0	1.887	0.82197	0.875251	69.3	130.7	125.82	42.66
FALSE	High	Master Protein	Q6ZNB6	NF-X1-type zinc finger protein NFXL1 OS=Homo sapiens OX=9606 GN=NFXL1 PE=1 SV=2	0	21.426	10	6	7	6	1	911	101.3	8.41	14.59	6	0	1.363	0.281508	0.402118	84.6	115.4	53.27	24.14
FALSE	High	Master Protein	Q13724	Mannosyl-oligosaccharide glucosidase OS=Homo sapiens OX=9606 GN=MOGS PE=1 SV=5	0	21.399	10	8	17	8	1	837	91.9	8.9	36.7	8	0	0.494	0.433042	0.54852	133.9	66.1	54.27	51.61
FALSE	High	Master Protein	Q9NZZ3	Charged multivesicular body protein 5 OS=Homo sapiens OX=9606 GN=CHMP5 PE=1 SV=1	0	21.358	28	4	20	4	1	219	24.6	4.83	57.8	4	0	0.598	0.826215	0.877972	125.1	74.9	62.61	21.88
FALSE	High	Master Protein	Q8N556	Actin filament-associated protein 1 OS=Homo sapiens OX=9606 GN=AFAP1 PE=1 SV=2	0	21.352	8	6	21	6	1	730	80.7	8.68	57.72	6	0	1.245	0.133019	0.231407	89.1	110.9	32.8	18.08
FALSE	High	Master Protein	Q14966	Zinc finger protein 638 OS=Homo sapiens OX=9606 GN=ZNF638 PE=1 SV=2	0	21.308	4	6	16	6	1	1978	220.5	6.38	28.73	6	0	0.508	0.201628	0.313268	132.6	67.4	56.07	68.31
FALSE	High	Master Protein	P84095	Rho-related GTP-binding protein RhoG OS=Homo sapiens OX=9606 GN=RHOG PE=1 SV=1	0	21.259	38	5	14	4	1	191	21.3	8.12	40.29	5	0	2.367	0.0859152	0.168623	59.4	140.6	71.11	25.99
FALSE	High	Master Protein	Q9Y6N7	Roundabout homolog 1 OS=Homo sapiens OX=9606 GN=ROBO1 PE=1 SV=1	0	87.223	13	16	49	16	1	1651	180.8	6.04	166.86	16	0	9.755	0.000468693	0.00464861	18.6	181.4	60.18	9.65
FALSE	High	Master Protein	Q13618	Cullin-3 OS=Homo sapiens OX=9606 GN=CUL3 PE=1 SV=2	0	21.213	8	6	12	6	1	768	88.9	8.48	25.01	6	0	1.187	0.649248	0.743277	91.5	108.5	44.93	21.87
FALSE	High	Master Protein	O75822	Eukaryotic translation initiation factor 3 subunit J OS=Homo sapiens OX=9606 GN=EIF3J PE=1 SV=2	0	21.182	17	5	28	5	1	258	29	4.83	82.39	5	0	1.155	0.244957	0.363049	92.8	107.2	35.2	17.45
FALSE	High	Master Protein	P22059	Oxysterol-binding protein 1 OS=Homo sapiens OX=9606 GN=OSBP PE=1 SV=1	0	21.165	9	6	11	6	1	807	89.4	7.3	19.08	6	0	1.575	0.0399867	0.0977642	77.7	122.3	30.11	38.59
FALSE	High	Master Protein	Q9NP79	Vacuolar protein sorting-associated protein VTA1 homolog OS=Homo sapiens OX=9606 GN=VTA1 PE=1 SV=1	0	21.146	17	4	13	4	1	307	33.9	6.29	38.84	4	0	1.116	0.685293	0.773868	94.5	105.5	17.91	25.98
FALSE	High	Master Protein	P41223	Protein BUD31 homolog OS=Homo sapiens OX=9606 GN=BUD31 PE=1 SV=2	0	21.056	35	5	23	5	1	144	17	8.82	54.04	5	0	1.051	0.54881	0.658154	97.5	102.5	62.93	27.45
FALSE	High	Master Protein	Q9H223	EH domain-containing protein 4 OS=Homo sapiens OX=9606 GN=EHD4 PE=1 SV=1	0	38.107	19	9	31	7	1	541	61.1	6.76	91.73	9	1	9.701	3.53922e-06	0.000141293	18.7	181.3	31.49	10.9
FALSE	High	Master Protein	Q9UBG0	C-type mannose receptor 2 OS=Homo sapiens OX=9606 GN=MRC2 PE=1 SV=2	0	61.676	8	11	37	11	1	1479	166.6	5.83	126.7	11	0	9.689	0.000366589	0.00381995	18.7	181.3	42.53	5.35
FALSE	High	Master Protein	P40616	ADP-ribosylation factor-like protein 1 OS=Homo sapiens OX=9606 GN=ARL1 PE=1 SV=1	0	21.037	31	4	32	4	1	181	20.4	5.72	90	4	0	1.961	0.00143006	0.00951523	67.5	132.5	26.26	21.3
FALSE	High	Master Protein	P54289	Voltage-dependent calcium channel subunit alpha-2/delta-1 OS=Homo sapiens OX=9606 GN=CACNA2D1 PE=1 SV=3	0	35.141	10	8	11	8	1	1103	124.5	5.27	33.89	8	0	9.521	0.000656619	0.00571913	19	181	23.22	17.79
FALSE	High	Master Protein	Q15386	Ubiquitin-protein ligase E3C OS=Homo sapiens OX=9606 GN=UBE3C PE=1 SV=3	0	20.96	6	7	7	7	1	1083	123.8	6.71	13.07	7	0	0.445	0.719603	0.801139	138.4	61.6	75.92	62.41
FALSE	High	Master Protein	Q9H6X2	Anthrax toxin receptor 1 OS=Homo sapiens OX=9606 GN=ANTXR1 PE=1 SV=2	0	20.922	13	7	13	7	1	564	62.7	7.61	29.2	7	0	2.368	0.0850246	0.167187	59.4	140.6	56.82	10.01
FALSE	High	Master Protein	Q13564	NEDD8-activating enzyme E1 regulatory subunit OS=Homo sapiens OX=9606 GN=NAE1 PE=1 SV=1	0	20.882	14	6	12	6	1	534	60.2	5.4	27.88	6	0	0.76	0.956868	0.970718	113.6	86.4	41.5	7.52
FALSE	High	Master Protein	P29279	CCN family member 2 OS=Homo sapiens OX=9606 GN=CCN2 PE=1 SV=2	0	20.877	18	6	17	6	1	349	38.1	8	32.9	6	0	3.753	8.33156e-06	0.000260176	42.1	157.9	26.85	19.62
FALSE	High	Master Protein	O60885	Bromodomain-containing protein 4 OS=Homo sapiens OX=9606 GN=BRD4 PE=1 SV=2	0	20.868	5	6	13	4	1	1362	152.1	9.19	34.5	6	2	0.908	0.628333	0.726452	104.8	95.2	51.08	21.14
FALSE	High	Master Protein	Q9Y221	60S ribosome subunit biogenesis protein NIP7 homolog OS=Homo sapiens OX=9606 GN=NIP7 PE=1 SV=1	0	20.85	22	4	13	4	1	180	20.4	8.51	30.7	4	0	1.899	0.0580113	0.127105	69	131	70.54	20.04
FALSE	High	Master Protein	Q96QK1	Vacuolar protein sorting-associated protein 35 OS=Homo sapiens OX=9606 GN=VPS35 PE=1 SV=2	0	20.822	8	6	11	6	1	796	91.6	5.49	28.1	6	0	0.986	0.439809	0.555529	100.7	99.3	56.69	52.36
FALSE	High	Master Protein	Q8IX12	Cell division cycle and apoptosis regulator protein 1 OS=Homo sapiens OX=9606 GN=CCAR1 PE=1 SV=2	0	20.814	8	8	18	8	1	1150	132.7	5.76	38.43	8	0	1.094	0.797506	0.860532	95.5	104.5	26.32	18.39
FALSE	High	Master Protein	Q96C19	EF-hand domain-containing protein D2 OS=Homo sapiens OX=9606 GN=EFHD2 PE=1 SV=1	0	20.785	18	4	32	4	1	240	26.7	5.2	79.54	4	0	0.988	0.655846	0.74911	100.6	99.4	26.19	7.25
FALSE	High	Master Protein	Q96CW5	Gamma-tubulin complex component 3 OS=Homo sapiens OX=9606 GN=TUBGCP3 PE=1 SV=2	0	20.748	8	6	9	6	1	907	103.5	8.12	20.99	6	0	0.843	0.618688	0.720318	108.5	91.5	73.62	51
FALSE	High	Master Protein	P62851	Small ribosomal subunit protein eS25 OS=Homo sapiens OX=9606 GN=RPS25 PE=1 SV=1	0	20.737	30	5	71	5	1	125	13.7	10.11	193.97	5	0	0.829	0.00129246	0.00911952	109.4	90.6	5.07	8.06
FALSE	High	Master Protein	P43490	Nicotinamide phosphoribosyltransferase OS=Homo sapiens OX=9606 GN=NAMPT PE=1 SV=1	0	20.702	15	6	17	6	1	491	55.5	7.15	38.93	6	0	0.842	0.548021	0.657709	108.6	91.4	20.92	27.78
FALSE	High	Master Protein	Q15691	Microtubule-associated protein RP/EB family member 1 OS=Homo sapiens OX=9606 GN=MAPRE1 PE=1 SV=3	0	20.655	23	5	34	4	1	268	30	5.14	61.86	5	1	0.849	0.175099	0.283508	108.1	91.9	9.48	21.23
FALSE	High	Master Protein	O95218	Zinc finger Ran-binding domain-containing protein 2 OS=Homo sapiens OX=9606 GN=ZRANB2 PE=1 SV=2	0	20.615	18	6	15	6	1	330	37.4	10.01	38.07	6	0	0.913	0.314733	0.43538	104.6	95.4	63.27	35.37
FALSE	High	Master Protein	Q92466	DNA damage-binding protein 2 OS=Homo sapiens OX=9606 GN=DDB2 PE=1 SV=1	0	20.605	17	7	25	7	1	427	47.8	9.47	57	7	0	0.929	0.659354	0.750759	103.7	96.3	40.51	26.53
FALSE	High	Master Protein	Q16637	Survival motor neuron protein OS=Homo sapiens OX=9606 GN=SMN1 PE=1 SV=1	0	20.577	19	4	13	4	1	294	31.8	6.55	38.25	4	0	1.568	0.00393976	0.0194714	77.9	122.1	19.79	12.13
FALSE	High	Master Protein	O94925	Glutaminase kidney isoform, mitochondrial OS=Homo sapiens OX=9606 GN=GLS PE=1 SV=1	0	20.565	12	6	6	6	1	669	73.4	7.77	13.65	6	0	0.001			200		40.9
FALSE	High	Master Protein	Q8IXT5	RNA-binding protein 12B OS=Homo sapiens OX=9606 GN=RBM12B PE=1 SV=2	0	20.529	12	7	14	7	1	1001	118	6.81	35.12	7	0	0.335	0.00819698	0.0325198	149.9	50.1	34.45	80.37
FALSE	High	Master Protein	P18887	DNA repair protein XRCC1 OS=Homo sapiens OX=9606 GN=XRCC1 PE=1 SV=3	0	20.485	8	5	24	5	1	633	69.5	6.28	57.22	5	0	0.912	0.220671	0.335827	104.6	95.4	48.34	17.74
FALSE	High	Master Protein	Q9UL25	Ras-related protein Rab-21 OS=Homo sapiens OX=9606 GN=RAB21 PE=1 SV=3	0	20.471	22	4	13	4	1	225	24.3	7.94	43.26	4	0	1.067	0.361106	0.482801	96.7	103.3	59.4	28.87
FALSE	High	Master Protein	Q9UI30	Multifunctional methyltransferase subunit TRM112-like protein OS=Homo sapiens OX=9606 GN=TRMT112 PE=1 SV=1	0	20.453	37	4	25	4	1	125	14.2	5.26	79.48	4	0	2.017	0.0833922	0.164863	66.3	133.7	55.69	23.08
FALSE	High	Master Protein	Q9Y3Y2	Chromatin target of PRMT1 protein OS=Homo sapiens OX=9606 GN=CHTOP PE=1 SV=2	0	20.448	23	5	18	5	1	248	26.4	12.23	57.77	5	0	0.881	0.359271	0.481573	106.3	93.7	22.28	16.59
FALSE	High	Master Protein	P26447	Protein S100-A4 OS=Homo sapiens OX=9606 GN=S100A4 PE=1 SV=1	0	20.39	37	4	42	4	1	101	11.7	6.11	77.84	4	0	1.353	0.00238379	0.0135842	85	115	14.66	7.91
FALSE	High	Master Protein	O75964	ATP synthase subunit g, mitochondrial OS=Homo sapiens OX=9606 GN=ATP5MG PE=1 SV=3	0	20.39	47	4	23	4	1	103	11.4	9.64	72.26	4	0	0.684	0.00101922	0.00758165	118.8	81.2	10.19	15.31
FALSE	High	Master Protein	Q96T76	MMS19 nucleotide excision repair protein homolog OS=Homo sapiens OX=9606 GN=MMS19 PE=1 SV=2	0	20.372	8	7	12	7	1	1030	113.2	6.35	30.4	7	0	0.852	0.0790051	0.159528	108	92	19.49	25.66
FALSE	High	Master Protein	Q92890	Ubiquitin recognition factor in ER-associated degradation protein 1 OS=Homo sapiens OX=9606 GN=UFD1 PE=1 SV=3	0	20.365	21	5	21	5	1	307	34.5	6.7	57.48	5	0	1.029	0.482179	0.597796	98.6	101.4	32.45	37.63
FALSE	High	Master Protein	Q8NBX0	Saccharopine dehydrogenase-like oxidoreductase OS=Homo sapiens OX=9606 GN=SCCPDH PE=1 SV=1	0	20.358	15	5	30	5	1	429	47.1	9.14	74.23	5	0	1.554	0.152659	0.25611	78.3	121.7	55.76	28.05
FALSE	High	Master Protein	Q9H936	Mitochondrial glutamate carrier 1 OS=Homo sapiens OX=9606 GN=SLC25A22 PE=1 SV=1	0	20.348	20	6	24	6	1	323	34.4	9.29	62.49	6	0	1.051	0.200557	0.311912	97.5	102.5	46.96	6.7
FALSE	High	Master Protein	Q9P0K1	Disintegrin and metalloproteinase domain-containing protein 22 OS=Homo sapiens OX=9606 GN=ADAM22 PE=1 SV=1	0	15.534	5	4	9	4	1	906	100.4	7.2	29.06	4	0	9.309	0.000174411	0.0023309	19.4	180.6	22.76	50.62
FALSE	High	Master Protein	P28290	Protein ITPRID2 OS=Homo sapiens OX=9606 GN=ITPRID2 PE=1 SV=3	0	20.32	5	6	12	6	1	1259	138.3	5.19	28.74	6	0	2.314	0.0504775	0.115702	60.4	139.6	63.94	24.11
FALSE	High	Master Protein	P30084	Enoyl-CoA hydratase, mitochondrial OS=Homo sapiens OX=9606 GN=ECHS1 PE=1 SV=4	0	20.318	17	4	13	4	1	290	31.4	8.07	45.36	4	0	2.064	0.0178592	0.0564406	65.3	134.7	55.66	13.33
FALSE	High	Master Protein	Q9H845	Complex I assembly factor ACAD9, mitochondrial OS=Homo sapiens OX=9606 GN=ACAD9 PE=1 SV=1	0	20.312	12	6	8	6	1	621	68.7	7.96	21.78	6	0	3.163	0.00272595	0.0148972	48	152	30.98	14.21
FALSE	High	Master Protein	Q9NVI1	Fanconi anemia group I protein OS=Homo sapiens OX=9606 GN=FANCI PE=1 SV=4	0	21.834	5	7	10	7	1	1328	149.2	6.74	16.63	7	0	9.218	0.0138495	0.0482667	19.6	180.4	161.98	36.86
FALSE	High	Master Protein	E9PRG8	Uncharacterized protein C11orf98 OS=Homo sapiens OX=9606 GN=C11orf98 PE=4 SV=2	0	20.265	37	4	32	3	1	123	14.2	11.53	85.6	4	0	0.854	0.0347833	0.0889005	107.9	92.1	9.82	13.04
FALSE	High	Master Protein	Q01844	RNA-binding protein EWS OS=Homo sapiens OX=9606 GN=EWSR1 PE=1 SV=1	0	20.23	7	3	12	3	1	656	68.4	9.33	43.08	3	0	1.609	0.0731442	0.150585	76.7	123.3	52.15	17.31
FALSE	High	Master Protein	Q7Z5L9	Interferon regulatory factor 2-binding protein 2 OS=Homo sapiens OX=9606 GN=IRF2BP2 PE=1 SV=2	0	20.157	10	3	6	3	1	587	61	8.69	30.22	3	0	0.922	0.786671	0.853219	104.1	95.9	42.58	25.57
FALSE	High	Master Protein	P41240	Tyrosine-protein kinase CSK OS=Homo sapiens OX=9606 GN=CSK PE=1 SV=1	0	20.132	17	8	12	8	1	450	50.7	7.06	23.77	8	0	0.951	0.781768	0.849654	102.5	97.5	57.28	37.19
FALSE	High	Master Protein	O95747	Serine/threonine-protein kinase OSR1 OS=Homo sapiens OX=9606 GN=OXSR1 PE=1 SV=1	0	20.067	12	5	19	5	1	527	58	6.43	51.07	5	0	1.385	0.0126333	0.0453822	83.8	116.2	8.59	20.4
FALSE	High	Master Protein	O00303	Eukaryotic translation initiation factor 3 subunit F OS=Homo sapiens OX=9606 GN=EIF3F PE=1 SV=1	0	20.061	17	5	14	5	1	357	37.5	5.45	41.59	5	0	1.367	0.417471	0.536554	84.5	115.5	62.24	37.42
FALSE	High	Master Protein	P02768	Albumin OS=Homo sapiens OX=9606 GN=ALB PE=1 SV=2	0	20.268	8	5	29	5	1	609	69.3	6.28	74.16	5	0	9.039	0.00199072	0.012281	19.9	180.1	45.37	10.69
FALSE	High	Master Protein	Q9NSE4	Isoleucine--tRNA ligase, mitochondrial OS=Homo sapiens OX=9606 GN=IARS2 PE=1 SV=2	0	20.015	6	6	14	6	1	1012	113.7	7.2	37.87	6	0	1.629	0.123127	0.218416	76.1	123.9	50.15	23.06
FALSE	High	Master Protein	Q9H3P7	Golgi resident protein GCP60 OS=Homo sapiens OX=9606 GN=ACBD3 PE=1 SV=4	0	20.004	15	5	8	4	1	528	60.6	5.06	21.91	5	0
FALSE	High	Master Protein	Q03111	Protein ENL OS=Homo sapiens OX=9606 GN=MLLT1 PE=1 SV=2	0	19.999	6	3	25	3	1	559	62	8.59	90.72	3	0	1.08	0.368578	0.491528	96.1	103.9	15.94	18.72
FALSE	High	Master Protein	Q96IU4	Putative protein-lysine deacylase ABHD14B OS=Homo sapiens OX=9606 GN=ABHD14B PE=1 SV=1	0	19.906	28	4	6	4	1	210	22.3	6.4	18.77	4	0	3.55	0.0192238	0.0586381	44	156	61.15	52.67
FALSE	High	Master Protein	P08133	Annexin A6 OS=Homo sapiens OX=9606 GN=ANXA6 PE=1 SV=3	0	19.871	11	7	16	7	1	673	75.8	5.6	28.55	7	0	2.41	0.0250136	0.0701893	58.7	141.3	65.85	31.14
FALSE	High	Master Protein	P04183	Thymidine kinase, cytosolic OS=Homo sapiens OX=9606 GN=TK1 PE=1 SV=2	0	19.861	26	5	9	5	1	234	25.5	8.51	27.07	5	0	1.984	0.0286709	0.0774875	67	133	51.86	14.67
FALSE	High	Master Protein	P08574	Cytochrome c1, heme protein, mitochondrial OS=Homo sapiens OX=9606 GN=CYC1 PE=1 SV=3	0	19.762	15	4	19	4	1	325	35.4	9	39.96	4	0	3.579	4.13694e-06	0.000158443	43.7	156.3	23.43	12.69
FALSE	High	Master Protein	P55010	Eukaryotic translation initiation factor 5 OS=Homo sapiens OX=9606 GN=EIF5 PE=1 SV=2	0	19.755	14	5	7	5	1	431	49.2	5.58	17.22	5	0	0.795	0.493021	0.60956	111.4	88.6	40.72	60.71
FALSE	High	Master Protein	Q9UHQ4	B-cell receptor-associated protein 29 OS=Homo sapiens OX=9606 GN=BCAP29 PE=1 SV=2	0	19.746	23	5	18	5	1	241	28.3	9.54	58.42	5	0	2.15	0.0389077	0.0957962	63.5	136.5	58.55	8.37
FALSE	High	Master Protein	P82932	Small ribosomal subunit protein bS6m OS=Homo sapiens OX=9606 GN=MRPS6 PE=1 SV=3	0	19.707	47	6	19	6	1	125	14.2	9.26	38.05	6	0	1.146	0.196856	0.307673	93.2	106.8	47.43	17.17
FALSE	High	Master Protein	P09001	Large ribosomal subunit protein uL3m OS=Homo sapiens OX=9606 GN=MRPL3 PE=1 SV=1	0	19.686	17	6	19	6	1	348	38.6	9.48	42.7	6	0	0.796	0.730446	0.809497	111.4	88.6	52.22	27.31
FALSE	High	Master Protein	Q9NUQ6	SPATS2-like protein OS=Homo sapiens OX=9606 GN=SPATS2L PE=1 SV=2	0	19.611	9	5	21	5	1	558	61.7	9.64	54.94	5	0	1.032	0.656005	0.74911	98.4	101.6	37.79	12.11
FALSE	High	Master Protein	P48960	Adhesion G protein-coupled receptor E5 OS=Homo sapiens OX=9606 GN=ADGRE5 PE=1 SV=4	0	66.6	17	10	39	10	1	835	91.8	6.87	134.18	10	0	8.906	5.13425e-05	0.000969666	20.2	179.8	43.2	6.79
FALSE	High	Master Protein	P21926	CD9 antigen OS=Homo sapiens OX=9606 GN=CD9 PE=1 SV=4	0	21.636	10	4	32	4	1	228	25.4	7.15	107.6	4	0	8.9	5.70094e-08	1.1238e-05	20.2	179.8	23	11.85
FALSE	High	Master Protein	Q9BVJ6	U3 small nucleolar RNA-associated protein 14 homolog A OS=Homo sapiens OX=9606 GN=UTP14A PE=1 SV=1	0	19.5	8	5	8	5	1	771	87.9	7.87	19.73	5	0	1.743	0.0110139	0.0404871	72.9	127.1	27.06	16.31
FALSE	High	Master Protein	Q86X55	Histone-arginine methyltransferase CARM1 OS=Homo sapiens OX=9606 GN=CARM1 PE=1 SV=3	0	19.498	10	6	21	6	1	608	65.8	6.73	42.98	6	0	1.533	0.228897	0.345427	79	121	77.87	15.11
FALSE	High	Master Protein	P17931	Galectin-3 OS=Homo sapiens OX=9606 GN=LGALS3 PE=1 SV=5	0	19.428	17	4	26	4	1	250	26.1	8.56	67.24	4	0	2.311	0.173705	0.281679	60.4	139.6	93.69	8.72
FALSE	High	Master Protein	Q9UKN8	General transcription factor 3C polypeptide 4 OS=Homo sapiens OX=9606 GN=GTF3C4 PE=1 SV=2	0	19.424	8	6	10	6	1	822	91.9	6.65	21.82	6	0	1.5	0.453967	0.569762	80	120	35.03	55.57
FALSE	High	Master Protein	O15230	Laminin subunit alpha-5 OS=Homo sapiens OX=9606 GN=LAMA5 PE=1 SV=8	0	33.347	2	6	15	6	1	3695	399.5	7.02	47.93	6	0	8.897			20.2	179.8		35.15
FALSE	High	Master Protein	Q8N2M8	CLK4-associating serine/arginine rich protein OS=Homo sapiens OX=9606 GN=CLASRP PE=1 SV=4	0	19.368	5	3	23	3	1	674	77.1	10.45	65.94	3	0	1.044	0.52478	0.63881	97.8	102.2	26.63	16.26
FALSE	High	Master Protein	Q13123	Protein Red OS=Homo sapiens OX=9606 GN=IK PE=1 SV=3	0	19.343	9	6	18	6	1	557	65.6	6.64	35.82	6	0	0.489	0.0111441	0.040823	134.4	65.6	48.58	21.67
FALSE	High	Master Protein	Q96PZ0	Pseudouridylate synthase 7 homolog OS=Homo sapiens OX=9606 GN=PUS7 PE=1 SV=2	0	19.308	11	6	9	6	1	661	75	6.37	18.53	6	0	0.844	0.189839	0.299999	108.5	91.5	17.6	39.87
FALSE	High	Master Protein	P38117	Electron transfer flavoprotein subunit beta OS=Homo sapiens OX=9606 GN=ETFB PE=1 SV=3	0	19.299	26	6	17	6	1	255	27.8	8.1	38.69	6	0	1.023	0.238876	0.356562	98.9	101.1	57.29	25.63
FALSE	High	Master Protein	Q9P287	BRCA2 and CDKN1A-interacting protein OS=Homo sapiens OX=9606 GN=BCCIP PE=1 SV=1	0	19.255	19	5	17	5	1	314	36	4.61	45.79	5	0	2.487	0.0120782	0.0438373	57.4	142.6	43.47	13.05
FALSE	High	Master Protein	O75439	Mitochondrial-processing peptidase subunit beta OS=Homo sapiens OX=9606 GN=PMPCB PE=1 SV=2	0	19.22	12	6	14	5	1	489	54.3	6.83	22.52	6	1	0.913	0.419037	0.538347	104.6	95.4	6.09	13.45
FALSE	High	Master Protein	Q13433	Zinc transporter ZIP6 OS=Homo sapiens OX=9606 GN=SLC39A6 PE=1 SV=3	0	21.041	8	6	14	6	1	755	85	6.95	28.39	6	0	8.89	0.0309459	0.0812007	20.2	179.8	99.68	19.59
FALSE	High	Master Protein	P51648	Aldehyde dehydrogenase family 3 member A2 OS=Homo sapiens OX=9606 GN=ALDH3A2 PE=1 SV=1	0	19.126	13	6	14	6	1	485	54.8	7.88	31.03	6	0	0.801	0.958151	0.971707	111	89	48.57	35.99
FALSE	High	Master Protein	P49207	Large ribosomal subunit protein eL34 OS=Homo sapiens OX=9606 GN=RPL34 PE=1 SV=3	0	19.118	30	6	35	6	1	117	13.3	11.47	82.57	6	0	0.886	0.0303501	0.0804383	106	94	12.67	9.77
FALSE	High	Master Protein	Q9BYD6	Large ribosomal subunit protein uL1m OS=Homo sapiens OX=9606 GN=MRPL1 PE=1 SV=2	0	19.08	16	5	12	5	1	325	36.9	8.78	29.13	5	0	0.515	0.0204636	0.0610136	132	68	38.78	42.25
FALSE	High	Master Protein	Q96AC1	Fermitin family homolog 2 OS=Homo sapiens OX=9606 GN=FERMT2 PE=1 SV=1	0	18.978	9	5	13	4	1	680	77.8	6.7	31.11	5	1	1.212	0.510494	0.62601	90.4	109.6	116.07	45.23
FALSE	High	Master Protein	Q9H5Q4	Dimethyladenosine transferase 2, mitochondrial OS=Homo sapiens OX=9606 GN=TFB2M PE=1 SV=1	0	18.95	17	7	12	7	1	396	45.3	9.19	22.55	7	0	0.97	0.294993	0.41741	101.5	98.5	57.48	21.22
FALSE	High	Master Protein	Q6P5R6	Ribosomal protein eL22-like OS=Homo sapiens OX=9606 GN=RPL22L1 PE=1 SV=2	0	18.949	32	4	15	3	1	122	14.6	9.38	46.23	4	0	0.943	0.681682	0.770894	102.9	97.1	34.39	26.11
FALSE	High	Master Protein	Q12834	Cell division cycle protein 20 homolog OS=Homo sapiens OX=9606 GN=CDC20 PE=1 SV=2	0	18.846	9	4	23	4	1	499	54.7	9.23	62.19	4	0	1.377	0.0148882	0.0504256	84.1	115.9	18.79	14.41
FALSE	High	Master Protein	Q9Y3S2	Zinc finger protein 330 OS=Homo sapiens OX=9606 GN=ZNF330 PE=1 SV=1	0	18.747	16	4	13	4	1	320	36.2	6.16	27.05	4	0	0.556	0.00115987	0.00840974	128.5	71.5	16.78	27.2
FALSE	High	Master Protein	Q92743	Serine protease HTRA1 OS=Homo sapiens OX=9606 GN=HTRA1 PE=1 SV=1	0	17.658	10	5	11	5	1	480	51.3	7.83	28.56	5	0	8.648	0.0807676	0.16174	20.7	179.3	45.35	20.79
FALSE	High	Master Protein	Q16222	UDP-N-acetylhexosamine pyrophosphorylase OS=Homo sapiens OX=9606 GN=UAP1 PE=1 SV=3	0	18.708	11	6	13	6	1	522	58.7	6.33	33.73	6	0	2.661	0.0218348	0.0635304	54.6	145.4	74.34	17.38
FALSE	High	Master Protein	Q9Y3C1	Nucleolar protein 16 OS=Homo sapiens OX=9606 GN=NOP16 PE=1 SV=2	0	18.707	27	5	20	5	1	178	21.2	9.94	38.83	5	0	0.754	0.265501	0.385717	114	86	68.67	16.37
FALSE	High	Master Protein	P49746	Thrombospondin-3 OS=Homo sapiens OX=9606 GN=THBS3 PE=1 SV=1	0	22.915	7	7	16	6	1	956	104.1	4.65	28.36	7	0	8.511	0.14541	0.247253	21	179	67.15	17.72
FALSE	High	Master Protein	Q96EY4	Translation machinery-associated protein 16 OS=Homo sapiens OX=9606 GN=TMA16 PE=1 SV=2	0	18.624	29	6	23	6	1	203	23.8	9.26	46.94	6	0	0.573	0.0889655	0.172569	127.1	72.9	36.26	11.14
FALSE	High	Master Protein	P35354	Prostaglandin G/H synthase 2 OS=Homo sapiens OX=9606 GN=PTGS2 PE=1 SV=2	0	18.622	9	5	17	5	1	604	69	7.39	45.11	5	0	0.939	0.294245	0.416727	103.1	96.9	16.79	17.17
FALSE	High	Master Protein	Q09161	Nuclear cap-binding protein subunit 1 OS=Homo sapiens OX=9606 GN=NCBP1 PE=1 SV=1	0	18.599	7	5	11	5	1	790	91.8	6.43	32.01	5	0	2.131	0.104699	0.193337	63.9	136.1	75.51	43.14
FALSE	High	Master Protein	Q13443	Disintegrin and metalloproteinase domain-containing protein 9 OS=Homo sapiens OX=9606 GN=ADAM9 PE=1 SV=1	0	17.369	7	5	13	5	1	819	90.5	7.52	27.54	5	0	8.447	0.000754768	0.00626458	21.2	178.8	20.86	12.86
FALSE	High	Master Protein	Q96A72	Protein mago nashi homolog 2 OS=Homo sapiens OX=9606 GN=MAGOHB PE=1 SV=1	0	18.555	33	4	25	4	1	148	17.3	6.39	75.32	4	0	1.231	0.817129	0.873179	89.7	110.3	20.94	25.47
FALSE	High	Master Protein	Q3KQU3	MAP7 domain-containing protein 1 OS=Homo sapiens OX=9606 GN=MAP7D1 PE=1 SV=1	0	18.523	5	4	24	4	1	841	92.8	10.11	79.06	4	0	0.644	0.00678192	0.028073	121.7	78.3	36.69	7.56
FALSE	High	Master Protein	Q969Z0	FAST kinase domain-containing protein 4 OS=Homo sapiens OX=9606 GN=TBRG4 PE=1 SV=1	0	18.523	11	6	15	6	1	631	70.7	7.42	25.02	6	0	2.757	0.142452	0.243519	53.2	146.8	92.97	40.28
FALSE	High	Master Protein	P24941	Cyclin-dependent kinase 2 OS=Homo sapiens OX=9606 GN=CDK2 PE=1 SV=2	0	18.5	20	5	11	3	1	298	33.9	8.68	30.49	5	0	1.273	0.115479	0.207889	88	112	23.03	49.42
FALSE	High	Master Protein	P62330	ADP-ribosylation factor 6 OS=Homo sapiens OX=9606 GN=ARF6 PE=1 SV=2	0	18.482	33	4	26	4	1	175	20.1	8.95	75.26	4	0	1.335	0.177299	0.285891	85.7	114.3	35.01	19.91
FALSE	High	Master Protein	Q9H5V8	CUB domain-containing protein 1 OS=Homo sapiens OX=9606 GN=CDCP1 PE=1 SV=3	0	13.488	5	4	10	4	1	836	92.9	7.96	24.63	4	0	8.21			21.7	178.3		17.07
FALSE	High	Master Protein	Q8NEJ9	Neuroguidin OS=Homo sapiens OX=9606 GN=NGDN PE=1 SV=1	0	18.458	20	6	13	6	1	315	35.9	9.57	26.64	6	0	0.295	0.00184949	0.0115511	154.5	45.5	66.63	54.7
FALSE	High	Master Protein	Q9NYK5	Large ribosomal subunit protein mL39 OS=Homo sapiens OX=9606 GN=MRPL39 PE=1 SV=3	0	18.456	16	5	13	5	1	338	38.7	7.65	30.67	5	0	1.205	0.154139	0.258043	90.7	109.3	52.76	9.9
FALSE	High	Master Protein	P09382	Galectin-1 OS=Homo sapiens OX=9606 GN=LGALS1 PE=1 SV=2	0	47.147	59	7	82	7	1	135	14.7	5.5	246.68	7	0	8.103	2.12766e-06	0.00010485	22	178	25.93	8.61
FALSE	High	Master Protein	Q9NZN4	EH domain-containing protein 2 OS=Homo sapiens OX=9606 GN=EHD2 PE=1 SV=2	0	18.385	11	6	12	4	1	543	61.1	6.46	26.62	6	1	1.291	0.175656	0.284024	87.3	112.7	51.95	21.53
FALSE	High	Master Protein	P31949	Protein S100-A11 OS=Homo sapiens OX=9606 GN=S100A11 PE=1 SV=2	0	18.358	37	5	21	5	1	105	11.7	7.12	48.7	5	0	0.965	0.413833	0.533836	101.8	98.2	55.19	26.66
FALSE	High	Master Protein	P53701	Holocytochrome c-type synthase OS=Homo sapiens OX=9606 GN=HCCS PE=1 SV=1	0	18.325	21	5	8	5	1	268	30.6	6.68	21.71	5	0	2.217	0.299647	0.421726	62.2	137.8	29.42	47.39
FALSE	High	Master Protein	Q9BY42	Replication termination factor 2 OS=Homo sapiens OX=9606 GN=RTF2 PE=1 SV=3	0	18.296	13	3	8	3	1	306	33.9	8.59	25.88	3	0	1.266	0.121179	0.215322	88.3	111.7	34.7	25.72
FALSE	High	Master Protein	Q5SY16	Polynucleotide 5'-hydroxyl-kinase NOL9 OS=Homo sapiens OX=9606 GN=NOL9 PE=1 SV=1	0	18.248	7	4	10	4	1	702	79.3	9.13	31.78	4	0	0.934	0.61395	0.716695	103.4	96.6	25.29	40.46
FALSE	High	Master Protein	Q96EY1	DnaJ homolog subfamily A member 3, mitochondrial OS=Homo sapiens OX=9606 GN=DNAJA3 PE=1 SV=2	0	18.235	13	5	20	5	1	480	52.5	9.26	47.65	5	0	1.78	0.0126539	0.0454045	71.9	128.1	26.22	37.88
FALSE	High	Master Protein	Q9Y3A4	Ribosomal RNA-processing protein 7 homolog A OS=Homo sapiens OX=9606 GN=RRP7A PE=1 SV=2	0	24.638	23	5	10	5	1	280	32.3	9.58	34.06	5	0	8.047	0.00143302	0.00951523	22.1	177.9	25.38	44.42
FALSE	High	Master Protein	Q9NW64	Pre-mRNA-splicing factor RBM22 OS=Homo sapiens OX=9606 GN=RBM22 PE=1 SV=1	0	18.174	15	6	19	6	1	420	46.9	8.54	46.78	6	0	1.235	0.190044	0.299999	89.5	110.5	60.28	21.31
FALSE	High	Master Protein	Q8N766	ER membrane protein complex subunit 1 OS=Homo sapiens OX=9606 GN=EMC1 PE=1 SV=1	0	18.171	7	5	12	5	1	993	111.7	7.66	32.39	5	0	1.107	0.180021	0.289687	94.9	105.1	75.22	13.51
FALSE	High	Master Protein	P47895	Retinaldehyde dehydrogenase 3 OS=Homo sapiens OX=9606 GN=ALDH1A3 PE=1 SV=2	0	18.17	11	5	15	5	1	512	56.1	7.25	34.03	5	0	3.519	0.000998172	0.00747799	44.3	155.7	44.56	26.85
FALSE	High	Master Protein	Q99496	E3 ubiquitin-protein ligase RING2 OS=Homo sapiens OX=9606 GN=RNF2 PE=1 SV=1	0	18.155	13	4	7	4	1	336	37.6	6.84	19.92	4	0	1.569	0.205908	0.318038	77.9	122.1	54.94	31.52
FALSE	High	Master Protein	P53041	Serine/threonine-protein phosphatase 5 OS=Homo sapiens OX=9606 GN=PPP5C PE=1 SV=1	0	18.135	11	5	11	5	1	499	56.8	6.28	33.25	5	0	1.799	0.0874334	0.170768	71.5	128.5	51.99	28.21
FALSE	High	Master Protein	Q9H8H0	Nucleolar protein 11 OS=Homo sapiens OX=9606 GN=NOL11 PE=1 SV=1	0	18.123	8	6	9	6	1	719	81.1	6.07	19.67	6	0	1.831	0.0105949	0.0392211	70.6	129.4	45.81	30.25
FALSE	High	Master Protein	Q8WWY3	U4/U6 small nuclear ribonucleoprotein Prp31 OS=Homo sapiens OX=9606 GN=PRPF31 PE=1 SV=2	0	18.122	13	5	17	5	1	499	55.4	5.78	40.73	5	0	2.053	0.0425398	0.101683	65.5	134.5	49.82	44.26
FALSE	High	Master Protein	P22307	Sterol carrier protein 2 OS=Homo sapiens OX=9606 GN=SCP2 PE=1 SV=2	0	18.077	9	5	25	5	1	547	59	6.89	60.49	5	0	1.914	0.144623	0.24643	68.6	131.4	96.67	13.01
FALSE	High	Master Protein	P51965	Ubiquitin-conjugating enzyme E2 E1 OS=Homo sapiens OX=9606 GN=UBE2E1 PE=1 SV=1	0	18.06	31	4	19	4	1	193	21.4	8.53	66.66	4	0	1.463	0.0675774	0.142855	81.2	118.8	51.79	10.58
FALSE	High	Master Protein	Q5VYK3	Proteasome adapter and scaffold protein ECM29 OS=Homo sapiens OX=9606 GN=ECPAS PE=1 SV=2	0	18.058	3	5	7	5	1	1845	204.2	7.12	9.76	5	0	0.643	0.0817479	0.162998	121.7	78.3	25.54	18.43
FALSE	High	Master Protein	P11802	Cyclin-dependent kinase 4 OS=Homo sapiens OX=9606 GN=CDK4 PE=1 SV=2	0	17.942	19	5	6	4	1	303	33.7	7.01	16.87	5	0	3.215	0.00378175	0.0191345	47.5	152.5	59.72	36.47
FALSE	High	Master Protein	P21281	V-type proton ATPase subunit B, brain isoform OS=Homo sapiens OX=9606 GN=ATP6V1B2 PE=1 SV=3	0	17.938	10	5	14	5	1	511	56.5	5.81	39.65	5	0	1.651	0.283566	0.404691	75.5	124.5	56.49	35.63
FALSE	High	Master Protein	Q8TC07	TBC1 domain family member 15 OS=Homo sapiens OX=9606 GN=TBC1D15 PE=1 SV=2	0	17.926	7	5	15	5	1	691	79.4	5.67	38.33	5	0	1.373	0.12469	0.220445	84.3	115.7	64.5	30.33
FALSE	High	Master Protein	Q96I99	Succinate--CoA ligase [GDP-forming] subunit beta, mitochondrial OS=Homo sapiens OX=9606 GN=SUCLG2 PE=1 SV=2	0	17.851	16	5	7	5	1	432	46.5	6.39	13.26	5	0	0.791	0.568512	0.676892	111.7	88.3	52.98	27.87
FALSE	High	Master Protein	P82663	Small ribosomal subunit protein mS25 OS=Homo sapiens OX=9606 GN=MRPS25 PE=1 SV=1	0	17.849	34	4	19	4	1	173	20.1	8.82	43.1	4	0	1.171	0.273643	0.395179	92.1	107.9	44.04	24.59
FALSE	High	Master Protein	O95816	BAG family molecular chaperone regulator 2 OS=Homo sapiens OX=9606 GN=BAG2 PE=1 SV=1	0	17.826	28	5	14	5	1	211	23.8	6.7	35.75	5	0	1.523	0.0686327	0.144698	79.3	120.7	55.33	30.53
FALSE	High	Master Protein	Q9BQ52	Zinc phosphodiesterase ELAC protein 2 OS=Homo sapiens OX=9606 GN=ELAC2 PE=1 SV=2	0	17.808	8	5	8	5	1	826	92.2	7.9	16.75	5	0	1.476	0.0184737	0.0572358	80.8	119.2	16.01	16.73
FALSE	High	Master Protein	P61086	Ubiquitin-conjugating enzyme E2 K OS=Homo sapiens OX=9606 GN=UBE2K PE=1 SV=3	0	17.753	24	4	10	4	1	200	22.4	5.44	28.89	4	0	1.001	0.192854	0.303034	99.9	100.1	76.39	22.96
FALSE	High	Master Protein	Q9NXF1	Testis-expressed protein 10 OS=Homo sapiens OX=9606 GN=TEX10 PE=1 SV=2	0	17.73	7	5	13	5	1	929	105.6	9.36	28.53	5	0	1.822	0.27583	0.396426	70.9	129.1	47.66	39.1
FALSE	High	Master Protein	O00178	GTP-binding protein 1 OS=Homo sapiens OX=9606 GN=GTPBP1 PE=1 SV=3	0	17.72	11	5	6	5	1	669	72.4	8.34	14.16	5	0
FALSE	High	Master Protein	Q9NP72	Ras-related protein Rab-18 OS=Homo sapiens OX=9606 GN=RAB18 PE=1 SV=1	0	17.718	23	4	6	4	1	206	23	5.24	18.14	4	0	1.484	0.0803869	0.161183	80.5	119.5	27.29	25.33
FALSE	High	Master Protein	Q68D10	Protein SPT2 homolog OS=Homo sapiens OX=9606 GN=SPTY2D1 PE=1 SV=3	0	17.717	10	5	6	5	1	685	75.6	9.79	18.97	5	0	0.533	0.110661	0.201983	130.4	69.6	34.95	28.52
FALSE	High	Master Protein	Q9NZ63	Splicing factor C9orf78 OS=Homo sapiens OX=9606 GN=C9orf78 PE=1 SV=1	0	17.668	23	5	6	5	1	289	33.7	6.74	8.35	5	0	0.827	0.253505	0.371195	109.5	90.5	20.15	26.49
FALSE	High	Master Protein	P30085	UMP-CMP kinase OS=Homo sapiens OX=9606 GN=CMPK1 PE=1 SV=3	0	21.852	29	5	24	5	1	196	22.2	5.57	54.71	5	0	7.984	0.135042	0.233895	22.3	177.7	218.65	104.19
FALSE	High	Master Protein	Q15437	Protein transport protein Sec23B OS=Homo sapiens OX=9606 GN=SEC23B PE=1 SV=2	0	17.62	8	6	6	5	1	767	86.4	6.89	14.42	6	0	1.158	0.668344	0.758804	92.7	107.3	74.64	45.37
FALSE	High	Master Protein	O15258	Protein RER1 OS=Homo sapiens OX=9606 GN=RER1 PE=1 SV=1	0	17.616	24	4	12	4	1	196	22.9	9.54	23.71	4	0	1.436	0.3335	0.454121	82.1	117.9	38.81	27.55
FALSE	High	Master Protein	Q13601	KRR1 small subunit processome component homolog OS=Homo sapiens OX=9606 GN=KRR1 PE=1 SV=4	0	17.603	13	5	22	5	1	381	43.6	9.77	60.82	5	0	0.636	0.102625	0.190511	122.3	77.7	31.71	16.68
FALSE	High	Master Protein	O00139	Kinesin-like protein KIF2A OS=Homo sapiens OX=9606 GN=KIF2A PE=1 SV=3	0	17.602	10	6	15	5	1	706	79.9	6.68	28.49	6	0	1.799	0.0494369	0.1137	71.5	128.5	55.94	25.75
FALSE	High	Master Protein	Q08722	Leukocyte surface antigen CD47 OS=Homo sapiens OX=9606 GN=CD47 PE=1 SV=1	0	9.454	9	3	21	3	1	323	35.2	7.21	41.15	3	0	7.896	0.00581082	0.0254565	22.5	177.5	55.75	13.34
FALSE	High	Master Protein	Q9NUQ8	ATP-binding cassette sub-family F member 3 OS=Homo sapiens OX=9606 GN=ABCF3 PE=1 SV=2	0	17.573	8	5	22	5	1	709	79.7	6.34	46.12	5	0	3.435	0.0511394	0.116542	45.1	154.9	73.14	26.5
FALSE	High	Master Protein	Q99816	Tumor susceptibility gene 101 protein OS=Homo sapiens OX=9606 GN=TSG101 PE=1 SV=2	0	17.508	18	6	9	6	1	390	43.9	6.46	17.02	6	0	3.776	0.0722045	0.149333	41.9	158.1	74.63	53.08
FALSE	High	Master Protein	Q9GZT9	Egl nine homolog 1 OS=Homo sapiens OX=9606 GN=EGLN1 PE=1 SV=1	0	17.484	15	5	7	5	1	426	46	8.53	14.05	5	0	0.996	0.646081	0.740458	100.2	99.8	18.46	22.8
FALSE	High	Master Protein	A1L0T0	2-hydroxyacyl-CoA lyase 2 OS=Homo sapiens OX=9606 GN=ILVBL PE=1 SV=2	0	17.471	10	5	14	5	1	632	67.8	8.15	31.64	5	0	1.621	0.156138	0.260423	76.3	123.7	30.13	43.44
FALSE	High	Master Protein	Q14318	Peptidyl-prolyl cis-trans isomerase FKBP8 OS=Homo sapiens OX=9606 GN=FKBP8 PE=1 SV=2	0	17.408	11	3	9	3	1	412	44.5	4.84	31.3	3	0	3.23			47.3	152.7		33.27
FALSE	High	Master Protein	Q9Y2R5	Small ribosomal subunit protein uS17m OS=Homo sapiens OX=9606 GN=MRPS17 PE=1 SV=1	0	17.401	36	3	12	3	1	130	14.5	9.85	38.3	3	0	2.447	2.11608e-05	0.000517372	58	142	14.14	15.19
FALSE	High	Master Protein	O75340	Programmed cell death protein 6 OS=Homo sapiens OX=9606 GN=PDCD6 PE=1 SV=1	0	17.377	25	5	20	5	1	191	21.9	5.4	55.59	5	0	2.313	4.29921e-05	0.000835605	60.4	139.6	18.61	20.17
FALSE	High	Master Protein	P82675	Small ribosomal subunit protein uS5m OS=Homo sapiens OX=9606 GN=MRPS5 PE=1 SV=2	0	17.371	10	4	5	4	1	430	48	9.92	15.23	4	0	0.389	0.0695813	0.146113	143.9	56.1	43.22	86.26
FALSE	High	Master Protein	P50281	Matrix metalloproteinase-14 OS=Homo sapiens OX=9606 GN=MMP14 PE=1 SV=3	0	36.216	19	11	26	10	1	582	65.9	7.77	63.74	11	1	7.835	0.0206435	0.0612936	22.6	177.4	78.78	5.59
FALSE	High	Master Protein	Q9UHV9	Prefoldin subunit 2 OS=Homo sapiens OX=9606 GN=PFDN2 PE=1 SV=1	0	17.339	24	3	11	3	1	154	16.6	6.58	38.23	3	0	1.376	0.483259	0.598813	84.2	115.8	49.22	46.23
FALSE	High	Master Protein	Q92520	Protein FAM3C OS=Homo sapiens OX=9606 GN=FAM3C PE=1 SV=1	0	17.279	22	4	12	4	1	227	24.7	8.29	37.53	4	0	0.753	0.823263	0.875741	114.1	85.9	45.69	40.71
FALSE	High	Master Protein	P21980	Protein-glutamine gamma-glutamyltransferase 2 OS=Homo sapiens OX=9606 GN=TGM2 PE=1 SV=2	0	17.243	11	7	12	7	1	687	77.3	5.22	22.63	7	0	1.722	0.0232736	0.0661903	73.5	126.5	12.66	26.07
FALSE	High	Master Protein	Q9NZ08	Endoplasmic reticulum aminopeptidase 1 OS=Homo sapiens OX=9606 GN=ERAP1 PE=1 SV=3	0	17.236	5	4	9	4	1	941	107.2	6.46	21.91	4	0	1.6	0.00734051	0.0298659	76.9	123.1	22.03	19.8
FALSE	High	Master Protein	Q99426	Tubulin-folding cofactor B OS=Homo sapiens OX=9606 GN=TBCB PE=1 SV=2	0	17.181	20	5	15	5	1	244	27.3	5.15	37.14	5	0	1.434	0.0347205	0.0888145	82.2	117.8	34.21	9.93
FALSE	High	Master Protein	Q8IY17	Patatin-like phospholipase domain-containing protein 6 OS=Homo sapiens OX=9606 GN=PNPLA6 PE=1 SV=3	0	17.171	4	4	7	4	1	1375	150.9	7.74	15.67	4	0	2.024	0.139021	0.239341	66.1	133.9	33.82	60.38
FALSE	High	Master Protein	Q96J92	Serine/threonine-protein kinase WNK4 OS=Homo sapiens OX=9606 GN=WNK4 PE=1 SV=1	0	17.17	3	5	12	5	1	1243	134.7	5.48	32.03	5	0	1.257	0.931308	0.950966	88.6	111.4	49.52	20.2
FALSE	High	Master Protein	P09211	Glutathione S-transferase P OS=Homo sapiens OX=9606 GN=GSTP1 PE=1 SV=2	0	17.164	22	3	14	3	1	210	23.3	5.64	41.96	3	0	1.507	0.0618687	0.133851	79.8	120.2	29.79	45.88
FALSE	High	Master Protein	P84022	Mothers against decapentaplegic homolog 3 OS=Homo sapiens OX=9606 GN=SMAD3 PE=1 SV=1	0	17.162	12	5	25	4	1	425	48.1	7.15	66.97	5	1	1.93	0.00249898	0.0139996	68.3	131.7	30.41	11.69
FALSE	High	Master Protein	Q9NQZ2	Something about silencing protein 10 OS=Homo sapiens OX=9606 GN=UTP3 PE=1 SV=1	0	17.123	8	4	8	4	1	479	54.5	5.62	30.38	4	0	0.476	0.0391941	0.0962273	135.5	64.5	46.87	56.12
FALSE	High	Master Protein	O60828	Polyglutamine-binding protein 1 OS=Homo sapiens OX=9606 GN=PQBP1 PE=1 SV=1	0	17.079	17	3	13	3	1	265	30.5	6.33	43.09	3	0	0.626	0.117558	0.21067	123	77	37.66	20.21
FALSE	High	Master Protein	P42224	Signal transducer and activator of transcription 1-alpha/beta OS=Homo sapiens OX=9606 GN=STAT1 PE=1 SV=2	0	27.892	13	8	23	8	1	750	87.3	6.05	53.09	8	0	7.503	6.09811e-06	0.000202457	23.5	176.5	36.71	18.12
FALSE	High	Master Protein	P30040	Endoplasmic reticulum resident protein 29 OS=Homo sapiens OX=9606 GN=ERP29 PE=1 SV=4	0	16.986	18	4	25	4	1	261	29	7.31	68.71	4	0	1.82	0.0251815	0.0704242	70.9	129.1	50.67	13.86
FALSE	High	Master Protein	Q9H444	Charged multivesicular body protein 4b OS=Homo sapiens OX=9606 GN=CHMP4B PE=1 SV=1	0	16.967	24	5	14	5	1	224	24.9	4.82	41.4	5	0	0.515	0.085864	0.168623	132	68	31.08	53.24
FALSE	High	Master Protein	P35237	Serpin B6 OS=Homo sapiens OX=9606 GN=SERPINB6 PE=1 SV=3	0	16.941	15	4	6	4	1	376	42.6	5.27	20.48	4	0	0.907	0.979971	0.987801	104.9	95.1	54	31.64
FALSE	High	Master Protein	P20290	Transcription factor BTF3 OS=Homo sapiens OX=9606 GN=BTF3 PE=1 SV=1	0	16.915	23	5	43	4	1	206	22.2	9.38	106.57	5	1	0.715	0.00111226	0.00812051	116.6	83.4	11.95	6.37
FALSE	High	Master Protein	Q9Y3B3	Transmembrane emp24 domain-containing protein 7 OS=Homo sapiens OX=9606 GN=TMED7 PE=1 SV=2	0	16.91	16	3	12	3	1	224	25.2	6.89	38.58	3	0	1.806	0.0154811	0.0517238	71.3	128.7	42.78	18.83
FALSE	High	Master Protein	P61769	Beta-2-microglobulin OS=Homo sapiens OX=9606 GN=B2M PE=1 SV=1	0	16.864	22	3	19	3	1	119	13.7	6.52	41.45	3	0	2.018	0.000520822	0.0049778	66.3	133.7	16.4	13.88
FALSE	High	Master Protein	Q7Z478	ATP-dependent RNA helicase DHX29 OS=Homo sapiens OX=9606 GN=DHX29 PE=1 SV=2	0	16.86	3	3	9	3	1	1369	155.1	8.09	26.33	3	0	0.526			131	69		14.22
FALSE	High	Master Protein	P57678	Gem-associated protein 4 OS=Homo sapiens OX=9606 GN=GEMIN4 PE=1 SV=2	0	16.836	4	5	19	5	1	1058	120	6.04	21.68	5	0	1.421	0.0142252	0.048874	82.6	117.4	19.75	10.47
FALSE	High	Master Protein	P38432	Coilin OS=Homo sapiens OX=9606 GN=COIL PE=1 SV=1	0	16.833	9	4	10	4	1	576	62.6	9.07	29.16	4	0	3.441	0.00706088	0.0289221	45	155	42.81	19.19
FALSE	High	Master Protein	O75477	Erlin-1 OS=Homo sapiens OX=9606 GN=ERLIN1 PE=1 SV=2	0	16.801	16	5	30	3	1	348	39.1	7.87	84.61	5	2	0.981	0.333607	0.454121	100.9	99.1	37.39	22.05
FALSE	High	Master Protein	Q12972	Nuclear inhibitor of protein phosphatase 1 OS=Homo sapiens OX=9606 GN=PPP1R8 PE=1 SV=2	0	16.789	15	4	9	4	1	351	38.5	7.37	23.22	4	0	1.975	0.000944856	0.00721568	67.2	132.8	15.93	16.66
FALSE	High	Master Protein	P09132	Signal recognition particle 19 kDa protein OS=Homo sapiens OX=9606 GN=SRP19 PE=1 SV=3	0	16.768	19	3	13	3	1	144	16.1	9.85	48.71	3	0	1.03	0.247224	0.365049	98.5	101.5	49.96	31.22
FALSE	High	Master Protein	Q9H1E3	Nuclear ubiquitous casein and cyclin-dependent kinase substrate 1 OS=Homo sapiens OX=9606 GN=NUCKS1 PE=1 SV=1	0	16.76	21	5	18	5	1	243	27.3	5.08	40.61	5	0	0.641	0.122006	0.216671	121.9	78.1	31.99	11.96
FALSE	High	Master Protein	Q12769	Nuclear pore complex protein Nup160 OS=Homo sapiens OX=9606 GN=NUP160 PE=1 SV=3	0	16.746	4	5	16	5	1	1436	162	5.5	35.2	5	0	1.426	0.286641	0.407788	82.4	117.6	49.25	36.95
FALSE	High	Master Protein	Q96PU4	E3 ubiquitin-protein ligase UHRF2 OS=Homo sapiens OX=9606 GN=UHRF2 PE=1 SV=1	0	16.744	6	5	13	3	1	802	89.9	8.21	28.5	5	0	0.932	0.979611	0.987753	103.5	96.5	77.77	18.39
FALSE	High	Master Protein	Q9H9A6	Leucine-rich repeat-containing protein 40 OS=Homo sapiens OX=9606 GN=LRRC40 PE=1 SV=1	0	16.736	11	6	16	6	1	602	68.2	6.43	37.2	6	0	3.031	0.00114566	0.0083258	49.6	150.4	44.14	21.85
FALSE	High	Master Protein	O00186	Syntaxin-binding protein 3 OS=Homo sapiens OX=9606 GN=STXBP3 PE=1 SV=2	0	16.732	8	5	14	5	1	592	67.7	7.8	31.98	5	0	2.539	0.0432132	0.102477	56.5	143.5	66.26	20.17
FALSE	High	Master Protein	P08243	Asparagine synthetase [glutamine-hydrolyzing] OS=Homo sapiens OX=9606 GN=ASNS PE=1 SV=4	0	16.708	10	5	16	5	1	561	64.3	6.86	34.83	5	0	1.309	0.177117	0.285742	86.6	113.4	48.54	29.82
FALSE	High	Master Protein	P54819	Adenylate kinase 2, mitochondrial OS=Homo sapiens OX=9606 GN=AK2 PE=1 SV=2	0	16.691	20	4	15	4	1	239	26.5	7.81	39.74	4	0	1.352	0.340899	0.461061	85	115	39.39	45.8
FALSE	High	Master Protein	Q9P2R7	Succinate--CoA ligase [ADP-forming] subunit beta, mitochondrial OS=Homo sapiens OX=9606 GN=SUCLA2 PE=1 SV=3	0	16.627	12	6	10	6	1	463	50.3	7.42	17.04	6	0	1.841	0.928275	0.950613	70.4	129.6	133.28	38.58
FALSE	High	Master Protein	Q9H857	5'-nucleotidase domain-containing protein 2 OS=Homo sapiens OX=9606 GN=NT5DC2 PE=1 SV=1	0	16.619	8	4	4	4	1	520	60.7	6.77	11.25	4	0	3.822			41.5	158.5		39.59
FALSE	High	Master Protein	Q9BZK7	F-box-like/WD repeat-containing protein TBL1XR1 OS=Homo sapiens OX=9606 GN=TBL1XR1 PE=1 SV=1	0	16.613	10	4	11	4	1	514	55.6	5.55	24.37	4	0	1.363	0.636355	0.731704	84.6	115.4	20.45	47.77
FALSE	High	Master Protein	Q04206	Transcription factor p65 OS=Homo sapiens OX=9606 GN=RELA PE=1 SV=2	0	16.61	10	5	15	5	1	551	60.2	5.68	29.72	5	0	1.502	0.339816	0.460012	79.9	120.1	139.63	26.51
FALSE	High	Master Protein	Q96QC0	Serine/threonine-protein phosphatase 1 regulatory subunit 10 OS=Homo sapiens OX=9606 GN=PPP1R10 PE=1 SV=1	0	16.602	5	4	10	4	1	940	99	9.17	28.45	4	0	0.552	0.0152033	0.0510184	128.9	71.1	20	35.25
FALSE	High	Master Protein	Q9Y2S7	Polymerase delta-interacting protein 2 OS=Homo sapiens OX=9606 GN=POLDIP2 PE=1 SV=1	0	16.535	11	4	26	4	1	368	42	8.63	77.03	4	0	1.829	0.00207599	0.0125081	70.7	129.3	30.1	18.21
FALSE	High	Master Protein	Q6IQ22	Ras-related protein Rab-12 OS=Homo sapiens OX=9606 GN=RAB12 PE=1 SV=3	0	16.509	19	5	26	4	1	244	27.2	8.41	68.15	5	0	0.846	0.337976	0.458484	108.4	91.6	37.9	51.32
FALSE	High	Master Protein	Q14677	Clathrin interactor 1 OS=Homo sapiens OX=9606 GN=CLINT1 PE=1 SV=1	0	16.485	7	3	6	3	1	625	68.2	6.42	21.83	3	0	0.45	0.00626217	0.0265112	138	62	14.01	44.88
FALSE	High	Master Protein	O00622	CCN family member 1 OS=Homo sapiens OX=9606 GN=CCN1 PE=1 SV=1	0	16.482	13	4	19	4	1	381	42	8.21	43.31	4	0	0.965	0.583621	0.689416	101.8	98.2	27.82	47.88
FALSE	High	Master Protein	Q96S94	Cyclin-L2 OS=Homo sapiens OX=9606 GN=CCNL2 PE=1 SV=1	0	16.48	8	5	18	3	1	520	58.1	10.26	24.39	5	0	0.654	0.479667	0.595534	120.9	79.1	10.62	50.07
FALSE	High	Master Protein	P78358	Cancer/testis antigen 1 OS=Homo sapiens OX=9606 GN=CTAG1A PE=1 SV=1	0	21.75	24	3	19	3	1	180	18	8.41	56.32	3	0	7.38	0.0100983	0.0378718	23.9	176.1	66.56	17.19
FALSE	High	Master Protein	O75937	DnaJ homolog subfamily C member 8 OS=Homo sapiens OX=9606 GN=DNAJC8 PE=1 SV=2	0	16.403	17	4	13	4	1	253	29.8	9.06	29.58	4	0	0.711	0.296041	0.418155	116.9	83.1	45.12	54.05
FALSE	High	Master Protein	Q96GC5	Large ribosomal subunit protein mL48 OS=Homo sapiens OX=9606 GN=MRPL48 PE=1 SV=2	0	16.403	17	3	9	3	1	212	23.9	8.98	27.45	3	0	2.444	0.00312547	0.0163478	58.1	141.9	43.74	32.87
FALSE	High	Master Protein	Q13444	Disintegrin and metalloproteinase domain-containing protein 15 OS=Homo sapiens OX=9606 GN=ADAM15 PE=1 SV=4	0	9.854	4	3	3	3	1	863	92.9	6.73	7.33	3	0	7.355	0.0768131	0.156302	23.9	176.1	62.65	65.13
FALSE	High	Master Protein	P61011	Signal recognition particle subunit SRP54 OS=Homo sapiens OX=9606 GN=SRP54 PE=1 SV=1	0	16.388	11	5	7	5	1	504	55.7	8.75	17.18	5	0	1.493	0.124818	0.220546	80.2	119.8	69.7	21.09
FALSE	High	Master Protein	P21912	Succinate dehydrogenase [ubiquinone] iron-sulfur subunit, mitochondrial OS=Homo sapiens OX=9606 GN=SDHB PE=1 SV=3	0	16.382	16	4	9	4	1	280	31.6	8.76	18.9	4	0	1.198	0.58563	0.69153	91	109	61.4	45.51
FALSE	High	Master Protein	Q9UMY4	Sorting nexin-12 OS=Homo sapiens OX=9606 GN=SNX12 PE=1 SV=4	0	16.381	21	4	28	3	1	162	18.9	8.44	64.76	4	0	1.443	0.00137082	0.00934733	81.9	118.1	16.1	5.2
FALSE	High	Master Protein	P09038	Fibroblast growth factor 2 OS=Homo sapiens OX=9606 GN=FGF2 PE=1 SV=3	0	16.331	16	5	15	5	1	288	30.8	11.18	33.64	5	0	1.491	0.142638	0.243705	80.3	119.7	45.41	15.57
FALSE	High	Master Protein	Q9Y3B4	Splicing factor 3B subunit 6 OS=Homo sapiens OX=9606 GN=SF3B6 PE=1 SV=1	0	16.302	39	4	10	4	1	125	14.6	9.38	29.08	4	0	0.941	0.714232	0.797342	103	97	35.31	36.47
FALSE	High	Master Protein	Q14563	Semaphorin-3A OS=Homo sapiens OX=9606 GN=SEMA3A PE=1 SV=1	0	16.291	7	6	12	6	1	771	88.8	7.42	23.89	6	0	1.207	0.160312	0.265159	90.6	109.4	72.7	8.78
FALSE	High	Master Protein	Q86V81	THO complex subunit 4 OS=Homo sapiens OX=9606 GN=ALYREF PE=1 SV=3	0	16.289	18	3	21	3	1	257	26.9	11.15	57.87	3	0	1.01	0.252109	0.37001	99.5	100.5	55.3	16.27
FALSE	High	Master Protein	Q8TF42	Ubiquitin-associated and SH3 domain-containing protein B OS=Homo sapiens OX=9606 GN=UBASH3B PE=1 SV=2	0	16.254	7	5	8	5	1	649	72.6	6.93	15.97	5	0	0.989			100.5	99.5	112.18
FALSE	High	Master Protein	Q9UNM6	26S proteasome non-ATPase regulatory subunit 13 OS=Homo sapiens OX=9606 GN=PSMD13 PE=1 SV=2	0	16.24	15	6	8	6	1	376	42.9	5.81	19.05	6	0	0.743	0.0170135	0.054924	114.7	85.3	25.44	10.16
FALSE	High	Master Protein	Q96GM8	Target of EGR1 protein 1 OS=Homo sapiens OX=9606 GN=TOE1 PE=1 SV=1	0	16.235	13	4	11	4	1	510	56.5	7.18	31.29	4	0	1.559	0.0828707	0.164405	78.2	121.8	39.41	26.81
FALSE	High	Master Protein	Q9Y657	Spindlin-1 OS=Homo sapiens OX=9606 GN=SPIN1 PE=1 SV=3	0	16.225	20	4	7	4	1	262	29.6	6.96	20.27	4	0	0.494	0.0296273	0.0791904	133.9	66.1	22.63	35.12
FALSE	High	Master Protein	P47755	F-actin-capping protein subunit alpha-2 OS=Homo sapiens OX=9606 GN=CAPZA2 PE=1 SV=3	0	16.208	27	5	18	4	1	286	32.9	5.85	49.03	5	1	1.274	0.117815	0.210891	87.9	112.1	42.64	21.29
FALSE	High	Master Protein	Q07812	Apoptosis regulator BAX OS=Homo sapiens OX=9606 GN=BAX PE=1 SV=1	0	16.177	26	4	14	4	1	192	21.2	5.22	40.04	4	0	1.236	0.29605	0.418155	89.4	110.6	61.01	10.71
FALSE	High	Master Protein	Q9Y3B9	RRP15-like protein OS=Homo sapiens OX=9606 GN=RRP15 PE=1 SV=2	0	16.166	17	5	12	5	1	282	31.5	5.52	30.8	5	0	1.43	0.55383	0.662915	82.3	117.7	33.11	23.53
FALSE	High	Master Protein	Q3MHD2	Protein LSM12 OS=Homo sapiens OX=9606 GN=LSM12 PE=1 SV=2	0	16.13	19	3	17	3	1	195	21.7	7.74	53.61	3	0	1.13	0.286966	0.408066	93.9	106.1	20.47	5.54
FALSE	High	Master Protein	P45973	Chromobox protein homolog 5 OS=Homo sapiens OX=9606 GN=CBX5 PE=1 SV=1	0	16.117	28	4	11	4	1	191	22.2	5.86	30.34	4	0	1.6	0.501339	0.617907	76.9	123.1	88.79	37.4
FALSE	High	Master Protein	P13674	Prolyl 4-hydroxylase subunit alpha-1 OS=Homo sapiens OX=9606 GN=P4HA1 PE=1 SV=2	0	16.107	11	5	6	5	1	534	61	6.01	12.64	5	0	0.867	0.675543	0.765324	107.1	92.9	27.43	36.23
FALSE	High	Master Protein	Q15024	Exosome complex component RRP42 OS=Homo sapiens OX=9606 GN=EXOSC7 PE=1 SV=3	0	16.055	13	3	7	3	1	291	31.8	5.19	21.11	3	0	0.958	0.621478	0.722001	102.2	97.8	58.23	23.18
FALSE	High	Master Protein	O60343	TBC1 domain family member 4 OS=Homo sapiens OX=9606 GN=TBC1D4 PE=1 SV=2	0	16.043	5	5	13	5	1	1298	146.5	7.01	46.1	5	0	1.6	0.627499	0.726021	76.9	123.1	124.53	35.8
FALSE	High	Master Protein	Q15582	Transforming growth factor-beta-induced protein ig-h3 OS=Homo sapiens OX=9606 GN=TGFBI PE=1 SV=1	0.001	8.63	8	3	4	3	1	683	74.6	7.71	9.26	3	0	7.259	0.00623011	0.0264225	24.2	175.8	37.12	104.58
FALSE	High	Master Protein	Q9NWU5	Large ribosomal subunit protein uL22m OS=Homo sapiens OX=9606 GN=MRPL22 PE=1 SV=1	0	16.033	24	4	8	4	1	206	23.6	9.94	16.97	4	0	1.621	0.0529019	0.119522	76.3	123.7	28.39	25.09
FALSE	High	Master Protein	P19174	1-phosphatidylinositol 4,5-bisphosphate phosphodiesterase gamma-1 OS=Homo sapiens OX=9606 GN=PLCG1 PE=1 SV=1	0	16.029	5	6	7	6	1	1290	148.4	6.05	13.45	6	0	0.729	0.0893803	0.173054	115.7	84.3	27.72	41.37
FALSE	High	Master Protein	Q99570	Phosphoinositide 3-kinase regulatory subunit 4 OS=Homo sapiens OX=9606 GN=PIK3R4 PE=1 SV=3	0	16.025	4	5	7	5	1	1358	153	7.17	15.43	5	0	0.878	0.847458	0.894539	106.5	93.5	58.61	50.98
FALSE	High	Master Protein	O43324	Eukaryotic translation elongation factor 1 epsilon-1 OS=Homo sapiens OX=9606 GN=EEF1E1 PE=1 SV=1	0	15.965	28	5	6	5	1	174	19.8	8.54	15.05	5	0	1.23	0.193023	0.303034	89.7	110.3	67.06	37.56
FALSE	High	Master Protein	Q5QJE6	Deoxynucleotidyltransferase terminal-interacting protein 2 OS=Homo sapiens OX=9606 GN=DNTTIP2 PE=1 SV=2	0	15.959	6	4	15	4	1	756	84.4	6.16	42.98	4	0	0.943	0.71329	0.796642	102.9	97.1	37.63	50.82
FALSE	High	Master Protein	P54619	5'-AMP-activated protein kinase subunit gamma-1 OS=Homo sapiens OX=9606 GN=PRKAG1 PE=1 SV=1	0	15.945	15	4	9	4	1	331	37.6	6.92	20.54	4	0	1.386	0.871062	0.911353	83.8	116.2	38.88	56.59
FALSE	High	Master Protein	Q9Y5T5	Ubiquitin carboxyl-terminal hydrolase 16 OS=Homo sapiens OX=9606 GN=USP16 PE=1 SV=1	0	15.925	6	4	9	4	1	823	93.5	6.93	27.06	4	0	0.563	0.0638303	0.137327	127.9	72.1	41.68	44.57
FALSE	High	Master Protein	Q9NV96	Cell cycle control protein 50A OS=Homo sapiens OX=9606 GN=TMEM30A PE=1 SV=1	0	24.314	19	6	9	6	1	361	40.7	8.59	27.67	6	0	6.864	1.0694e-07	1.7752e-05	25.4	174.6	19.54	12.08
FALSE	High	Master Protein	Q13144	Translation initiation factor eIF-2B subunit epsilon OS=Homo sapiens OX=9606 GN=EIF2B5 PE=1 SV=3	0	15.887	9	5	6	5	1	721	80.3	5.08	15.85	5	0	2.494	0.0458046	0.107411	57.2	142.8	54.66	15.86
FALSE	High	Master Protein	Q9Y399	Small ribosomal subunit protein uS2m OS=Homo sapiens OX=9606 GN=MRPS2 PE=1 SV=1	0	15.878	17	6	20	6	1	296	33.2	9.26	33.39	6	0	1.217	0.166899	0.273463	90.2	109.8	57.73	18.58
FALSE	High	Master Protein	P62333	26S proteasome regulatory subunit 10B OS=Homo sapiens OX=9606 GN=PSMC6 PE=1 SV=1	0	15.868	16	4	9	4	1	389	44.1	7.49	28.33	4	0	1.867	0.0507305	0.115861	69.8	130.2	39.14	31.29
FALSE	High	Master Protein	Q9Y4K0	Lysyl oxidase homolog 2 OS=Homo sapiens OX=9606 GN=LOXL2 PE=1 SV=1	0	18.719	6	3	5	3	1	774	86.7	6.38	21.3	3	0	6.775	0.0317106	0.0829921	25.7	174.3	58.1	20.98
FALSE	High	Master Protein	Q9BRU9	rRNA-processing protein UTP23 homolog OS=Homo sapiens OX=9606 GN=UTP23 PE=1 SV=2	0	15.852	18	4	10	4	1	249	28.4	10.07	28.4	4	0	0.989	0.711878	0.795367	100.6	99.4	65.52	12.79
FALSE	High	Master Protein	Q9Y6A4	Cilia- and flagella-associated protein 20 OS=Homo sapiens OX=9606 GN=CFAP20 PE=1 SV=1	0	15.839	22	4	22	4	1	193	22.8	9.76	52.42	4	0	0.888	0.294865	0.41741	105.9	94.1	25.45	8.07
FALSE	High	Master Protein	P20839	Inosine-5'-monophosphate dehydrogenase 1 OS=Homo sapiens OX=9606 GN=IMPDH1 PE=1 SV=2	0	15.833	8	4	12	3	1	514	55.4	6.9	31.04	4	0	0.377	0.044829	0.105673	145.2	54.8	30	62.63
FALSE	High	Master Protein	Q96A35	Large ribosomal subunit protein uL24m OS=Homo sapiens OX=9606 GN=MRPL24 PE=1 SV=1	0	15.831	23	4	10	4	1	216	24.9	9.29	28.59	4	0	1.028	0.428347	0.544102	98.6	101.4	32.77	29.97
FALSE	High	Master Protein	Q14444	Caprin-1 OS=Homo sapiens OX=9606 GN=CAPRIN1 PE=1 SV=2	0	15.82	6	4	23	4	1	709	78.3	5.25	63.29	4	0	1.133	0.225689	0.341238	93.7	106.3	51.32	23.72
FALSE	High	Master Protein	P40938	Replication factor C subunit 3 OS=Homo sapiens OX=9606 GN=RFC3 PE=1 SV=2	0	15.767	15	4	11	4	1	356	40.5	8.34	27.1	4	0	3.172	0.00548683	0.0247221	47.9	152.1	31.26	44.05
FALSE	High	Master Protein	Q14254	Flotillin-2 OS=Homo sapiens OX=9606 GN=FLOT2 PE=1 SV=2	0	15.749	11	4	6	4	1	428	47	5.25	16.54	4	0	3.232	0.0313377	0.0821606	47.3	152.7	66.74	27.63
FALSE	High	Master Protein	Q9NX20	Large ribosomal subunit protein uL16m OS=Homo sapiens OX=9606 GN=MRPL16 PE=1 SV=1	0	15.659	19	4	6	4	1	251	28.4	10.13	14.85	4	0	0.652	0.0384174	0.0948111	121.1	78.9	22.73	42.9
FALSE	High	Master Protein	Q9P0V9	Septin-10 OS=Homo sapiens OX=9606 GN=SEPTIN10 PE=1 SV=2	0	15.65	11	4	11	3	1	454	52.6	6.8	30.36	4	0	1.666	0.0525161	0.11882	75	125	24.86	20.46
FALSE	High	Master Protein	Q14123	Dual specificity calcium/calmodulin-dependent 3',5'-cyclic nucleotide phosphodiesterase 1C OS=Homo sapiens OX=9606 GN=PDE1C PE=1 SV=1	0	15.65	6	3	5	3	1	709	80.7	8.82	16.56	3	0
FALSE	High	Master Protein	Q99661	Kinesin-like protein KIF2C OS=Homo sapiens OX=9606 GN=KIF2C PE=1 SV=2	0	15.648	8	6	12	5	1	725	81.3	7.83	11.73	6	1	0.407	0.0121891	0.0441381	142.2	57.8	53.72	10.62
FALSE	High	Master Protein	Q02750	Dual specificity mitogen-activated protein kinase kinase 1 OS=Homo sapiens OX=9606 GN=MAP2K1 PE=1 SV=2	0	15.632	13	5	16	5	1	393	43.4	6.62	38.41	5	0	0.798	0.415467	0.534897	111.3	88.7	57.13	18.25
FALSE	High	Master Protein	P06400	Retinoblastoma-associated protein OS=Homo sapiens OX=9606 GN=RB1 PE=1 SV=2	0	15.629	5	5	8	5	1	928	106.1	7.94	16.61	5	0	1.323	0.837924	0.886255	86.1	113.9	41.56	68.36
FALSE	High	Master Protein	P19784	Casein kinase II subunit alpha' OS=Homo sapiens OX=9606 GN=CSNK2A2 PE=1 SV=1	0	15.601	14	4	6	3	1	350	41.2	8.56	8.9	4	0	1.04	0.607406	0.710329	98	102	18.53	24.59
FALSE	High	Master Protein	Q07960	Rho GTPase-activating protein 1 OS=Homo sapiens OX=9606 GN=ARHGAP1 PE=1 SV=1	0	15.598	15	6	16	6	1	439	50.4	6.29	29.39	6	0	1.254	0.0591081	0.129194	88.7	111.3	21.13	10.22
FALSE	High	Master Protein	Q9NRG9	Aladin OS=Homo sapiens OX=9606 GN=AAAS PE=1 SV=1	0	15.581	10	4	9	4	1	546	59.5	7.5	26.07	4	0	2.351	0.0353646	0.0898791	59.7	140.3	63.79	17.82
FALSE	High	Master Protein	P54753	Ephrin type-B receptor 3 OS=Homo sapiens OX=9606 GN=EPHB3 PE=1 SV=2	0	45.353	13	11	24	7	1	998	110.3	6.32	67.81	11	1	6.029	0.000153768	0.00215548	28.5	171.5	36.18	14.07
FALSE	High	Master Protein	O96000	NADH dehydrogenase [ubiquinone] 1 beta subcomplex subunit 10 OS=Homo sapiens OX=9606 GN=NDUFB10 PE=1 SV=3	0	15.55	27	4	11	4	1	172	20.8	8.48	28.54	4	0	2.892	0.00207344	0.0125081	51.4	148.6	41.64	19.67
FALSE	High	Master Protein	P98194	Calcium-transporting ATPase type 2C member 1 OS=Homo sapiens OX=9606 GN=ATP2C1 PE=1 SV=3	0	15.539	5	4	7	4	1	919	100.5	6.74	14.02	4	0	0.711	0.0451652	0.106148	116.9	83.1	29.65	24.09
FALSE	High	Master Protein	Q14114	Low-density lipoprotein receptor-related protein 8 OS=Homo sapiens OX=9606 GN=LRP8 PE=1 SV=4	0	15.223	5	5	14	4	1	963	105.6	5.05	20.47	5	0	5.935	0.072111	0.149238	28.8	171.2	96.22	10.88
FALSE	High	Master Protein	Q8NEW0	Zinc transporter 7 OS=Homo sapiens OX=9606 GN=SLC30A7 PE=1 SV=1	0	15.534	10	4	26	4	1	376	41.6	6.95	41.16	4	0	0.968	0.47957	0.595534	101.6	98.4	21.34	17.19
FALSE	High	Master Protein	Q99584	Protein S100-A13 OS=Homo sapiens OX=9606 GN=S100A13 PE=1 SV=1	0	15.514	41	5	28	5	1	98	11.5	6.16	51.43	5	0	1.495	0.0024117	0.0136562	80.2	119.8	20.4	10.49
FALSE	High	Master Protein	Q9ULX3	RNA-binding protein NOB1 OS=Homo sapiens OX=9606 GN=NOB1 PE=1 SV=1	0	15.464	15	6	21	6	1	412	46.6	7.18	46.86	6	0	1.291	0.0564885	0.124765	87.3	112.7	26.68	15.81
FALSE	High	Master Protein	Q13257	Mitotic spindle assembly checkpoint protein MAD2A OS=Homo sapiens OX=9606 GN=MAD2L1 PE=1 SV=1	0	15.459	24	6	19	6	1	205	23.5	5.08	30.54	6	0	1.312	0.214717	0.329066	86.5	113.5	48	36.41
FALSE	High	Master Protein	Q9H2M9	Rab3 GTPase-activating protein non-catalytic subunit OS=Homo sapiens OX=9606 GN=RAB3GAP2 PE=1 SV=1	0	15.418	2	3	7	3	1	1393	155.9	5.62	16.12	3	0	0.919	0.786963	0.853242	104.2	95.8	32.77	65.27
FALSE	High	Master Protein	Q9UN70	Protocadherin gamma-C3 OS=Homo sapiens OX=9606 GN=PCDHGC3 PE=1 SV=1	0	44.228	15	11	26	9	1	934	101	5.21	67.48	11	1	5.925	0.0225901	0.0648308	28.9	171.1	60.09	8.75
FALSE	High	Master Protein	Q9H0U3	Magnesium transporter protein 1 OS=Homo sapiens OX=9606 GN=MAGT1 PE=1 SV=1	0	15.345	15	5	15	5	1	335	38	9.63	34.65	5	0	0.66	0.677696	0.766661	120.5	79.5	37.33	33.45
FALSE	High	Master Protein	P48651	Phosphatidylserine synthase 1 OS=Homo sapiens OX=9606 GN=PTDSS1 PE=1 SV=1	0	15.291	7	3	6	3	1	473	55.5	8.43	14.01	3	0	0.655	0.224198	0.339664	120.9	79.1	80.81	50.91
FALSE	High	Master Protein	Q9Y3C6	Peptidyl-prolyl cis-trans isomerase-like 1 OS=Homo sapiens OX=9606 GN=PPIL1 PE=1 SV=1	0	15.289	31	4	10	4	1	166	18.2	7.99	26.77	4	0	0.527	0.0276735	0.0755038	131	69	27.79	35.73
FALSE	High	Master Protein	Q9NR56	Muscleblind-like protein 1 OS=Homo sapiens OX=9606 GN=MBNL1 PE=1 SV=2	0	15.285	13	4	16	4	1	388	41.8	8.9	35.47	4	0	1.195	0.841747	0.889813	91.1	108.9	20.29	24.34
FALSE	High	Master Protein	Q8N6M0	Deubiquitinase OTUD6B OS=Homo sapiens OX=9606 GN=OTUD6B PE=1 SV=1	0	15.273	16	5	13	5	1	293	33.8	6.05	38.37	5	0	1.579	0.278262	0.398564	77.5	122.5	57.21	44.97
FALSE	High	Master Protein	Q13057	Bifunctional coenzyme A synthase OS=Homo sapiens OX=9606 GN=COASY PE=1 SV=4	0	15.246	8	4	12	4	1	564	62.3	6.99	39.61	4	0	0.859	0.258949	0.377589	107.6	92.4	29.58	29.54
FALSE	High	Master Protein	P35625	Metalloproteinase inhibitor 3 OS=Homo sapiens OX=9606 GN=TIMP3 PE=1 SV=2	0	50.11	49	9	40	9	1	211	24.1	8.72	111.46	9	0	5.892	0.00600936	0.0259466	29	171	66.37	10.53
FALSE	High	Master Protein	O43159	Ribosomal RNA-processing protein 8 OS=Homo sapiens OX=9606 GN=RRP8 PE=1 SV=2	0	15.216	9	3	4	3	1	456	50.7	9.42	8.87	3	0	1.002	0.561944	0.670844	99.9	100.1	20.53	48.51
FALSE	High	Master Protein	O75165	DnaJ homolog subfamily C member 13 OS=Homo sapiens OX=9606 GN=DNAJC13 PE=1 SV=5	0	15.207	2	4	7	4	1	2243	254.3	6.74	19.43	4	0	3.257	0.0243174	0.0687249	47	153	59.85	60.2
FALSE	High	Master Protein	Q9NXV6	CDKN2A-interacting protein OS=Homo sapiens OX=9606 GN=CDKN2AIP PE=1 SV=3	0	15.186	7	3	8	3	1	580	61.1	9.01	27.79	3	0	0.792	0.0480268	0.111708	111.6	88.4	10.15	25.68
FALSE	High	Master Protein	Q96A26	Protein FAM162A OS=Homo sapiens OX=9606 GN=FAM162A PE=1 SV=2	0	15.182	23	3	18	3	1	154	17.3	9.77	49.7	3	0	1.554	0.0090532	0.0348217	78.3	121.7	16.34	21.47
FALSE	High	Master Protein	Q14764	Major vault protein OS=Homo sapiens OX=9606 GN=MVP PE=1 SV=4	0	15.17	6	5	12	5	1	893	99.3	5.48	21.68	5	0	1.461	0.798487	0.861105	81.3	118.7	82.37	53.79
FALSE	High	Master Protein	Q8TAT6	Nuclear protein localization protein 4 homolog OS=Homo sapiens OX=9606 GN=NPLOC4 PE=1 SV=3	0	15.169	8	4	5	4	1	608	68.1	6.38	12.11	4	0	1.205	0.676778	0.766449	90.7	109.3	23.7	47
FALSE	High	Master Protein	Q9UNN5	FAS-associated factor 1 OS=Homo sapiens OX=9606 GN=FAF1 PE=1 SV=2	0	15.111	7	4	14	4	1	650	73.9	4.88	34.81	4	0	1.225	0.818201	0.873179	89.9	110.1	27.04	25.77
FALSE	High	Master Protein	O95372	Acyl-protein thioesterase 2 OS=Homo sapiens OX=9606 GN=LYPLA2 PE=1 SV=1	0	15.101	19	3	5	3	1	231	24.7	7.23	20	3	0	2.025	0.286045	0.407307	66.1	133.9	44	52.82
FALSE	High	Master Protein	P08572	Collagen alpha-2(IV) chain OS=Homo sapiens OX=9606 GN=COL4A2 PE=1 SV=4	0	18.388	3	4	17	4	1	1712	167.4	8.66	46.83	4	0	5.854	2.50978e-05	0.000582607	29.2	170.8	41.84	26.15
FALSE	High	Master Protein	P49023	Paxillin OS=Homo sapiens OX=9606 GN=PXN PE=1 SV=3	0	15.07	6	3	9	3	1	591	64.5	6.19	26.57	3	0	0.918	0.360578	0.482342	104.3	95.7	45.11	50.58
FALSE	High	Master Protein	O75616	GTPase Era, mitochondrial OS=Homo sapiens OX=9606 GN=ERAL1 PE=1 SV=2	0	15.026	12	4	9	4	1	437	48.3	8.84	22.32	4	0	0.982	0.928411	0.950613	100.9	99.1	30.33	35.8
FALSE	High	Master Protein	Q5VZM2	Ras-related GTP-binding protein B OS=Homo sapiens OX=9606 GN=RRAGB PE=1 SV=1	0	18.469	13	4	4	4	1	374	43.2	6.21	11.6	4	0	5.824	0.000161778	0.00221275	29.3	170.7	24.95	42.02
FALSE	High	Master Protein	P30153	Serine/threonine-protein phosphatase 2A 65 kDa regulatory subunit A alpha isoform OS=Homo sapiens OX=9606 GN=PPP2R1A PE=1 SV=4	0	17.582	9	4	10	4	1	589	65.3	5.11	13.01	4	0	5.757	0.0128177	0.0458876	29.6	170.4	86.9	14.72
FALSE	High	Master Protein	P47985	Cytochrome b-c1 complex subunit Rieske, mitochondrial OS=Homo sapiens OX=9606 GN=UQCRFS1 PE=1 SV=2	0	14.946	16	4	16	4	1	274	29.6	8.32	42.4	4	0	0.92	0.320287	0.44036	104.2	95.8	58.29	16.25
FALSE	High	Master Protein	Q99549	M-phase phosphoprotein 8 OS=Homo sapiens OX=9606 GN=MPHOSPH8 PE=1 SV=2	0	14.928	5	4	11	4	1	860	97.1	6.06	27.46	4	0	1.103	0.596774	0.701015	95.1	104.9	55.15	31.77
FALSE	High	Master Protein	Q9UBU9	Nuclear RNA export factor 1 OS=Homo sapiens OX=9606 GN=NXF1 PE=1 SV=1	0	14.888	8	5	11	5	1	619	70.1	8.51	28.27	5	0	0.848	0.445937	0.561247	108.2	91.8	29.25	21.33
FALSE	High	Master Protein	Q96P70	Importin-9 OS=Homo sapiens OX=9606 GN=IPO9 PE=1 SV=3	0	14.856	4	4	7	4	1	1041	115.9	4.81	18.75	4	0	0.779	0.910933	0.93953	112.4	87.6	52.59	31.15
FALSE	High	Master Protein	O00483	Cytochrome c oxidase subunit NDUFA4 OS=Homo sapiens OX=9606 GN=NDUFA4 PE=1 SV=1	0	14.837	47	4	32	4	1	81	9.4	9.38	80.21	4	0	1.273	0.118337	0.211345	88	112	32.36	19.37
FALSE	High	Master Protein	O95425	Supervillin OS=Homo sapiens OX=9606 GN=SVIL PE=1 SV=2	0	14.83	2	4	10	4	1	2214	247.6	6.98	25.17	4	0	1.063	0.817946	0.873179	96.9	103.1	12.21	13.25
FALSE	High	Master Protein	Q9NS56	E3 ubiquitin-protein ligase Topors OS=Homo sapiens OX=9606 GN=TOPORS PE=1 SV=1	0	14.823	3	3	12	3	1	1045	119.1	9.51	39.8	3	0	0.493	0.00285252	0.0154021	134	66	24.97	22.12
FALSE	High	Master Protein	Q92896	Golgi apparatus protein 1 OS=Homo sapiens OX=9606 GN=GLG1 PE=1 SV=2	0	25.533	6	6	13	6	1	1179	134.5	6.9	41.37	6	0	5.692	0.00535904	0.024355	29.9	170.1	33.65	23.71
FALSE	High	Master Protein	Q13868	Exosome complex component RRP4 OS=Homo sapiens OX=9606 GN=EXOSC2 PE=1 SV=2	0	14.813	14	3	8	3	1	293	32.8	7.5	24.11	3	0	0.594	0.699498	0.785851	125.5	74.5	74.74	68.42
FALSE	High	Master Protein	Q7L9L4	MOB kinase activator 1B OS=Homo sapiens OX=9606 GN=MOB1B PE=1 SV=3	0	14.79	19	4	12	4	1	216	25.1	6.73	30.17	4	0	1.716	0.112314	0.204019	73.6	126.4	31.63	38.92
FALSE	High	Master Protein	Q9Y3B2	Exosome complex component CSL4 OS=Homo sapiens OX=9606 GN=EXOSC1 PE=1 SV=1	0	14.789	19	3	11	3	1	195	21.4	8.24	35.22	3	0	0.98	0.67371	0.763797	101	99	38.73	22.26
FALSE	High	Master Protein	Q00535	Cyclin-dependent kinase 5 OS=Homo sapiens OX=9606 GN=CDK5 PE=1 SV=3	0	14.761	21	5	12	4	1	292	33.3	7.66	20.81	5	0	1.283	0.79622	0.859732	87.6	112.4	23.69	49.17
FALSE	High	Master Protein	Q96RP9	Elongation factor G, mitochondrial OS=Homo sapiens OX=9606 GN=GFM1 PE=1 SV=2	0	14.727	7	5	11	5	1	751	83.4	7.01	24.64	5	0	1.407	0.0552542	0.122986	83.1	116.9	39.4	17.74
FALSE	High	Master Protein	Q14573	Inositol 1,4,5-trisphosphate receptor type 3 OS=Homo sapiens OX=9606 GN=ITPR3 PE=1 SV=2	0	14.718	2	6	11	6	1	2671	303.9	6.48	24.38	6	0	0.324	0.048843	0.113023	151.1	48.9	25.94	78.68
FALSE	High	Master Protein	P62633	CCHC-type zinc finger nucleic acid binding protein OS=Homo sapiens OX=9606 GN=CNBP PE=1 SV=1	0	30.583	31	4	22	4	1	177	19.5	7.71	88.09	4	0	5.574	0.0443112	0.104531	30.4	169.6	84.34	21.27
FALSE	High	Master Protein	Q14320	Protein FAM50A OS=Homo sapiens OX=9606 GN=FAM50A PE=1 SV=2	0	14.694	12	3	7	3	1	339	40.2	6.83	23.37	3	0	0.608	0.116438	0.209257	124.4	75.6	52.02	43.66
FALSE	High	Master Protein	Q16363	Laminin subunit alpha-4 OS=Homo sapiens OX=9606 GN=LAMA4 PE=1 SV=4	0	54.666	8	12	26	12	1	1823	202.4	6.28	85.34	12	0	5.519	0.00266212	0.0146533	30.7	169.3	46.82	16.66
FALSE	High	Master Protein	Q06323	Proteasome activator complex subunit 1 OS=Homo sapiens OX=9606 GN=PSME1 PE=1 SV=1	0	16.423	23	5	7	5	1	249	28.7	6.02	13.86	5	0	5.456	0.000612954	0.00543445	31	169	40.99	23.64
FALSE	High	Master Protein	Q49A26	Cytokine-like nuclear factor N-PAC OS=Homo sapiens OX=9606 GN=GLYR1 PE=1 SV=4	0	14.667	11	5	9	5	1	553	60.5	9.17	27.08	5	0	1.295	0.465816	0.582548	87.2	112.8	26.84	49.42
FALSE	High	Master Protein	Q96EY5	Multivesicular body subunit 12A OS=Homo sapiens OX=9606 GN=MVB12A PE=1 SV=1	0	14.654	17	3	3	3	1	273	28.8	8.91	9.09	3	0	3.453			44.9	155.1		15.98
FALSE	High	Master Protein	O95239	Chromosome-associated kinesin KIF4A OS=Homo sapiens OX=9606 GN=KIF4A PE=1 SV=3	0	14.653	5	6	7	5	1	1232	139.8	6.27	15.28	6	1	1.476	0.00383183	0.019306	80.8	119.2	17.15	14.12
FALSE	High	Master Protein	P61803	Dolichyl-diphosphooligosaccharide--protein glycosyltransferase subunit DAD1 OS=Homo sapiens OX=9606 GN=DAD1 PE=1 SV=3	0	14.592	27	3	17	3	1	113	12.5	7.08	45.46	3	0	1.236	0.00561691	0.0249518	89.4	110.6	11.12	7.34
FALSE	High	Master Protein	Q9HDC9	Adipocyte plasma membrane-associated protein OS=Homo sapiens OX=9606 GN=APMAP PE=1 SV=2	0	14.588	12	5	14	5	1	416	46.5	6.16	24.24	5	0	0.497	0.000552079	0.00510633	133.6	66.4	18.17	15.96
FALSE	High	Master Protein	P36405	ADP-ribosylation factor-like protein 3 OS=Homo sapiens OX=9606 GN=ARL3 PE=1 SV=2	0	14.566	22	3	12	3	1	182	20.4	7.24	34.41	3	0	1.799	0.0612096	0.13305	71.4	128.6	70.39	15.56
FALSE	High	Master Protein	P14927	Cytochrome b-c1 complex subunit 7 OS=Homo sapiens OX=9606 GN=UQCRB PE=1 SV=2	0	14.441	37	4	13	4	1	111	13.5	8.78	26.63	4	0	1.5	0.00874291	0.0340081	80	120	25.98	16.91
FALSE	High	Master Protein	P32970	CD70 antigen OS=Homo sapiens OX=9606 GN=CD70 PE=1 SV=2	0	13.888	20	3	9	3	1	193	21.1	8.53	23.76	3	0	5.394	0.00033756	0.00362131	31.3	168.7	26.53	14.84
FALSE	High	Master Protein	Q15599	Na(+)/H(+) exchange regulatory cofactor NHE-RF2 OS=Homo sapiens OX=9606 GN=NHERF2 PE=1 SV=2	0	14.415	13	4	13	4	1	337	37.4	7.93	34.19	4	0	0.673	0.00234894	0.0135842	119.5	80.5	13.12	16.71
FALSE	High	Master Protein	Q15813	Tubulin-specific chaperone E OS=Homo sapiens OX=9606 GN=TBCE PE=1 SV=1	0	14.413	7	3	8	3	1	527	59.3	6.76	21.71	3	0	2.736	0.112132	0.204019	53.5	146.5	79.93	41.54
FALSE	High	Master Protein	P46060	Ran GTPase-activating protein 1 OS=Homo sapiens OX=9606 GN=RANGAP1 PE=1 SV=1	0	14.398	8	4	5	4	1	587	63.5	4.68	12.48	4	0	1.996	0.0514729	0.117048	66.8	133.2	31.24	21.07
FALSE	High	Master Protein	Q9BZJ0	Crooked neck-like protein 1 OS=Homo sapiens OX=9606 GN=CRNKL1 PE=1 SV=4	0	14.382	5	4	10	4	1	848	100.4	8	19.91	4	0	1.604	0.0980581	0.184863	76.8	123.2	77.31	25.84
FALSE	High	Master Protein	Q14203	Dynactin subunit 1 OS=Homo sapiens OX=9606 GN=DCTN1 PE=1 SV=3	0	14.38	3	4	7	4	1	1278	141.6	5.81	18.19	4	0	1.259			88.6	111.4	25.88
FALSE	High	Master Protein	Q9HC35	Echinoderm microtubule-associated protein-like 4 OS=Homo sapiens OX=9606 GN=EML4 PE=1 SV=3	0	14.369	6	4	8	4	1	981	108.8	6.4	17.38	4	0	0.596	0.186563	0.297509	125.3	74.7	55.04	34.41
FALSE	High	Master Protein	Q9BZI7	Regulator of nonsense transcripts 3B OS=Homo sapiens OX=9606 GN=UPF3B PE=1 SV=1	0	14.357	8	3	12	3	1	483	57.7	9.48	35.21	3	0	0.391	0.00292779	0.015615	143.8	56.2	21.68	39.79
FALSE	High	Master Protein	Q9Y5S9	RNA-binding protein 8A OS=Homo sapiens OX=9606 GN=RBM8A PE=1 SV=1	0	14.351	22	3	8	3	1	174	19.9	5.72	28.99	3	0	0.879	0.58943	0.693938	106.4	93.6	53.72	10.86
FALSE	High	Master Protein	Q7L2J0	7SK snRNA methylphosphate capping enzyme OS=Homo sapiens OX=9606 GN=MEPCE PE=1 SV=1	0	14.325	7	4	6	4	1	689	74.3	9.57	14.65	4	0	2.435	0.0013642	0.00933335	58.2	141.8	20.45	34.01
FALSE	High	Master Protein	Q9H9T3	Elongator complex protein 3 OS=Homo sapiens OX=9606 GN=ELP3 PE=1 SV=2	0	14.323	7	3	7	3	1	547	62.2	8.88	16.25	3	0	1.082	0.773426	0.843495	96.1	103.9	75.07	71.21
FALSE	High	Master Protein	Q9BX79	Receptor for retinol uptake STRA6 OS=Homo sapiens OX=9606 GN=STRA6 PE=1 SV=1	0	11.725	6	4	10	4	1	667	73.5	8.98	18.42	4	0	5.143	0.052504	0.11882	32.6	167.4	83.54	10.29
FALSE	High	Master Protein	P08579	U2 small nuclear ribonucleoprotein B'' OS=Homo sapiens OX=9606 GN=SNRPB2 PE=1 SV=1	0	14.301	20	5	36	3	1	225	25.5	9.72	89.06	5	2	1.017	0.37726	0.500369	99.2	100.8	43.49	10.59
FALSE	High	Master Protein	Q9Y2Q3	Glutathione S-transferase kappa 1 OS=Homo sapiens OX=9606 GN=GSTK1 PE=1 SV=3	0	14.289	17	3	10	3	1	226	25.5	8.41	22.74	3	0	1.112	0.380076	0.502759	94.7	105.3	84	42.09
FALSE	High	Master Protein	Q5HYJ3	Protein FAM76B OS=Homo sapiens OX=9606 GN=FAM76B PE=1 SV=3	0	14.256	14	3	8	3	1	339	38.7	9.25	21.22	3	0	0.001			200		45.47
FALSE	High	Master Protein	Q9NZM5	Ribosome biogenesis protein NOP53 OS=Homo sapiens OX=9606 GN=NOP53 PE=1 SV=2	0	14.234	11	4	7	4	1	478	54.4	10.32	20.24	4	0	0.93	0.401921	0.523393	103.6	96.4	44.41	59.46
FALSE	High	Master Protein	Q96F86	Enhancer of mRNA-decapping protein 3 OS=Homo sapiens OX=9606 GN=EDC3 PE=1 SV=1	0	14.212	8	4	11	4	1	508	56	7.11	22.45	4	0	1.148	0.320479	0.440432	93.1	106.9	44.75	16.74
FALSE	High	Master Protein	P46734	Dual specificity mitogen-activated protein kinase kinase 3 OS=Homo sapiens OX=9606 GN=MAP2K3 PE=1 SV=2	0	14.198	14	4	8	3	1	347	39.3	7.43	25.23	4	1	1.283	0.096472	0.182637	87.6	112.4	39.62	33.94
FALSE	High	Master Protein	P78346	Ribonuclease P protein subunit p30 OS=Homo sapiens OX=9606 GN=RPP30 PE=1 SV=1	0	14.187	17	4	17	4	1	268	29.3	8.91	37.16	4	0	2.059	0.0171728	0.0552121	65.4	134.6	49.11	12.51
FALSE	High	Master Protein	Q9H2D1	Mitochondrial folate transporter/carrier OS=Homo sapiens OX=9606 GN=SLC25A32 PE=1 SV=2	0	14.165	13	4	9	4	1	315	35.4	9.45	9.68	4	0	1.243	0.111203	0.202854	89.2	110.8	54.12	26.81
FALSE	High	Master Protein	Q15696	U2 small nuclear ribonucleoprotein auxiliary factor 35 kDa subunit-related protein 2 OS=Homo sapiens OX=9606 GN=ZRSR2 PE=1 SV=2	0	14.137	11	5	9	5	1	482	58	9.72	16.52	5	0	0.578	0.135746	0.234986	126.7	73.3	41.46	59.97
FALSE	High	Master Protein	Q9H7Z3	Nuclear exosome regulator NRDE2 OS=Homo sapiens OX=9606 GN=NRDE2 PE=1 SV=3	0	14.115	3	4	10	4	1	1164	132.6	7.68	35.79	4	0	1.091	0.929592	0.950966	95.7	104.3	53.1	41.78
FALSE	High	Master Protein	Q86UK7	E3 ubiquitin-protein ligase ZNF598 OS=Homo sapiens OX=9606 GN=ZNF598 PE=1 SV=1	0	14.073	4	4	6	4	1	904	98.6	8.4	17.89	4	0	1.223	0.801165	0.863299	90	110	35.39	63.75
FALSE	High	Master Protein	Q8NEZ5	F-box only protein 22 OS=Homo sapiens OX=9606 GN=FBXO22 PE=1 SV=1	0	14.045	11	4	9	4	1	403	44.5	7.03	17.86	4	0	1.389	0.102509	0.190511	83.7	116.3	62.25	20.07
FALSE	High	Master Protein	Q9NX40	OCIA domain-containing protein 1 OS=Homo sapiens OX=9606 GN=OCIAD1 PE=1 SV=1	0	14.007	20	5	15	5	1	245	27.6	7.49	25.46	5	0	1.101	0.748499	0.821708	95.2	104.8	40.59	37.36
FALSE	High	Master Protein	Q5C9Z4	Nucleolar MIF4G domain-containing protein 1 OS=Homo sapiens OX=9606 GN=NOM1 PE=1 SV=1	0	13.965	5	4	5	4	1	860	96.2	8.1	14.62	4	0	0.597	0.846663	0.893999	125.3	74.7	58.95	36.09
FALSE	High	Master Protein	Q9UIQ6	Leucyl-cystinyl aminopeptidase OS=Homo sapiens OX=9606 GN=LNPEP PE=1 SV=3	0	13.962	4	5	14	5	1	1025	117.3	5.73	23.73	5	0	0.073	5.22624e-06	0.000185209	186.4	13.6	8.12	45.86
FALSE	High	Master Protein	O60831	PRA1 family protein 2 OS=Homo sapiens OX=9606 GN=PRAF2 PE=1 SV=1	0	13.958	26	4	15	4	1	178	19.2	9.19	43.86	4	0	1.672	0.0100305	0.037707	74.9	125.1	27.89	19.03
FALSE	High	Master Protein	Q9C0J8	pre-mRNA 3' end processing protein WDR33 OS=Homo sapiens OX=9606 GN=WDR33 PE=1 SV=2	0	13.956	3	4	7	4	1	1336	145.8	9.17	18.37	4	0	0.695	0.31628	0.436945	118	82	25.58	60.63
FALSE	High	Master Protein	P78357	Contactin-associated protein 1 OS=Homo sapiens OX=9606 GN=CNTNAP1 PE=1 SV=1	0	13.952	4	5	6	5	1	1384	156.2	7.05	13.8	5	0	1.109	0.229798	0.346621	94.9	105.1	29.47	40.67
FALSE	High	Master Protein	Q13573	SNW domain-containing protein 1 OS=Homo sapiens OX=9606 GN=SNW1 PE=1 SV=1	0	13.93	8	4	8	4	1	536	61.5	9.52	11.46	4	0	0.878	0.8082	0.868209	106.5	93.5	52.4	39.33
FALSE	High	Master Protein	P24666	Low molecular weight phosphotyrosine protein phosphatase OS=Homo sapiens OX=9606 GN=ACP1 PE=1 SV=3	0	13.906	19	3	23	3	1	158	18	6.74	69.17	3	0	1.393	0.479008	0.595502	83.6	116.4	62.5	22.2
FALSE	High	Master Protein	Q10570	Cleavage and polyadenylation specificity factor subunit 1 OS=Homo sapiens OX=9606 GN=CPSF1 PE=1 SV=2	0	13.893	4	5	6	5	1	1443	160.8	6.4	9.63	5	0	1.145	0.987225	0.992891	93.2	106.8	15.99	38.88
FALSE	High	Master Protein	Q14C86	GTPase-activating protein and VPS9 domain-containing protein 1 OS=Homo sapiens OX=9606 GN=GAPVD1 PE=1 SV=2	0	14.313	3	4	4	4	1	1478	164.9	5.22	7.54	4	0	4.969	0.0201232	0.0606102	33.5	166.5	76.86	21.09
FALSE	High	Master Protein	Q93050	V-type proton ATPase 116 kDa subunit a 1 OS=Homo sapiens OX=9606 GN=ATP6V0A1 PE=1 SV=3	0	13.882	4	3	8	3	1	837	96.4	6.43	21.13	3	0	2.46	0.00735853	0.0298659	57.8	142.2	39.39	41.53
FALSE	High	Master Protein	Q13617	Cullin-2 OS=Homo sapiens OX=9606 GN=CUL2 PE=1 SV=2	0	13.843	6	5	26	4	1	745	86.9	6.92	62.06	5	0	1.543	0.140049	0.240455	78.7	121.3	57.63	9.67
FALSE	High	Master Protein	Q5TCZ1	SH3 and PX domain-containing protein 2A OS=Homo sapiens OX=9606 GN=SH3PXD2A PE=1 SV=1	0	13.837	5	4	15	3	1	1133	125.2	8.9	23.85	4	0
FALSE	High	Master Protein	P10155	RNA-binding protein RO60 OS=Homo sapiens OX=9606 GN=RO60 PE=1 SV=2	0	13.812	7	4	11	4	1	538	60.6	8.03	31.01	4	0	1.888	0.0361021	0.0911329	69.2	130.8	48.82	31.73
FALSE	High	Master Protein	O43399	Tumor protein D54 OS=Homo sapiens OX=9606 GN=TPD52L2 PE=1 SV=2	0	13.757	17	3	10	3	1	206	22.2	5.36	32.52	3	0	1.393	0.140927	0.241567	83.6	116.4	71.36	39.09
FALSE	High	Master Protein	Q86UY6	N-alpha-acetyltransferase 40 OS=Homo sapiens OX=9606 GN=NAA40 PE=1 SV=1	0	13.752	16	3	10	3	1	237	27.2	7.39	27.09	3	0	1.277	0.727018	0.807046	87.8	112.2	52.13	72.67
FALSE	High	Master Protein	P00403	Cytochrome c oxidase subunit 2 OS=Homo sapiens OX=9606 GN=MT-CO2 PE=1 SV=1	0	13.741	19	4	32	4	1	227	25.5	4.82	74.57	4	0	2.896	2.37575e-05	0.000563393	51.3	148.7	25.15	12.53
FALSE	High	Master Protein	Q9BPW8	Protein NipSnap homolog 1 OS=Homo sapiens OX=9606 GN=NIPSNAP1 PE=1 SV=1	0	13.706	19	5	16	4	1	284	33.3	9.31	21.31	5	1	0.714	0.000715349	0.00608143	116.7	83.3	14.49	14.51
FALSE	High	Master Protein	Q9BSH4	Translational activator of cytochrome c oxidase 1 OS=Homo sapiens OX=9606 GN=TACO1 PE=1 SV=1	0	13.681	14	3	3	3	1	297	32.5	8.13	7.84	3	0	1.339			85.5	114.5		8.82
FALSE	High	Master Protein	Q8WVX9	Fatty acyl-CoA reductase 1 OS=Homo sapiens OX=9606 GN=FAR1 PE=1 SV=1	0	13.679	8	3	9	3	1	515	59.3	9.17	27.54	3	0	1.243	0.4288	0.544459	89.2	110.8	36.24	25.68
FALSE	High	Master Protein	Q8IWV7	E3 ubiquitin-protein ligase UBR1 OS=Homo sapiens OX=9606 GN=UBR1 PE=1 SV=1	0	13.657	3	4	10	4	1	1749	200.1	6.01	24.07	4	0	1.438	0.569193	0.677191	82	118	46.22	40.08
FALSE	High	Master Protein	P49959	Double-strand break repair protein MRE11 OS=Homo sapiens OX=9606 GN=MRE11 PE=1 SV=3	0	13.613	6	4	6	4	1	708	80.5	5.9	12.6	4	0	0.818	0.250718	0.368684	110	90	12.07	52.02
FALSE	High	Master Protein	Q9Y3I1	F-box only protein 7 OS=Homo sapiens OX=9606 GN=FBXO7 PE=1 SV=1	0	13.594	7	3	6	3	1	522	58.5	6.55	15.32	3	0	2.578	0.435981	0.551799	55.9	144.1	97.29	37.04
FALSE	High	Master Protein	P27797	Calreticulin OS=Homo sapiens OX=9606 GN=CALR PE=1 SV=1	0	13.591	11	3	6	3	1	417	48.1	4.44	16.84	3	0	0.606			124.5	75.5	20.7
FALSE	High	Master Protein	Q8WWI1	LIM domain only protein 7 OS=Homo sapiens OX=9606 GN=LMO7 PE=1 SV=3	0	13.581	2	3	8	3	1	1683	192.6	8.09	26.53	3	0	0.662	0.112188	0.204019	120.3	79.7	20.94	35.28
FALSE	High	Master Protein	Q8TB61	Adenosine 3'-phospho 5'-phosphosulfate transporter 1 OS=Homo sapiens OX=9606 GN=SLC35B2 PE=1 SV=1	0	13.522	10	4	7	4	1	432	47.5	9.16	16.28	4	0	0.426	0.415503	0.534897	140.3	59.7	58.1	33.56
FALSE	High	Master Protein	Q6FI81	Anamorsin OS=Homo sapiens OX=9606 GN=CIAPIN1 PE=1 SV=2	0	13.52	17	4	9	4	1	312	33.6	5.62	23.44	4	0	1.597	0.0541929	0.121568	77	123	32.7	22.3
FALSE	High	Master Protein	Q9Y5Q8	General transcription factor 3C polypeptide 5 OS=Homo sapiens OX=9606 GN=GTF3C5 PE=1 SV=2	0	13.503	11	6	11	6	1	519	59.5	6.9	21.87	6	0	1.236	0.796182	0.859732	89.4	110.6	41.22	58.64
FALSE	High	Master Protein	Q96S97	Myeloid-associated differentiation marker OS=Homo sapiens OX=9606 GN=MYADM PE=1 SV=2	0	28.894	18	4	27	4	1	322	35.3	8.15	78.2	4	0	4.913	7.15511e-05	0.00123318	33.8	166.2	36.7	11.09
FALSE	High	Master Protein	Q5BKY9	Protein FAM133B OS=Homo sapiens OX=9606 GN=FAM133B PE=1 SV=1	0	13.476	13	3	26	3	1	247	28.4	10.02	50.97	3	0	0.788	0.0883519	0.171907	111.8	88.2	23.08	30.97
FALSE	High	Master Protein	P50895	Basal cell adhesion molecule OS=Homo sapiens OX=9606 GN=BCAM PE=1 SV=2	0	49.524	19	9	25	9	1	628	67.4	5.81	93.29	9	0	4.905	0.0132443	0.0468828	33.9	166.1	58.79	13.83
FALSE	High	Master Protein	O43709	Probable 18S rRNA (guanine-N(7))-methyltransferase OS=Homo sapiens OX=9606 GN=BUD23 PE=1 SV=2	0	13.431	20	4	10	4	1	281	31.9	8.73	10.32	4	0	0.001			200		61
FALSE	High	Master Protein	Q14676	Mediator of DNA damage checkpoint protein 1 OS=Homo sapiens OX=9606 GN=MDC1 PE=1 SV=3	0	13.397	2	3	8	3	1	2089	226.5	5.47	33.27	3	0	0.511	0.0135092	0.0474478	132.3	67.7	34.5	21.33
FALSE	High	Master Protein	O60216	Double-strand-break repair protein rad21 homolog OS=Homo sapiens OX=9606 GN=RAD21 PE=1 SV=2	0	13.352	6	3	4	3	1	631	71.6	4.65	8.89	3	0	2.497	0.082487	0.163831	57.2	142.8	52.8	56.61
FALSE	High	Master Protein	Q13409	Cytoplasmic dynein 1 intermediate chain 2 OS=Homo sapiens OX=9606 GN=DYNC1I2 PE=1 SV=3	0	13.344	5	4	7	4	1	638	71.4	5.2	15.83	4	0	1.38	0.40058	0.522726	84	116	53.16	31.94
FALSE	High	Master Protein	P11172	Uridine 5'-monophosphate synthase OS=Homo sapiens OX=9606 GN=UMPS PE=1 SV=1	0	13.31	8	4	8	4	1	480	52.2	7.24	18.27	4	0	2.156	0.013663	0.0476695	63.4	136.6	45.72	22.55
FALSE	High	Master Protein	Q8IWW6	Rho GTPase-activating protein 12 OS=Homo sapiens OX=9606 GN=ARHGAP12 PE=1 SV=1	0	13.266	5	4	8	4	1	846	96.2	7.61	16.87	4	0	0.532	0.00470329	0.0220092	130.6	69.4	40.42	34.03
FALSE	High	Master Protein	O14579	Coatomer subunit epsilon OS=Homo sapiens OX=9606 GN=COPE PE=1 SV=3	0	13.233	10	3	10	3	1	308	34.5	5.12	22.75	3	0	0.348	0.0287408	0.0776101	148.4	51.6	22.92	69.76
FALSE	High	Master Protein	P61009	Signal peptidase complex subunit 3 OS=Homo sapiens OX=9606 GN=SPCS3 PE=1 SV=1	0	13.212	18	3	23	3	1	180	20.3	8.62	63.47	3	0	1.314	0.0195142	0.0592374	86.4	113.6	16.94	15.86
FALSE	High	Master Protein	Q8IXI1	Mitochondrial Rho GTPase 2 OS=Homo sapiens OX=9606 GN=RHOT2 PE=1 SV=2	0	13.202	7	4	13	3	1	618	68.1	5.86	32.12	4	1	1.185	0.202028	0.313581	91.5	108.5	26.23	10.7
FALSE	High	Master Protein	Q9Y2P8	RNA 3'-terminal phosphate cyclase-like protein OS=Homo sapiens OX=9606 GN=RCL1 PE=1 SV=3	0	13.201	13	4	7	4	1	373	40.8	9.26	19.79	4	0	1.724	0.0978523	0.184585	73.4	126.6	80.82	19.09
FALSE	High	Master Protein	Q5VW36	Focadhesin OS=Homo sapiens OX=9606 GN=FOCAD PE=1 SV=2	0	13.185	2	4	6	4	1	1801	199.9	6.62	11.41	4	0	0.919	0.990401	0.995268	104.2	95.8	30.89	23.94
FALSE	High	Master Protein	Q9UPU5	Ubiquitin carboxyl-terminal hydrolase 24 OS=Homo sapiens OX=9606 GN=USP24 PE=1 SV=3	0	13.179	2	3	7	3	1	2620	294.2	6.14	15.59	3	0
FALSE	High	Master Protein	Q6PJT7	Zinc finger CCCH domain-containing protein 14 OS=Homo sapiens OX=9606 GN=ZC3H14 PE=1 SV=1	0	13.161	7	4	10	4	1	736	82.8	7.31	26.56	4	0	0.959	0.616413	0.718465	102.1	97.9	15.53	15.76
FALSE	High	Master Protein	P19623	Spermidine synthase OS=Homo sapiens OX=9606 GN=SRM PE=1 SV=1	0	13.13	15	4	13	4	1	302	33.8	5.49	30.62	4	0	2.589	0.0450536	0.105965	55.7	144.3	54.28	67.61
FALSE	High	Master Protein	Q16836	Hydroxyacyl-coenzyme A dehydrogenase, mitochondrial OS=Homo sapiens OX=9606 GN=HADH PE=1 SV=3	0	13.099	13	4	11	4	1	314	34.3	8.85	26.16	4	0	0.57	0.530102	0.642187	127.4	72.6	55.75	26.53
FALSE	High	Master Protein	Q8WUA4	General transcription factor 3C polypeptide 2 OS=Homo sapiens OX=9606 GN=GTF3C2 PE=1 SV=2	0	13.076	4	4	6	4	1	911	100.6	7.31	15.65	4	0	0.265	0.0982436	0.185102	158.1	41.9	139.91	64.16
FALSE	High	Master Protein	Q99961	Endophilin-A2 OS=Homo sapiens OX=9606 GN=SH3GL1 PE=1 SV=1	0	13.068	11	4	7	4	1	368	41.5	5.43	17.13	4	0	2.681	0.0550514	0.122775	54.3	145.7	75.19	40.66
FALSE	High	Master Protein	Q9Y606	Pseudouridylate synthase 1 homolog OS=Homo sapiens OX=9606 GN=PUS1 PE=1 SV=3	0	13.065	8	4	28	4	1	427	47.4	8.41	70.81	4	0	2.827	3.10775e-08	6.53456e-06	52.3	147.7	12.07	11.85
FALSE	High	Master Protein	P05106	Integrin beta-3 OS=Homo sapiens OX=9606 GN=ITGB3 PE=1 SV=2	0	183.036	43	28	121	28	1	788	87	5.24	407.37	28	0	4.824	0.183616	0.293756	34.3	165.7	85.67	8.14
FALSE	High	Master Protein	P00374	Dihydrofolate reductase OS=Homo sapiens OX=9606 GN=DHFR PE=1 SV=2	0	13.004	20	4	24	4	1	187	21.4	7.42	57.42	4	0	1.259	0.120987	0.215104	88.5	111.5	53.15	9.96
FALSE	High	Master Protein	Q8WTV0	Scavenger receptor class B member 1 OS=Homo sapiens OX=9606 GN=SCARB1 PE=1 SV=1	0	13.004	6	3	11	3	1	552	60.8	8.24	27.62	3	0	3.207	0.000397147	0.00404065	47.5	152.5	35.65	6.65
FALSE	High	Master Protein	P14324	Farnesyl pyrophosphate synthase OS=Homo sapiens OX=9606 GN=FDPS PE=1 SV=4	0	12.969	9	3	8	3	1	419	48.2	6.15	17.71	3	0	0.296	0.0112301	0.0409952	154.3	45.7	51.75	52.37
FALSE	High	Master Protein	Q9P0U4	CXXC-type zinc finger protein 1 OS=Homo sapiens OX=9606 GN=CXXC1 PE=1 SV=2	0	12.962	9	4	7	4	1	656	75.7	8.24	17.61	4	0	2.718	0.0197466	0.0597705	53.8	146.2	23.51	149.57
FALSE	High	Master Protein	P67870	Casein kinase II subunit beta OS=Homo sapiens OX=9606 GN=CSNK2B PE=1 SV=1	0	12.928	13	3	17	3	1	215	24.9	5.55	28.93	3	0	0.704	0.721669	0.802307	117.4	82.6	45.37	40.81
FALSE	High	Master Protein	Q9UJV9	Probable ATP-dependent RNA helicase DDX41 OS=Homo sapiens OX=9606 GN=DDX41 PE=1 SV=2	0	12.902	6	3	6	3	1	622	69.8	6.84	16.9	3	0	1.426	0.205603	0.317723	82.5	117.5	50.14	8.47
FALSE	High	Master Protein	P12270	Nucleoprotein TPR OS=Homo sapiens OX=9606 GN=TPR PE=1 SV=3	0	12.872	2	4	4	4	1	2363	267.1	5.02	7.11	4	0	1.028	0.349324	0.470841	98.6	101.4	68.55	25.45
FALSE	High	Master Protein	Q96EP5	DAZ-associated protein 1 OS=Homo sapiens OX=9606 GN=DAZAP1 PE=1 SV=1	0	12.868	10	3	7	3	1	407	43.4	8.56	16.7	3	0	1.828	0.0899227	0.173678	70.7	129.3	51.04	19.51
FALSE	High	Master Protein	Q6UB35	Monofunctional C1-tetrahydrofolate synthase, mitochondrial OS=Homo sapiens OX=9606 GN=MTHFD1L PE=1 SV=1	0	12.854	6	5	10	5	1	978	105.7	8.06	20.08	5	0	0.883	0.706898	0.791184	106.2	93.8	27.98	26.33
FALSE	High	Master Protein	Q00653	Nuclear factor NF-kappa-B p100 subunit OS=Homo sapiens OX=9606 GN=NFKB2 PE=1 SV=4	0	12.836	4	4	12	4	1	900	96.7	6.25	18.24	4	0	1.45	0.112766	0.204288	81.6	118.4	70.71	22.29
FALSE	High	Master Protein	Q9Y285	Phenylalanine--tRNA ligase alpha subunit OS=Homo sapiens OX=9606 GN=FARSA PE=1 SV=3	0	12.83	9	4	5	4	1	508	57.5	7.8	14.32	4	0	1.113	0.745174	0.819197	94.6	105.4	68.89	88.56
FALSE	High	Master Protein	Q96C86	m7GpppX diphosphatase OS=Homo sapiens OX=9606 GN=DCPS PE=1 SV=2	0	12.824	14	4	7	4	1	337	38.6	6.38	11.9	4	0	1.294	0.351013	0.472713	87.2	112.8	25.66	39.82
FALSE	High	Master Protein	P05187	Alkaline phosphatase, placental type OS=Homo sapiens OX=9606 GN=ALPP PE=1 SV=2	0	12.794	7	4	10	4	1	535	57.9	6.29	24.04	4	0	1.519	0.120554	0.214454	79.4	120.6	78.6	26.92
FALSE	High	Master Protein	P43487	Ran-specific GTPase-activating protein OS=Homo sapiens OX=9606 GN=RANBP1 PE=1 SV=1	0	12.781	15	3	20	3	1	201	23.3	5.29	57.94	3	0	1.467	0.00246633	0.0138712	81.1	118.9	20.28	7.69
FALSE	High	Master Protein	P49006	MARCKS-related protein OS=Homo sapiens OX=9606 GN=MARCKSL1 PE=1 SV=2	0	12.771	19	3	23	3	1	195	19.5	4.67	67.85	3	0	1.084	0.216335	0.330742	96	104	7.25	9.28
FALSE	High	Master Protein	Q13127	RE1-silencing transcription factor OS=Homo sapiens OX=9606 GN=REST PE=1 SV=3	0	12.698	4	3	3	3	1	1097	121.8	6.74	9.57	3	0	1.243	0.85374	0.900266	89.2	110.8	71.86	33.01
FALSE	High	Master Protein	Q9BQA1	Methylosome protein WDR77 OS=Homo sapiens OX=9606 GN=WDR77 PE=1 SV=1	0	12.684	11	3	14	3	1	342	36.7	5.17	30.39	3	0	0.782	0.207091	0.318928	112.2	87.8	25.39	32.45
FALSE	High	Master Protein	Q9NW08	DNA-directed RNA polymerase III subunit RPC2 OS=Homo sapiens OX=9606 GN=POLR3B PE=1 SV=2	0	12.668	5	5	5	5	1	1133	127.7	8.5	8.29	5	0	1.187	0.15391	0.257798	91.5	108.5	75.32	8.1
FALSE	High	Master Protein	A1X283	SH3 and PX domain-containing protein 2B OS=Homo sapiens OX=9606 GN=SH3PXD2B PE=1 SV=3	0	12.66	8	6	23	5	1	911	101.5	8.69	39.76	6	1	1.159	0.311205	0.432772	92.6	107.4	42.52	22.84
FALSE	High	Master Protein	O00566	U3 small nucleolar ribonucleoprotein protein MPP10 OS=Homo sapiens OX=9606 GN=MPHOSPH10 PE=1 SV=2	0	12.64	5	3	6	3	1	681	78.8	4.86	13.74	3	0	1.193	0.906844	0.936222	91.2	108.8	70.82	43.79
FALSE	High	Master Protein	Q15392	Delta(24)-sterol reductase OS=Homo sapiens OX=9606 GN=DHCR24 PE=1 SV=2	0	12.632	7	4	17	4	1	516	60.1	8.16	42.98	4	0	0.34	0.0157158	0.0521764	149.2	50.8	51.91	39.2
FALSE	High	Master Protein	Q15018	BRISC complex subunit Abraxas 2 OS=Homo sapiens OX=9606 GN=ABRAXAS2 PE=1 SV=2	0	12.624	8	3	15	3	1	415	46.9	6.21	38.78	3	0	2.441	0.000901067	0.00703804	58.1	141.9	30.86	9.25
FALSE	High	Master Protein	Q9UII2	ATPase inhibitor, mitochondrial OS=Homo sapiens OX=9606 GN=ATP5IF1 PE=1 SV=1	0	12.622	18	3	12	3	1	106	12.2	9.35	25.86	3	0	0.4	0.0252284	0.0704242	142.8	57.2	58.68	50.77
FALSE	High	Master Protein	Q9Y5L4	Mitochondrial import inner membrane translocase subunit Tim13 OS=Homo sapiens OX=9606 GN=TIMM13 PE=1 SV=1	0	12.585	43	3	9	3	1	95	10.5	8.18	25.14	3	0	1.652	0.0547542	0.122219	75.4	124.6	35.04	22.94
FALSE	High	Master Protein	O15213	WD repeat-containing protein 46 OS=Homo sapiens OX=9606 GN=WDR46 PE=1 SV=3	0	33.986	13	6	23	6	1	610	68	9.67	81.87	6	0	4.812	5.65679e-05	0.00104261	34.4	165.6	41.02	27.72
FALSE	High	Master Protein	Q07157	Tight junction protein ZO-1 OS=Homo sapiens OX=9606 GN=TJP1 PE=1 SV=3	0	12.552	2	3	5	3	1	1748	195.3	6.7	14.97	3	0	0.866	0.558152	0.667075	107.2	92.8	25.67	24.97
FALSE	High	Master Protein	Q9NR50	Translation initiation factor eIF-2B subunit gamma OS=Homo sapiens OX=9606 GN=EIF2B3 PE=1 SV=1	0	12.494	11	3	5	3	1	452	50.2	6.47	14.16	3	0	2.134	0.20154	0.313268	63.8	136.2	72.09	38.31
FALSE	High	Master Protein	O75390	Citrate synthase, mitochondrial OS=Homo sapiens OX=9606 GN=CS PE=1 SV=2	0	12.483	8	4	12	4	1	466	51.7	8.32	24.35	4	0	2.991	0.00579706	0.0254565	50.1	149.9	54.92	12.8
FALSE	High	Master Protein	Q92572	AP-3 complex subunit sigma-1 OS=Homo sapiens OX=9606 GN=AP3S1 PE=1 SV=1	0	12.474	23	4	18	4	1	193	21.7	5.39	45.78	4	0	1.112	0.0465722	0.108968	94.7	105.3	4.97	9.98
FALSE	High	Master Protein	Q9H078	Mitochondrial disaggregase OS=Homo sapiens OX=9606 GN=CLPB PE=1 SV=1	0	12.444	6	3	5	3	1	707	78.7	9.01	12.98	3	0	1.684	0.131806	0.230058	74.5	125.5	52.21	6.34
FALSE	High	Master Protein	P49005	DNA polymerase delta subunit 2 OS=Homo sapiens OX=9606 GN=POLD2 PE=1 SV=1	0	12.441	8	3	3	3	1	469	51.3	5.58	7.27	3	0	1.257	0.630303	0.727663	88.6	111.4	61.28	51.85
FALSE	High	Master Protein	Q9ULW0	Targeting protein for Xklp2 OS=Homo sapiens OX=9606 GN=TPX2 PE=1 SV=2	0	12.367	5	4	9	4	1	747	85.6	9.23	18.16	4	0	0.409	0.0100064	0.0376612	142	58	15.6	57.13
FALSE	High	Master Protein	O75818	Ribonuclease P protein subunit p40 OS=Homo sapiens OX=9606 GN=RPP40 PE=1 SV=3	0	12.353	8	3	10	3	1	363	41.8	6.67	19.58	3	0	1.111	0.317127	0.437423	94.7	105.3	44.44	56.69
FALSE	High	Master Protein	P11021	Endoplasmic reticulum chaperone BiP OS=Homo sapiens OX=9606 GN=HSPA5 PE=1 SV=2	0	159.924	44	28	196	26	1	654	72.3	5.16	575.32	28	0	4.679	1.2844e-09	4.5011e-07	35.2	164.8	10.22	11.7
FALSE	High	Master Protein	P35080	Profilin-2 OS=Homo sapiens OX=9606 GN=PFN2 PE=1 SV=3	0	12.341	26	3	13	3	1	140	15	6.99	39.15	3	0	1.268	0.809686	0.869213	88.2	111.8	20.84	30.16
FALSE	High	Master Protein	P05067	Amyloid-beta precursor protein OS=Homo sapiens OX=9606 GN=APP PE=1 SV=3	0	20.326	8	5	11	4	1	770	86.9	4.82	27.16	5	1	4.674	0.0155982	0.0519649	35.2	164.8	47.23	30.84
FALSE	High	Master Protein	P49591	Serine--tRNA ligase, cytoplasmic OS=Homo sapiens OX=9606 GN=SARS1 PE=1 SV=3	0	33.286	16	6	18	6	1	514	58.7	6.43	47.41	6	0	4.582	0.00603627	0.0259466	35.8	164.2	69.91	33.91
FALSE	High	Master Protein	Q9NQ88	Fructose-2,6-bisphosphatase TIGAR OS=Homo sapiens OX=9606 GN=TIGAR PE=1 SV=1	0	12.235	13	3	5	3	1	270	30	7.69	16.32	3	0	0.633	0.632405	0.728546	122.5	77.5	42.6	44.15
FALSE	High	Master Protein	Q9NQT5	Exosome complex component RRP40 OS=Homo sapiens OX=9606 GN=EXOSC3 PE=1 SV=3	0	12.078	13	3	13	3	1	275	29.6	8.1	25.11	3	0	1.756	0.000342936	0.00365412	72.6	127.4	13.39	15.85
FALSE	High	Master Protein	Q9H0C8	Integrin-linked kinase-associated serine/threonine phosphatase 2C OS=Homo sapiens OX=9606 GN=ILKAP PE=1 SV=1	0	12.068	10	4	7	4	1	392	42.9	7.09	17.5	4	0	1.781	0.0715078	0.148412	71.9	128.1	70.24	17.2
FALSE	High	Master Protein	Q96G21	U3 small nucleolar ribonucleoprotein protein IMP4 OS=Homo sapiens OX=9606 GN=IMP4 PE=1 SV=1	0	12.018	12	4	14	4	1	291	33.7	9.47	33.13	4	0	2.137	0.00941393	0.0358593	63.8	136.2	35.26	26.16
FALSE	High	Master Protein	Q15070	Mitochondrial inner membrane protein OXA1L OS=Homo sapiens OX=9606 GN=OXA1L PE=1 SV=3	0	12.016	7	4	12	4	1	435	48.5	9.45	22.6	4	0	0.731	0.0725289	0.149808	115.5	84.5	15.4	30.23
FALSE	High	Master Protein	P40926	Malate dehydrogenase, mitochondrial OS=Homo sapiens OX=9606 GN=MDH2 PE=1 SV=3	0	27.613	28	8	14	8	1	338	35.5	8.68	34.97	8	0	4.576	0.00124866	0.00886996	35.9	164.1	36.22	8.79
FALSE	High	Master Protein	Q9BSV6	tRNA-splicing endonuclease subunit Sen34 OS=Homo sapiens OX=9606 GN=TSEN34 PE=1 SV=1	0	12.013	15	4	4	4	1	310	33.6	8.43	9.96	4	0	1.296	0.114778	0.20698	87.1	112.9	34.97	35.22
FALSE	High	Master Protein	P17980	26S proteasome regulatory subunit 6A OS=Homo sapiens OX=9606 GN=PSMC3 PE=1 SV=3	0	12.009	9	4	12	4	1	439	49.2	5.24	28.51	4	0	1.38	0.440329	0.555963	84	116	39.69	48.45
FALSE	High	Master Protein	Q14671	Pumilio homolog 1 OS=Homo sapiens OX=9606 GN=PUM1 PE=1 SV=3	0	12.009	3	4	16	3	1	1186	126.4	6.84	30.32	4	0	1.351	0.0983548	0.185201	85.1	114.9	40.76	28.91
FALSE	High	Master Protein	Q2PZI1	Probable C-mannosyltransferase DPY19L1 OS=Homo sapiens OX=9606 GN=DPY19L1 PE=2 SV=1	0	12	5	3	7	3	1	675	77.3	8.95	19.61	3	0	0.987	0.505822	0.621955	100.7	99.3	23.06	28.43
FALSE	High	Master Protein	P60903	Protein S100-A10 OS=Homo sapiens OX=9606 GN=S100A10 PE=1 SV=2	0	11.999	28	3	21	3	1	97	11.2	7.37	61.99	3	0	2.031	0.0483113	0.112287	66	134	70.43	11.02
FALSE	High	Master Protein	Q9NUQ7	Ufm1-specific protease 2 OS=Homo sapiens OX=9606 GN=UFSP2 PE=1 SV=3	0	11.972	9	3	4	3	1	469	53.2	7.01	12.93	3	0	1.694	0.303919	0.426027	74.2	125.8	40.29	26.37
FALSE	High	Master Protein	O95373	Importin-7 OS=Homo sapiens OX=9606 GN=IPO7 PE=1 SV=1	0	25.396	7	6	13	6	1	1038	119.4	4.82	36.63	6	0	4.51	0.00185943	0.0115902	36.3	163.7	49.87	26.84
FALSE	High	Master Protein	Q13098	COP9 signalosome complex subunit 1 OS=Homo sapiens OX=9606 GN=GPS1 PE=1 SV=4	0	11.958	8	3	6	3	1	491	55.5	6.74	15.59	3	0	2.178	0.02595	0.0715761	62.9	137.1	35.7	45.96
FALSE	High	Master Protein	Q5SWX8	Protein odr-4 homolog OS=Homo sapiens OX=9606 GN=ODR4 PE=1 SV=1	0	11.952	9	3	5	3	1	454	51.1	5.92	13.78	3	0	1.332	0.401397	0.522972	85.8	114.2	56.43	57.22
FALSE	High	Master Protein	Q9NX62	Golgi-resident adenosine 3',5'-bisphosphate 3'-phosphatase OS=Homo sapiens OX=9606 GN=BPNT2 PE=1 SV=1	0	11.926	14	4	11	4	1	359	38.7	6.86	25.94	4	0	0.687	0.302536	0.424466	118.6	81.4	22.26	45.59
FALSE	High	Master Protein	Q92905	COP9 signalosome complex subunit 5 OS=Homo sapiens OX=9606 GN=COPS5 PE=1 SV=4	0	11.924	10	4	9	4	1	334	37.6	6.54	21.22	4	0	1.027	0.339156	0.459623	98.7	101.3	43.23	28.55
FALSE	High	Master Protein	P84101	Small EDRK-rich factor 2 OS=Homo sapiens OX=9606 GN=SERF2 PE=1 SV=1	0	11.918	36	4	10	4	1	59	6.9	10.45	23.92	4	0	0.215	0.132929	0.231379	164.7	35.3	66.22	11.71
FALSE	High	Master Protein	P51970	NADH dehydrogenase [ubiquinone] 1 alpha subcomplex subunit 8 OS=Homo sapiens OX=9606 GN=NDUFA8 PE=1 SV=3	0	11.866	24	4	6	4	1	172	20.1	7.65	12.66	4	0	1.507	0.138406	0.238672	79.8	120.2	65.65	43.43
FALSE	High	Master Protein	P51003	Poly(A) polymerase alpha OS=Homo sapiens OX=9606 GN=PAPOLA PE=1 SV=4	0	11.764	5	4	6	4	1	745	82.8	7.37	12.43	4	0	0.531	0.322819	0.443069	130.6	69.4	15.32	77.65
FALSE	High	Master Protein	Q15293	Reticulocalbin-1 OS=Homo sapiens OX=9606 GN=RCN1 PE=1 SV=1	0	11.746	13	4	5	4	1	331	38.9	5	8.46	4	0	0.001			200		62.52
FALSE	High	Master Protein	P14543	Nidogen-1 OS=Homo sapiens OX=9606 GN=NID1 PE=1 SV=3	0	25.91	7	7	19	7	1	1247	136.3	5.29	57.51	7	0	4.496	0.17519	0.283508	36.4	163.6	101.12	16.23
FALSE	High	Master Protein	Q9NYH9	U3 small nucleolar RNA-associated protein 6 homolog OS=Homo sapiens OX=9606 GN=UTP6 PE=1 SV=2	0	11.59	7	4	7	4	1	597	70.1	7.28	12.83	4	0	0.778			112.5	87.5		35.7
FALSE	High	Master Protein	O95456	Proteasome assembly chaperone 1 OS=Homo sapiens OX=9606 GN=PSMG1 PE=1 SV=1	0	11.472	14	4	12	4	1	288	32.8	7.17	29.85	4	0	1.112	0.718367	0.800597	94.7	105.3	17.27	41
FALSE	High	Master Protein	O43795	Unconventional myosin-Ib OS=Homo sapiens OX=9606 GN=MYO1B PE=1 SV=3	0	11.467	3	4	15	4	1	1136	131.9	9.38	36.65	4	0	0.663	0.688159	0.776271	120.3	79.7	61.99	5.1
FALSE	High	Master Protein	Q99986	Serine/threonine-protein kinase VRK1 OS=Homo sapiens OX=9606 GN=VRK1 PE=1 SV=1	0	11.396	9	3	9	3	1	396	45.4	8.91	17.65	3	0	1.856	0.00527769	0.0240547	70	130	35.72	17.94
FALSE	High	Master Protein	Q9BT22	Chitobiosyldiphosphodolichol beta-mannosyltransferase OS=Homo sapiens OX=9606 GN=ALG1 PE=1 SV=2	0	11.347	8	3	5	3	1	464	52.5	7.23	15.14	3	0	1.072	0.620251	0.721606	96.5	103.5	29.73	22.45
FALSE	High	Master Protein	Q15363	Transmembrane emp24 domain-containing protein 2 OS=Homo sapiens OX=9606 GN=TMED2 PE=1 SV=1	0	11.339	13	3	15	3	1	201	22.7	5.17	43.09	3	0	1.614	0.0803377	0.161183	76.5	123.5	21.2	32.31
FALSE	High	Master Protein	Q06136	3-ketodihydrosphingosine reductase OS=Homo sapiens OX=9606 GN=KDSR PE=1 SV=1	0	11.302	11	3	6	3	1	332	36.2	7.12	15.69	3	0	2.274	0.00851587	0.0333653	61.1	138.9	44.53	41.12
FALSE	High	Master Protein	P11182	Lipoamide acyltransferase component of branched-chain alpha-keto acid dehydrogenase complex, mitochondrial OS=Homo sapiens OX=9606 GN=DBT PE=1 SV=3	0	11.291	8	3	3	3	1	482	53.5	8.51	8.69	3	0	0.595	0.818363	0.873179	125.4	74.6	64.41	9.47
FALSE	High	Master Protein	Q9P0J0	NADH dehydrogenase [ubiquinone] 1 alpha subcomplex subunit 13 OS=Homo sapiens OX=9606 GN=NDUFA13 PE=1 SV=3	0	11.286	27	4	10	4	1	144	16.7	8.43	21.53	4	0	0.959	0.800118	0.862465	102.1	97.9	63.62	73.2
FALSE	High	Master Protein	Q5T8P6	RNA-binding protein 26 OS=Homo sapiens OX=9606 GN=RBM26 PE=1 SV=3	0	11.28	3	3	7	3	1	1007	113.5	9.16	14.01	3	0	0.339	0.00451909	0.0213371	149.4	50.6	37.35	23.86
FALSE	High	Master Protein	P29353	SHC-transforming protein 1 OS=Homo sapiens OX=9606 GN=SHC1 PE=1 SV=4	0	11.237	7	3	5	3	1	583	62.8	6.44	14.96	3	0	0.425			140.4	59.6	15.7
FALSE	High	Master Protein	P78344	Eukaryotic translation initiation factor 4 gamma 2 OS=Homo sapiens OX=9606 GN=EIF4G2 PE=1 SV=1	0	11.162	5	4	7	4	1	907	102.3	7.14	16.55	4	0	1.998	0.0603281	0.131488	66.7	133.3	47.45	48.22
FALSE	High	Master Protein	P25440	Bromodomain-containing protein 2 OS=Homo sapiens OX=9606 GN=BRD2 PE=1 SV=2	0	11.151	5	3	7	3	1	801	88	9.09	15.35	3	0	1.181	0.443113	0.558584	91.7	108.3	24.49	25.98
FALSE	High	Master Protein	Q9Y4W6	AFG3-like protein 2 OS=Homo sapiens OX=9606 GN=AFG3L2 PE=1 SV=2	0	11.147	4	3	6	3	1	797	88.5	8.66	14.14	3	0	0.747	0.677282	0.766661	114.5	85.5	40.58	63.86
FALSE	High	Master Protein	Q9BY77	Polymerase delta-interacting protein 3 OS=Homo sapiens OX=9606 GN=POLDIP3 PE=1 SV=2	0	11.124	9	3	5	3	1	421	46.1	9.99	16.1	3	0	0.708	0.246414	0.364265	117.1	82.9	23.74	39.12
FALSE	High	Master Protein	Q9BZF1	Oxysterol-binding protein-related protein 8 OS=Homo sapiens OX=9606 GN=OSBPL8 PE=1 SV=3	0	11.092	5	4	7	4	1	889	101.1	6.96	13.2	4	0	1.198	0.795166	0.859476	91	109	28.81	45.61
FALSE	High	Master Protein	Q8IZH2	5'-3' exoribonuclease 1 OS=Homo sapiens OX=9606 GN=XRN1 PE=1 SV=1	0	11.085	2	3	10	3	1	1706	194	7.21	17.45	3	0	1.117	0.903089	0.934802	94.5	105.5	38.3	36.55
FALSE	High	Master Protein	Q9BYD1	Large ribosomal subunit protein uL13m OS=Homo sapiens OX=9606 GN=MRPL13 PE=1 SV=1	0	11.074	25	5	9	5	1	178	20.7	9.16	10.54	5	0	0.741	0.659111	0.750759	114.9	85.1	56.91	19.73
FALSE	High	Master Protein	Q9NVU7	Protein SDA1 homolog OS=Homo sapiens OX=9606 GN=SDAD1 PE=1 SV=3	0	11.07	4	3	4	3	1	687	79.8	9.25	8.59	3	0	1.147	0.826538	0.877972	93.2	106.8	116.53	18.15
FALSE	High	Master Protein	Q13492	Phosphatidylinositol-binding clathrin assembly protein OS=Homo sapiens OX=9606 GN=PICALM PE=1 SV=2	0	11.061	5	3	7	3	1	652	70.7	7.9	20.76	3	0	1.418	0.0392144	0.0962273	82.7	117.3	28.97	23.75
FALSE	High	Master Protein	P29992	Guanine nucleotide-binding protein subunit alpha-11 OS=Homo sapiens OX=9606 GN=GNA11 PE=1 SV=2	0	11.016	9	3	5	3	1	359	42.1	5.69	11.51	3	0	1.498	0.0611292	0.132967	80.1	119.9	27.96	22.25
FALSE	High	Master Protein	Q6ZNB7	Alkylglycerol monooxygenase OS=Homo sapiens OX=9606 GN=AGMO PE=1 SV=1	0	10.997	8	3	6	3	1	445	51.5	7.91	11.8	3	0	1.394	0.139728	0.240311	83.5	116.5	46.06	9.82
FALSE	High	Master Protein	O95163	Elongator complex protein 1 OS=Homo sapiens OX=9606 GN=ELP1 PE=1 SV=3	0	10.972	3	3	4	3	1	1332	150.2	5.94	11.06	3	0
FALSE	High	Master Protein	Q6UW68	Transmembrane protein 205 OS=Homo sapiens OX=9606 GN=TMEM205 PE=1 SV=1	0	10.968	21	3	4	3	1	189	21.2	8.62	13.81	3	0	0.676	0.0372238	0.0928911	119.3	80.7	25.6	38.6
FALSE	High	Master Protein	Q16401	26S proteasome non-ATPase regulatory subunit 5 OS=Homo sapiens OX=9606 GN=PSMD5 PE=1 SV=3	0	10.957	6	3	4	3	1	504	56.2	5.48	9.37	3	0	0.711	0.373591	0.49655	116.9	83.1	31.51	19.43
FALSE	High	Master Protein	Q96TA2	ATP-dependent zinc metalloprotease YME1L1 OS=Homo sapiens OX=9606 GN=YME1L1 PE=1 SV=2	0	10.952	4	3	4	3	1	773	86.4	8.76	10.55	3	0	0.838	0.816958	0.873179	108.8	91.2	45.68	18.73
FALSE	High	Master Protein	Q6NUQ4	Transmembrane protein 214 OS=Homo sapiens OX=9606 GN=TMEM214 PE=1 SV=2	0	10.911	6	4	9	4	1	689	77.1	9.14	8.56	4	0	1.29	0.495118	0.611195	87.3	112.7	43.89	57.9
FALSE	High	Master Protein	Q08209	Protein phosphatase 3 catalytic subunit alpha OS=Homo sapiens OX=9606 GN=PPP3CA PE=1 SV=1	0	10.908	7	4	17	3	1	521	58.7	5.86	23.84	4	0	0.847	0.0212062	0.0623923	108.3	91.7	6.9	12.63
FALSE	High	Master Protein	Q03188	Centromere protein C OS=Homo sapiens OX=9606 GN=CENPC PE=1 SV=2	0	10.837	6	4	4	4	1	943	106.8	9.39	7.46	4	0
FALSE	High	Master Protein	P28288	ATP-binding cassette sub-family D member 3 OS=Homo sapiens OX=9606 GN=ABCD3 PE=1 SV=1	0	10.814	4	3	11	3	1	659	75.4	9.36	29.07	3	0	0.524	0.900113	0.932946	131.2	68.8	61.14	22.83
FALSE	High	Master Protein	Q16850	Lanosterol 14-alpha demethylase OS=Homo sapiens OX=9606 GN=CYP51A1 PE=1 SV=4	0	10.813	7	4	8	4	1	509	57.2	8.53	13.06	4	0	0.924	0.423333	0.539909	104	96	13.16	37.56
FALSE	High	Master Protein	Q9BTC0	Death-inducer obliterator 1 OS=Homo sapiens OX=9606 GN=DIDO1 PE=1 SV=5	0	10.796	2	3	9	3	1	2240	243.7	7.88	26.74	3	0	1.322	0.086843	0.170126	86.1	113.9	17.54	25.97
FALSE	High	Master Protein	Q658Y4	Protein FAM91A1 OS=Homo sapiens OX=9606 GN=FAM91A1 PE=1 SV=3	0	10.784	4	3	5	3	1	838	93.9	6.39	13.22	3	0	1.541	0.056874	0.125244	78.7	121.3	7.83	17.02
FALSE	High	Master Protein	Q9UIW2	Plexin-A1 OS=Homo sapiens OX=9606 GN=PLXNA1 PE=1 SV=3	0	34.643	6	10	21	10	1	1896	210.9	6.92	53.3	10	0	4.442	0.0366085	0.0916617	36.7	163.3	24.04	18.87
FALSE	High	Master Protein	Q15004	PCNA-associated factor OS=Homo sapiens OX=9606 GN=PCLAF PE=1 SV=1	0	10.767	48	4	12	4	1	111	12	9.83	14.34	4	0	0.565	0.0246425	0.0692714	127.8	72.2	101.62	59.02
FALSE	High	Master Protein	Q9BQE3	Tubulin alpha-1C chain OS=Homo sapiens OX=9606 GN=TUBA1C PE=1 SV=1	0	179.172	58	22	332	3	1	449	49.9	5.1	1082.61	22	0	4.437	0.000709814	0.00605069	36.8	163.2	57.22	3.56
FALSE	High	Master Protein	P01111	GTPase NRas OS=Homo sapiens OX=9606 GN=NRAS PE=1 SV=1	0	10.712	20	3	9	3	1	189	21.2	5.17	22.86	3	0	1.348	0.00231304	0.0135601	85.2	114.8	14.21	14.99
FALSE	High	Master Protein	Q9Y6M7	Sodium bicarbonate cotransporter 3 OS=Homo sapiens OX=9606 GN=SLC4A7 PE=1 SV=2	0	10.68	3	3	4	3	1	1214	136	6.71	9.23	3	0	0.001			200		36.55
FALSE	High	Master Protein	Q9UGI8	Testin OS=Homo sapiens OX=9606 GN=TES PE=1 SV=1	0	10.639	9	3	9	3	1	421	48	7.68	25.07	3	0	2.284	0.0212479	0.0624564	60.9	139.1	30.29	33.53
FALSE	High	Master Protein	Q6P1L8	Large ribosomal subunit protein uL14m OS=Homo sapiens OX=9606 GN=MRPL14 PE=1 SV=1	0	10.595	23	3	9	3	1	145	15.9	10.24	26.57	3	0	0.687	0.430987	0.546356	118.6	81.4	42.77	49.92
FALSE	High	Master Protein	Q03518	Antigen peptide transporter 1 OS=Homo sapiens OX=9606 GN=TAP1 PE=1 SV=3	0	10.579	5	3	4	3	1	748	80.9	7.31	6.83	3	0	0.721	0.187852	0.298632	116.2	83.8	13.81	37.76
FALSE	High	Master Protein	P50748	Kinetochore-associated protein 1 OS=Homo sapiens OX=9606 GN=KNTC1 PE=1 SV=1	0	10.575	2	3	3	3	1	2209	250.6	5.97	5.01	3	0	3.425	0.000128727	0.00185391	45.2	154.8	10.91	30.31
FALSE	High	Master Protein	O15067	Phosphoribosylformylglycinamidine synthase OS=Homo sapiens OX=9606 GN=PFAS PE=1 SV=4	0	10.504	2	3	6	3	1	1338	144.6	5.76	14.04	3	0	0.596	0.192848	0.303034	125.3	74.7	38.62	38.15
FALSE	High	Master Protein	O95983	Methyl-CpG-binding domain protein 3 OS=Homo sapiens OX=9606 GN=MBD3 PE=1 SV=1	0	10.476	12	3	6	3	1	291	32.8	5.34	17.33	3	0	0.84	0.483379	0.598813	108.7	91.3	51.01	47.52
FALSE	High	Master Protein	P30740	Leukocyte elastase inhibitor OS=Homo sapiens OX=9606 GN=SERPINB1 PE=1 SV=1	0	10.465	8	3	8	3	1	379	42.7	6.28	20.53	3	0	1.313	0.512375	0.627585	86.5	113.5	71.49	68.59
FALSE	High	Master Protein	P30048	Thioredoxin-dependent peroxide reductase, mitochondrial OS=Homo sapiens OX=9606 GN=PRDX3 PE=1 SV=3	0	10.459	13	3	15	3	1	256	27.7	7.78	36.67	3	0	3.467	0.00567962	0.0251594	44.8	155.2	64.07	13.63
FALSE	High	Master Protein	Q8N6T3	ADP-ribosylation factor GTPase-activating protein 1 OS=Homo sapiens OX=9606 GN=ARFGAP1 PE=1 SV=2	0	10.451	8	3	8	3	1	406	44.6	5.66	21.32	3	0	2.039	0.00410986	0.0200348	65.8	134.2	23.98	18.52
FALSE	High	Master Protein	Q6PH81	UPF0547 protein C16orf87 OS=Homo sapiens OX=9606 GN=C16orf87 PE=1 SV=1	0	10.448	22	3	4	3	1	154	17.8	10.07	8.64	3	0
FALSE	High	Master Protein	P15927	Replication protein A 32 kDa subunit OS=Homo sapiens OX=9606 GN=RPA2 PE=1 SV=1	0	10.42	13	3	10	3	1	270	29.2	6.15	27.12	3	0	1.342	0.0486807	0.112813	85.4	114.6	27.79	16.81
FALSE	High	Master Protein	Q8WV24	Pleckstrin homology-like domain family A member 1 OS=Homo sapiens OX=9606 GN=PHLDA1 PE=1 SV=4	0	10.414	8	3	15	3	1	401	45	9.89	41.9	3	0	2.153	0.0586856	0.128448	63.4	136.6	60.37	47.54
FALSE	High	Master Protein	Q9Y2Q9	Small ribosomal subunit protein bS1m OS=Homo sapiens OX=9606 GN=MRPS28 PE=1 SV=1	0	10.373	16	3	9	3	1	187	20.8	9.1	21.7	3	0	1.129	0.307884	0.429676	94	106	44.59	20.66
FALSE	High	Master Protein	P43155	Carnitine O-acetyltransferase OS=Homo sapiens OX=9606 GN=CRAT PE=1 SV=5	0	10.369	6	3	7	3	1	626	70.8	8.44	12.84	3	0	3.538	0.000898915	0.00703804	44.1	155.9	29.63	27.91
FALSE	High	Master Protein	P06703	Protein S100-A6 OS=Homo sapiens OX=9606 GN=S100A6 PE=1 SV=1	0	10.355	36	4	30	4	1	90	10.2	5.48	39.26	4	0	1.371	0.0034651	0.0178286	84.3	115.7	11.93	15.25
FALSE	High	Master Protein	O15260	Surfeit locus protein 4 OS=Homo sapiens OX=9606 GN=SURF4 PE=1 SV=3	0	10.335	10	3	19	3	1	269	30.4	7.78	40.63	3	0	1.136	0.494411	0.6108	93.6	106.4	80.83	26.04
FALSE	High	Master Protein	P48556	26S proteasome non-ATPase regulatory subunit 8 OS=Homo sapiens OX=9606 GN=PSMD8 PE=1 SV=2	0	10.332	9	3	19	3	1	350	39.6	9.7	38.88	3	0	1.261	0.162298	0.267771	88.5	111.5	30.32	13.01
FALSE	High	Master Protein	O94855	Protein transport protein Sec24D OS=Homo sapiens OX=9606 GN=SEC24D PE=1 SV=2	0	10.316	4	4	6	3	1	1032	112.9	7.25	11.03	4	0	1.487	0.313081	0.434179	80.4	119.6	50.46	71.17
FALSE	High	Master Protein	Q32P28	Prolyl 3-hydroxylase 1 OS=Homo sapiens OX=9606 GN=P3H1 PE=1 SV=2	0	10.284	4	3	4	3	1	736	83.3	5.14	8.53	3	0	1.625	0.0797355	0.160386	76.2	123.8	32.18	29.56
FALSE	High	Master Protein	Q8WVY7	Ubiquitin-like domain-containing CTD phosphatase 1 OS=Homo sapiens OX=9606 GN=UBLCP1 PE=1 SV=2	0	10.256	9	3	6	3	1	318	36.8	6.46	11.26	3	0	1.033	0.775277	0.844929	98.4	101.6	54.14	32.14
FALSE	High	Master Protein	Q6NWY9	Pre-mRNA-processing factor 40 homolog B OS=Homo sapiens OX=9606 GN=PRPF40B PE=1 SV=1	0	10.201	5	5	20	3	1	871	99.3	6.83	39.81	5	0	0.728	0.169968	0.277474	115.7	84.3	30.38	38.97
FALSE	High	Master Protein	O75947	ATP synthase subunit d, mitochondrial OS=Homo sapiens OX=9606 GN=ATP5PD PE=1 SV=3	0	10.146	18	3	4	3	1	161	18.5	5.3	4.99	3	0	1.322	0.85822	0.90356	86.1	113.9	33.67	44.85
FALSE	High	Master Protein	P54821	Paired mesoderm homeobox protein 1 OS=Homo sapiens OX=9606 GN=PRRX1 PE=1 SV=2	0	10.145	14	3	6	3	1	245	27.3	9.47	13.66	3	0
FALSE	High	Master Protein	Q8IZQ5	Selenoprotein H OS=Homo sapiens OX=9606 GN=SELENOH PE=1 SV=2	0	10.124	37	4	5	4	1	122	13.4	9.74	11.36	4	0	0.968	0.427663	0.543671	101.6	98.4	34.99	11.44
FALSE	High	Master Protein	P82930	Small ribosomal subunit protein mS34 OS=Homo sapiens OX=9606 GN=MRPS34 PE=1 SV=2	0	10.06	14	4	27	4	1	218	25.6	9.98	45.84	4	0	2.634	0.00558405	0.0249329	55	145	41.76	10.09
FALSE	High	Master Protein	O00233	26S proteasome non-ATPase regulatory subunit 9 OS=Homo sapiens OX=9606 GN=PSMD9 PE=1 SV=3	0	10.054	14	3	7	3	1	223	24.7	6.95	19.45	3	0	0.042	0.0108429	0.0399195	191.9	8.1	62.83	15.57
FALSE	High	Master Protein	P10515	Dihydrolipoyllysine-residue acetyltransferase component of pyruvate dehydrogenase complex, mitochondrial OS=Homo sapiens OX=9606 GN=DLAT PE=1 SV=3	0	10.012	5	4	15	4	1	647	69	7.84	30.21	4	0	1.016	0.926828	0.950613	99.2	100.8	38.76	25.75
FALSE	High	Master Protein	Q8IUX7	Adipocyte enhancer-binding protein 1 OS=Homo sapiens OX=9606 GN=AEBP1 PE=1 SV=1	0	10.007	3	3	3	3	1	1158	130.8	5.11	7.06	3	0	0.001			200		50.52
FALSE	High	Master Protein	P28482	Mitogen-activated protein kinase 1 OS=Homo sapiens OX=9606 GN=MAPK1 PE=1 SV=3	0	10.005	9	3	6	3	1	360	41.4	6.98	14.13	3	0	0.487	0.174431	0.282711	134.5	65.5	64.14	79.09
FALSE	High	Master Protein	Q01968	Inositol polyphosphate 5-phosphatase OCRL OS=Homo sapiens OX=9606 GN=OCRL PE=1 SV=3	0	10.002	3	3	5	3	1	901	104.1	6.55	12.11	3	0	0.844			108.5	91.5	75.51
FALSE	High	Master Protein	P51809	Vesicle-associated membrane protein 7 OS=Homo sapiens OX=9606 GN=VAMP7 PE=1 SV=3	0	9.993	13	3	6	3	1	220	24.9	8.6	13.61	3	0	0.891	0.246578	0.364265	105.8	94.2	19.38	19.86
FALSE	High	Master Protein	P49916	DNA ligase 3 OS=Homo sapiens OX=9606 GN=LIG3 PE=1 SV=2	0	9.98	3	3	5	3	1	1009	112.8	9.01	13.02	3	0	1.55	0.00529103	0.0240807	78.4	121.6	16.45	18.23
FALSE	High	Master Protein	Q9UHQ9	NADH-cytochrome b5 reductase 1 OS=Homo sapiens OX=9606 GN=CYB5R1 PE=1 SV=1	0	9.975	15	4	6	4	1	305	34.1	9.38	13.49	4	0	1.439	0.154539	0.258199	82	118	25.65	29.06
FALSE	High	Master Protein	P20073	Annexin A7 OS=Homo sapiens OX=9606 GN=ANXA7 PE=1 SV=3	0	9.922	10	3	7	3	1	488	52.7	5.68	17.86	3	0	0.001			200		60.91
FALSE	High	Master Protein	Q96BP3	Peptidylprolyl isomerase domain and WD repeat-containing protein 1 OS=Homo sapiens OX=9606 GN=PPWD1 PE=1 SV=1	0	9.904	5	3	6	3	1	646	73.5	7.15	10.94	3	0	1.59	0.117697	0.210799	77.2	122.8	36.36	43.96
FALSE	High	Master Protein	Q15262	Receptor-type tyrosine-protein phosphatase kappa OS=Homo sapiens OX=9606 GN=PTPRK PE=1 SV=2	0	9.595	3	3	3	3	1	1439	162	5.9	8.52	3	0	4.436	0.0957759	0.181646	36.8	163.2	44.91	33.29
FALSE	High	Master Protein	Q13404	Ubiquitin-conjugating enzyme E2 variant 1 OS=Homo sapiens OX=9606 GN=UBE2V1 PE=1 SV=2	0	9.85	24	4	14	4	1	147	16.5	7.93	27.05	4	0	1.324	0.152108	0.255322	86	114	49	19.42
FALSE	High	Master Protein	Q8TED1	Probable glutathione peroxidase 8 OS=Homo sapiens OX=9606 GN=GPX8 PE=1 SV=2	0	9.824	17	4	10	4	1	209	23.9	9.35	21.92	4	0	1.269	0.221807	0.336821	88.1	111.9	74.08	47.81
FALSE	High	Master Protein	Q86YT6	E3 ubiquitin-protein ligase MIB1 OS=Homo sapiens OX=9606 GN=MIB1 PE=1 SV=1	0	9.806	5	4	9	4	1	1006	110.1	6.92	8.83	4	0	0.743	0.0404948	0.0986326	114.7	85.3	27.63	17.2
FALSE	High	Master Protein	P17152	Transmembrane protein 11, mitochondrial OS=Homo sapiens OX=9606 GN=TMEM11 PE=1 SV=1	0	9.802	17	3	6	3	1	192	21.5	7.36	18.64	3	0	1.559	0.00300168	0.0159382	78.2	121.8	16.46	17.22
FALSE	High	Master Protein	Q13042	Cell division cycle protein 16 homolog OS=Homo sapiens OX=9606 GN=CDC16 PE=1 SV=2	0	9.795	6	4	4	4	1	620	71.6	5.85	6.5	4	0	1.504	0.0344867	0.08836	79.9	120.1	47.55	14.26
FALSE	High	Master Protein	P78332	RNA-binding protein 6 OS=Homo sapiens OX=9606 GN=RBM6 PE=1 SV=5	0	9.755	3	3	4	3	1	1123	128.6	6.32	8.09	3	0	1.071	0.926913	0.950613	96.6	103.4	35.71	36.51
FALSE	High	Master Protein	Q92878	DNA repair protein RAD50 OS=Homo sapiens OX=9606 GN=RAD50 PE=1 SV=1	0	9.745	3	4	5	4	1	1312	153.8	6.89	7.44	4	0	1.293	0.395096	0.517497	87.2	112.8	149.89	37.66
FALSE	High	Master Protein	Q86W92	Liprin-beta-1 OS=Homo sapiens OX=9606 GN=PPFIBP1 PE=1 SV=2	0	9.744	3	3	4	3	1	1011	114	5.55	10.86	3	0	1.356	0.172789	0.280654	84.9	115.1	39.25	24.83
FALSE	High	Master Protein	Q8IVF7	Formin-like protein 3 OS=Homo sapiens OX=9606 GN=FMNL3 PE=1 SV=3	0	9.718	4	3	3	3	1	1028	117.1	6.65	5.89	3	0	1.06	0.601377	0.705371	97.1	102.9	22.62	48.91
FALSE	High	Master Protein	Q9Y6V7	Probable ATP-dependent RNA helicase DDX49 OS=Homo sapiens OX=9606 GN=DDX49 PE=1 SV=1	0	9.7	9	4	7	4	1	483	54.2	9.06	18.11	4	0	0.608	0.809148	0.868932	124.4	75.6	73.87	61.85
FALSE	High	Master Protein	Q9HAU4	E3 ubiquitin-protein ligase SMURF2 OS=Homo sapiens OX=9606 GN=SMURF2 PE=1 SV=1	0	9.658	5	3	4	3	1	748	86.1	7.96	7.34	3	0	0.723	0.534022	0.645328	116.1	83.9	43.59	24.33
FALSE	High	Master Protein	P36551	Oxygen-dependent coproporphyrinogen-III oxidase, mitochondrial OS=Homo sapiens OX=9606 GN=CPOX PE=1 SV=3	0	9.647	7	3	4	3	1	454	50.1	8.25	11.59	3	0	2.532	0.0527566	0.119279	56.6	143.4	19.86	41.58
FALSE	High	Master Protein	Q9UQN3	Charged multivesicular body protein 2b OS=Homo sapiens OX=9606 GN=CHMP2B PE=1 SV=1	0	9.642	15	3	7	3	1	213	23.9	8.76	10.81	3	0	0.911	0.736908	0.811809	104.6	95.4	58.44	44.2
FALSE	High	Master Protein	O76003	Glutaredoxin-3 OS=Homo sapiens OX=9606 GN=GLRX3 PE=1 SV=2	0	9.633	10	3	18	3	1	335	37.4	5.39	27.25	3	0	1.631	0.097053	0.183516	76	124	42.58	22.99
FALSE	High	Master Protein	Q66K74	Microtubule-associated protein 1S OS=Homo sapiens OX=9606 GN=MAP1S PE=1 SV=2	0	9.621	4	3	15	3	1	1059	112.1	7.3	37.87	3	0	1.046	0.534366	0.645497	97.8	102.2	19.93	20.36
FALSE	High	Master Protein	Q96I25	Splicing factor 45 OS=Homo sapiens OX=9606 GN=RBM17 PE=1 SV=1	0.001	8.288	8	3	7	3	1	401	44.9	5.97	2.07	3	0	4.365	0.112553	0.204019	37.3	162.7	100.55	65.19
FALSE	High	Master Protein	Q6UW63	Protein O-glucosyltransferase 2 OS=Homo sapiens OX=9606 GN=POGLUT2 PE=1 SV=1	0	9.592	6	3	7	3	1	502	58	7.71	17.9	3	0	0.983	0.576696	0.684174	100.9	99.1	39.04	35.16
FALSE	High	Master Protein	P49458	Signal recognition particle 9 kDa protein OS=Homo sapiens OX=9606 GN=SRP9 PE=1 SV=2	0	9.585	30	3	20	3	1	86	10.1	7.97	48.32	3	0	2.166	0.00780711	0.0312086	63.2	136.8	47.22	10.11
FALSE	High	Master Protein	Q8N3Z6	Zinc finger CCHC domain-containing protein 7 OS=Homo sapiens OX=9606 GN=ZCCHC7 PE=1 SV=2	0	9.563	5	3	6	3	1	543	63	7.33	10.51	3	0	0.9	0.334593	0.455033	105.3	94.7	64.64	15.56
FALSE	High	Master Protein	Q8N9T8	Protein KRI1 homolog OS=Homo sapiens OX=9606 GN=KRI1 PE=1 SV=3	0	9.563	7	3	3	3	1	703	82.5	5.14	7.68	3	0	0.001			200		9.9
FALSE	High	Master Protein	Q9H490	Phosphatidylinositol glycan anchor biosynthesis class U protein OS=Homo sapiens OX=9606 GN=PIGU PE=1 SV=3	0	9.56	7	3	6	3	1	435	50	7.72	11.79	3	0	0.926	0.241287	0.358971	103.8	96.2	9.81	33.96
FALSE	High	Master Protein	Q9Y6G9	Cytoplasmic dynein 1 light intermediate chain 1 OS=Homo sapiens OX=9606 GN=DYNC1LI1 PE=1 SV=3	0	9.547	6	3	4	3	1	523	56.5	6.42	10.86	3	0	3.187	0.00103344	0.00765132	47.8	152.2	39.65	60.32
FALSE	High	Master Protein	O43847	Nardilysin OS=Homo sapiens OX=9606 GN=NRDC PE=1 SV=3	0	9.514	3	4	7	4	1	1151	131.6	4.98	5.31	4	0	1.72	0.133107	0.231434	73.5	126.5	83.86	21.06
FALSE	High	Master Protein	Q12884	Prolyl endopeptidase FAP OS=Homo sapiens OX=9606 GN=FAP PE=1 SV=5	0	12.014	6	4	5	4	1	760	87.7	6.65	10.82	4	0	4.26			38	162		28.18
FALSE	High	Master Protein	Q9UBB6	Neurochondrin OS=Homo sapiens OX=9606 GN=NCDN PE=1 SV=1	0	9.399	5	3	3	3	1	729	78.8	5.48	7.55	3	0
FALSE	High	Master Protein	Q9BTX1	Nucleoporin NDC1 OS=Homo sapiens OX=9606 GN=NDC1 PE=1 SV=2	0	9.351	5	3	12	3	1	674	76.3	9.09	25.47	3	0	0.592	0.504405	0.620958	125.6	74.4	49.02	53.48
FALSE	High	Master Protein	Q9UBF1	Melanoma-associated antigen C2 OS=Homo sapiens OX=9606 GN=MAGEC2 PE=1 SV=1	0	9.336	7	3	9	3	1	373	41.1	4.31	19.34	3	0	2.378	0.021695	0.0632989	59.2	140.8	55.9	26.04
FALSE	High	Master Protein	Q96ME1	F-box/LRR-repeat protein 18 OS=Homo sapiens OX=9606 GN=FBXL18 PE=1 SV=3	0	9.326	5	3	4	3	1	718	78.9	8.27	7.02	3	0	0.651			121.1	78.9	22.63
FALSE	High	Master Protein	O00442	RNA 3'-terminal phosphate cyclase OS=Homo sapiens OX=9606 GN=RTCA PE=1 SV=1	0	9.326	8	3	6	3	1	366	39.3	7.85	14.36	3	0	2.993	0.0140411	0.0484524	50.1	149.9	52.05	51.44
FALSE	High	Master Protein	Q96KA5	Lipid scramblase CLPTM1L OS=Homo sapiens OX=9606 GN=CLPTM1L PE=1 SV=1	0	9.322	7	3	4	3	1	538	62.2	8.56	6.85	3	0	1.324	0.332172	0.453354	86	114	22	21.92
FALSE	High	Master Protein	P04049	RAF proto-oncogene serine/threonine-protein kinase OS=Homo sapiens OX=9606 GN=RAF1 PE=1 SV=1	0	9.285	6	3	11	3	1	648	73	9.2	20.73	3	0	0.424	0.241261	0.358971	140.5	59.5	58.16	20.56
FALSE	High	Master Protein	A3KN83	Protein strawberry notch homolog 1 OS=Homo sapiens OX=9606 GN=SBNO1 PE=1 SV=1	0	9.26	3	3	7	3	1	1393	154.2	7.88	16.34	3	0	1.356	0.205031	0.317723	84.9	115.1	42.7	30.58
FALSE	High	Master Protein	O00505	Importin subunit alpha-4 OS=Homo sapiens OX=9606 GN=KPNA3 PE=1 SV=2	0	9.254	6	3	9	3	1	521	57.8	4.94	14.65	3	0	0.6	0.787462	0.853489	125	75	48.16	16.33
FALSE	High	Master Protein	P25789	Proteasome subunit alpha type-4 OS=Homo sapiens OX=9606 GN=PSMA4 PE=1 SV=1	0	9.223	10	3	10	3	1	261	29.5	7.72	21.97	3	0	2.4	0.00558678	0.0249329	58.8	141.2	47.02	15.58
FALSE	High	Master Protein	O95299	NADH dehydrogenase [ubiquinone] 1 alpha subcomplex subunit 10, mitochondrial OS=Homo sapiens OX=9606 GN=NDUFA10 PE=1 SV=1	0.001	9.18	8	3	5	3	1	355	40.7	8.48	9.48	3	0	0.879	0.821654	0.87521	106.4	93.6	52.81	27.93
FALSE	High	Master Protein	P16949	Stathmin OS=Homo sapiens OX=9606 GN=STMN1 PE=1 SV=3	0.001	9.179	19	3	8	3	1	149	17.3	5.97	14.07	3	0	0.36	0.0180632	0.0568577	147	53	38.69	36.68
FALSE	High	Master Protein	Q9NPD8	Ubiquitin-conjugating enzyme E2 T OS=Homo sapiens OX=9606 GN=UBE2T PE=1 SV=1	0.001	9.173	16	3	15	3	1	197	22.5	7.99	41.97	3	0	1.442	0.327353	0.447733	81.9	118.1	73.82	30.53
FALSE	High	Master Protein	P53350	Serine/threonine-protein kinase PLK1 OS=Homo sapiens OX=9606 GN=PLK1 PE=1 SV=1	0.001	9.172	6	3	5	3	1	603	68.2	8.91	11.84	3	0	0.964	0.777286	0.846241	101.8	98.2	13.07	60.87
FALSE	High	Master Protein	Q8NBT0	POC1 centriolar protein homolog A OS=Homo sapiens OX=9606 GN=POC1A PE=1 SV=2	0.001	9.15	7	3	11	3	1	407	45	7.59	21.4	3	0	0.577	0.899921	0.932946	126.8	73.2	39.62	107.78
FALSE	High	Master Protein	Q9H4L7	SWI/SNF-related matrix-associated actin-dependent regulator of chromatin subfamily A containing DEAD/H box 1 OS=Homo sapiens OX=9606 GN=SMARCAD1 PE=1 SV=2	0.001	9.145	3	3	3	3	1	1026	117.3	5.55	6.51	3	0
FALSE	High	Master Protein	Q01433	AMP deaminase 2 OS=Homo sapiens OX=9606 GN=AMPD2 PE=1 SV=3	0.001	9.145	4	4	7	4	1	825	94.8	6.55	13.19	4	0	0.678	0.278491	0.398712	119.2	80.8	42.57	10.26
FALSE	High	Master Protein	P07237	Protein disulfide-isomerase OS=Homo sapiens OX=9606 GN=P4HB PE=1 SV=3	0.001	9.109	5	3	6	3	1	508	57.1	4.87	10.96	3	0	2.978			50.3	149.7		48.52
FALSE	High	Master Protein	Q9Y3B7	Large ribosomal subunit protein uL11m OS=Homo sapiens OX=9606 GN=MRPL11 PE=1 SV=1	0.001	9.094	20	3	5	3	1	192	20.7	9.91	4.39	3	0	0.001			200
FALSE	High	Master Protein	Q9NRZ9	Lymphoid-specific helicase OS=Homo sapiens OX=9606 GN=HELLS PE=1 SV=1	0.001	9.089	5	4	8	4	1	838	97	7.93	6.83	4	0	0.962	0.942214	0.959227	102	98	53.12	72.48
FALSE	High	Master Protein	Q86U42	Polyadenylate-binding protein 2 OS=Homo sapiens OX=9606 GN=PABPN1 PE=1 SV=3	0.001	9.075	8	3	19	3	1	306	32.7	5.06	41.58	3	0	1.186	0.227939	0.344146	91.5	108.5	42.77	11.9
FALSE	High	Master Protein	P21283	V-type proton ATPase subunit C 1 OS=Homo sapiens OX=9606 GN=ATP6V1C1 PE=1 SV=4	0.001	9.071	6	3	8	3	1	382	43.9	7.46	17.47	3	0	0.807	0.782825	0.85033	110.7	89.3	62.85	35.17
FALSE	High	Master Protein	Q2TBE0	CWF19-like protein 2 OS=Homo sapiens OX=9606 GN=CWF19L2 PE=1 SV=4	0.001	9.052	4	3	4	3	1	894	103.7	8.65	10.47	3	0	0.479	0.00348794	0.0178587	135.2	64.8	17.24	35.13
FALSE	High	Master Protein	P62273	Small ribosomal subunit protein uS14 OS=Homo sapiens OX=9606 GN=RPS29 PE=1 SV=2	0.001	9.008	41	4	31	4	1	56	6.7	10.13	58.77	4	0	1.087	0.772862	0.843171	95.8	104.2	10.41	9.96
FALSE	High	Master Protein	P08195	Amino acid transporter heavy chain SLC3A2 OS=Homo sapiens OX=9606 GN=SLC3A2 PE=1 SV=3	0	134.313	40	22	129	22	1	630	68	5.01	423.38	22	0	4.198	7.09765e-05	0.00123	38.5	161.5	32.72	9.81
FALSE	High	Master Protein	P24752	Acetyl-CoA acetyltransferase, mitochondrial OS=Homo sapiens OX=9606 GN=ACAT1 PE=1 SV=1	0.001	8.944	7	3	8	3	1	427	45.2	8.85	23.7	3	0	1.544	0.246523	0.364265	78.6	121.4	63.22	37.55
[truncated: 59 more rows]

## Sheet: Table S5-1
TABLE SIGLEC-9 CRISPR SCREEN RESULT with transmembrane protein library												id	Gene Name
[truncated: 3,281 more rows]

## Sheet: Table S5-2
TABLE SIGLEC-9 CRISPR SCREEN RESULT with Glycan-snythesis Genes Library															id	Gene Name
[truncated: 228 more rows]

[truncated: 1 more sheets: Table S6]
